# Supplementary material for: Polyethyleneimine-coated MXene quantum dots improve cotton tolerance to Verticillium dahliae by maintaining ROS homeostasis
Source: Nat Commun. 2023 Nov 15;14:7392. doi: 10.1038/s41467-023-43192-4 (PMC10651998; doi:10.1038/s41467-023-43192-4)
Supplement: Supplementary file 3 — Supplementary Data 1 [file 41467_2023_43192_MOESM3_ESM.xlsx]

## Sheet: Supplementary Data 1
GO enrichment analysis of up-regulated DEGs at stage I in V991 transcriptome
GO ID	Description	List	Total	Pvalue
GO:1901564	organonitrogen compound metabolic process	229	641	6.26e-18
GO:1901566	organonitrogen compound biosynthetic process	173	483	1.46e-13
GO:0006082	organic acid metabolic process	115	304	6.55e-11
GO:0043436	oxoacid metabolic process	113	300	1.34e-10
GO:0022613	ribonucleoprotein complex biogenesis	46	88	3.4e-10
GO:0006412	translation	100	259	3.45e-10
GO:0006518	peptide metabolic process	104	274	4.72e-10
GO:0043043	peptide biosynthetic process	101	264	5.13e-10
GO:0019752	carboxylic acid metabolic process	110	296	6.17e-10
GO:0043603	cellular amide metabolic process	111	305	2.13e-09
GO:0044281	small molecule metabolic process	171	529	3.4e-09
GO:0043604	amide biosynthetic process	103	280	4.39e-09
GO:0006090	pyruvate metabolic process	16	19	1.34e-08
GO:0042254	ribosome biogenesis	37	72	3.43e-08
GO:0009135	purine nucleoside diphosphate metabolic process	14	17	2e-07
GO:0009179	purine ribonucleoside diphosphate metabolic process	14	17	2e-07
GO:0009185	ribonucleoside diphosphate metabolic process	14	17	2e-07
GO:0046031	ADP metabolic process	14	17	2e-07
GO:0009132	nucleoside diphosphate metabolic process	15	20	6.27e-07
GO:0006096	glycolytic process	13	16	7.58e-07
GO:0006757	ATP generation from ADP	13	16	7.58e-07
GO:0006807	nitrogen compound metabolic process	395	1508	1.5e-06
GO:0044237	cellular metabolic process	543	2165	1.73e-06
GO:0009987	cellular process	731	3036	2.21e-06
GO:0006091	generation of precursor metabolites and energy	31	64	2.36e-06
GO:0006165	nucleoside diphosphate phosphorylation	13	17	2.57e-06
GO:0044724	single-organism carbohydrate catabolic process	20	34	3.38e-06
GO:0072521	purine-containing compound metabolic process	35	77	3.41e-06
GO:0044711	single-organism biosynthetic process	110	345	6.4e-06
GO:0006457	protein folding	25	50	1.11e-05
GO:0044267	cellular protein metabolic process	190	667	1.29e-05
GO:0006520	cellular amino acid metabolic process	72	208	1.35e-05
GO:0006163	purine nucleotide metabolic process	29	63	1.75e-05
GO:0046939	nucleotide phosphorylation	13	19	1.87e-05
GO:0009123	nucleoside monophosphate metabolic process	31	70	2.35e-05
GO:0009150	purine ribonucleotide metabolic process	28	61	2.6e-05
GO:0044283	small molecule biosynthetic process	61	172	2.71e-05
GO:0044085	cellular component biogenesis	62	176	2.95e-05
GO:0006414	translational elongation	20	38	3.26e-05
GO:0071704	organic substance metabolic process	616	2542	3.86e-05
GO:0051186	cofactor metabolic process	41	105	4.86e-05
GO:0009161	ribonucleoside monophosphate metabolic process	30	69	4.89e-05
GO:0009119	ribonucleoside metabolic process	28	63	5.38e-05
GO:0006417	regulation of translation	16	28	5.43e-05
GO:0010608	posttranscriptional regulation of gene expression	16	28	5.43e-05
GO:0009126	purine nucleoside monophosphate metabolic process	27	60	5.59e-05
GO:0009167	purine ribonucleoside monophosphate metabolic process	27	60	5.59e-05
GO:0042278	purine nucleoside metabolic process	25	54	5.88e-05
GO:0046128	purine ribonucleoside metabolic process	25	54	5.88e-05
GO:0032787	monocarboxylic acid metabolic process	30	70	6.78e-05
GO:0009259	ribonucleotide metabolic process	29	67	7.19e-05
GO:0019538	protein metabolic process	227	839	7.77e-05
GO:0044763	single-organism cellular process	405	1605	7.91e-05
GO:1901576	organic substance biosynthetic process	313	1206	8.78e-05
GO:0034248	regulation of cellular amide metabolic process	16	29	9.67e-05
GO:0019693	ribose phosphate metabolic process	32	78	0.000108662
GO:0055086	nucleobase-containing small molecule metabolic process	50	140	0.000117098
GO:0046034	ATP metabolic process	20	41	0.00013151
GO:0044249	cellular biosynthetic process	308	1193	0.00016163
GO:0006790	sulfur compound metabolic process	24	54	0.000182365
GO:0009058	biosynthetic process	324	1265	0.000196897
GO:0009141	nucleoside triphosphate metabolic process	21	45	0.000198846
GO:0009144	purine nucleoside triphosphate metabolic process	20	42	0.000199855
GO:0009205	purine ribonucleoside triphosphate metabolic process	20	42	0.000199855
GO:0016053	organic acid biosynthetic process	47	132	0.000202529
GO:0046394	carboxylic acid biosynthetic process	47	132	0.000202529
GO:0044238	primary metabolic process	574	2382	0.000268008
GO:0009199	ribonucleoside triphosphate metabolic process	20	43	0.00029749
GO:1901135	carbohydrate derivative metabolic process	58	174	0.000299086
GO:0022618	ribonucleoprotein complex assembly	13	23	0.00032238
GO:0071826	ribonucleoprotein complex subunit organization	13	23	0.00032238
GO:0034641	cellular nitrogen compound metabolic process	338	1336	0.000383838
GO:0009116	nucleoside metabolic process	29	73	0.000434247
GO:0006732	coenzyme metabolic process	35	94	0.0005005
GO:0009117	nucleotide metabolic process	39	108	0.000501633
GO:0008652	cellular amino acid biosynthetic process	36	98	0.000563295
GO:1901657	glycosyl compound metabolic process	29	74	0.000567124
GO:0097164	ammonium ion metabolic process	6	7	0.000636953
GO:0019637	organophosphate metabolic process	61	190	0.000649127
GO:1901605	alpha-amino acid metabolic process	43	124	0.00071035
GO:0006733	oxidoreduction coenzyme metabolic process	20	46	0.000877746
GO:0019362	pyridine nucleotide metabolic process	18	40	0.000966642
GO:0046496	nicotinamide nucleotide metabolic process	18	40	0.000966642
GO:0034660	ncRNA metabolic process	41	119	0.00108488
GO:0044723	single-organism carbohydrate metabolic process	39	113	0.0013712
GO:0006913	nucleocytoplasmic transport	12	23	0.00142334
GO:0051169	nuclear transport	12	23	0.00142334
GO:0071840	cellular component organization or biogenesis	104	365	0.00145563
GO:0001522	pseudouridine synthesis	7	10	0.00155991
GO:0071428	rRNA-containing ribonucleoprotein complex export from nucleus	7	10	0.00155991
GO:0006753	nucleoside phosphate metabolic process	39	114	0.0016533
GO:1901607	alpha-amino acid biosynthetic process	30	82	0.00170844
GO:0072524	pyridine-containing compound metabolic process	19	45	0.00179234
GO:0006364	rRNA processing	17	39	0.00204181
GO:0000054	ribosomal subunit export from nucleus	6	8	0.0020718
GO:0033750	ribosome localization	6	8	0.0020718
GO:0033753	establishment of ribosome localization	6	8	0.0020718
GO:0071166	ribonucleoprotein complex localization	8	13	0.00236137
GO:0071426	ribonucleoprotein complex export from nucleus	8	13	0.00236137
GO:0006084	acetyl-CoA metabolic process	5	6	0.00250684
GO:0006915	apoptotic process	5	6	0.00250684
GO:0016072	rRNA metabolic process	17	40	0.0028365
GO:0006793	phosphorus metabolic process	134	499	0.00387509
GO:0006446	regulation of translational initiation	8	14	0.0044554
GO:0009112	nucleobase metabolic process	9	17	0.00503463
GO:0009066	aspartate family amino acid metabolic process	13	29	0.00505756
GO:0006541	glutamine metabolic process	6	9	0.00505981
GO:0006637	acyl-CoA metabolic process	6	9	0.00505981
GO:0035383	thioester metabolic process	6	9	0.00505981
GO:0006413	translational initiation	23	63	0.00586031
GO:0006448	regulation of translational elongation	7	12	0.00677252
GO:0010467	gene expression	231	920	0.00680876
GO:0006012	galactose metabolic process	5	7	0.00718156
GO:0008219	cell death	5	7	0.00718156
GO:0012501	programmed cell death	5	7	0.00718156
GO:0016265	death	5	7	0.00718156
GO:0044710	single-organism metabolic process	369	1526	0.00719206
GO:0006396	RNA processing	44	142	0.00729563
GO:0009451	RNA modification	16	40	0.00757647
GO:0019318	hexose metabolic process	12	27	0.00760275
GO:0051168	nuclear export	8	15	0.00772654
GO:0051656	establishment of organelle localization	8	15	0.00772654
GO:0006555	methionine metabolic process	9	18	0.00813079
GO:0044272	sulfur compound biosynthetic process	15	37	0.0083216
GO:0000103	sulfate assimilation	4	5	0.00960896
GO:0009064	glutamine family amino acid metabolic process	13	31	0.00990203
GO:0000028	ribosomal small subunit assembly	3	3	0.0106194
GO:0031503	protein complex localization	3	3	0.0106194
GO:0034629	cellular protein complex localization	3	3	0.0106194
GO:0001731	formation of translation preinitiation complex	7	13	0.0119189
GO:0006099	tricarboxylic acid cycle	9	19	0.0124839
GO:0006101	citrate metabolic process	9	19	0.0124839
GO:0051640	organelle localization	9	19	0.0124839
GO:0072350	tricarboxylic acid metabolic process	9	19	0.0124839
GO:0051246	regulation of protein metabolic process	23	67	0.0133768
GO:0015980	energy derivation by oxidation of organic compounds	15	39	0.0143533
GO:0032268	regulation of cellular protein metabolic process	22	64	0.0151047
GO:0006796	phosphate-containing compound metabolic process	127	489	0.015672
GO:0006450	regulation of translational fidelity	5	8	0.0156978
GO:0006553	lysine metabolic process	5	8	0.0156978
GO:0009085	lysine biosynthetic process	5	8	0.0156978
GO:0043038	amino acid activation	16	43	0.016421
GO:0043039	tRNA aminoacylation	16	43	0.016421
GO:0009308	amine metabolic process	10	23	0.0172359
GO:0034470	ncRNA processing	25	76	0.0179631
GO:0006418	tRNA aminoacylation for protein translation	15	40	0.0184195
GO:0044271	cellular nitrogen compound biosynthetic process	227	923	0.019667
GO:0045333	cellular respiration	12	30	0.0196842
GO:0018193	peptidyl-amino acid modification	16	44	0.0206833
GO:0019320	hexose catabolic process	4	6	0.0238132
GO:0009067	aspartate family amino acid biosynthetic process	10	24	0.0238632
GO:0043648	dicarboxylic acid metabolic process	10	24	0.0238632
GO:1901137	carbohydrate derivative biosynthetic process	29	93	0.0241295
GO:0006399	tRNA metabolic process	26	82	0.0257492
GO:0009060	aerobic respiration	9	21	0.0260008
GO:0044712	single-organism catabolic process	33	109	0.0260595
GO:0006575	cellular modified amino acid metabolic process	14	38	0.0262648
GO:0000160	phosphorelay signal transduction system	8	18	0.0279972
GO:0000375	RNA splicing, via transesterification reactions	8	18	0.0279972
GO:0023014	signal transduction by protein phosphorylation	8	18	0.0279972
GO:0006188	IMP biosynthetic process	5	9	0.0289953
GO:0006475	internal protein amino acid acetylation	5	9	0.0289953
GO:0006730	one-carbon metabolic process	5	9	0.0289953
GO:0006779	porphyrin-containing compound biosynthetic process	5	9	0.0289953
GO:0009266	response to temperature stimulus	5	9	0.0289953
GO:0009408	response to heat	5	9	0.0289953
GO:0016573	histone acetylation	5	9	0.0289953
GO:0018393	internal peptidyl-lysine acetylation	5	9	0.0289953
GO:0018394	peptidyl-lysine acetylation	5	9	0.0289953
GO:0046040	IMP metabolic process	5	9	0.0289953
GO:0006576	cellular biogenic amine metabolic process	7	15	0.0295812
GO:0007018	microtubule-based movement	7	15	0.0295812
GO:0009082	branched-chain amino acid biosynthetic process	7	15	0.0295812
GO:0006144	purine nucleobase metabolic process	6	12	0.0302438
GO:0016051	carbohydrate biosynthetic process	10	25	0.0321449
GO:0044699	single-organism process	581	2520	0.0334147
GO:0006085	acetyl-CoA biosynthetic process	3	4	0.0354856
GO:0007035	vacuolar acidification	3	4	0.0354856
GO:0019388	galactose catabolic process	3	4	0.0354856
GO:0030641	regulation of cellular pH	3	4	0.0354856
GO:0035999	tetrahydrofolate interconversion	3	4	0.0354856
GO:0042439	ethanolamine-containing compound metabolic process	3	4	0.0354856
GO:0045851	pH reduction	3	4	0.0354856
GO:0051452	intracellular pH reduction	3	4	0.0354856
GO:0051453	regulation of intracellular pH	3	4	0.0354856
GO:0008643	carbohydrate transport	16	47	0.038524
GO:0000096	sulfur amino acid metabolic process	10	26	0.0422509
GO:0044106	cellular amine metabolic process	7	16	0.0428534
GO:0030436	asexual sporulation	4	7	0.0459887
GO:0042255	ribosome assembly	4	7	0.0459887
GO:0046365	monosaccharide catabolic process	4	7	0.0459887
GO:0016052	carbohydrate catabolic process	27	90	0.0460583
GO:0035556	intracellular signal transduction	28	94	0.0465433
GO:0007165	signal transduction	40	142	0.047422
GO:0023052	signaling	40	142	0.047422
GO:0044700	single organism signaling	40	142	0.047422
GO:0006006	glucose metabolic process	5	10	0.047681
GO:0006778	porphyrin-containing compound metabolic process	5	10	0.047681
GO:0000184	nuclear-transcribed mRNA catabolic process, nonsense-mediated decay	2	2	0.0483493
GO:0006086	acetyl-CoA biosynthetic process from pyruvate	2	2	0.0483493
GO:0006166	purine ribonucleoside salvage	2	2	0.0483493
GO:0006434	seryl-tRNA aminoacylation	2	2	0.0483493
GO:0006797	polyphosphate metabolic process	2	2	0.0483493
GO:0007097	nuclear migration	2	2	0.0483493
GO:0008216	spermidine metabolic process	2	2	0.0483493
GO:0008616	queuosine biosynthetic process	2	2	0.0483493
GO:0009089	lysine biosynthetic process via diaminopimelate	2	2	0.0483493
GO:0009095	aromatic amino acid family biosynthetic process, prephenate pathway	2	2	0.0483493
GO:0009219	pyrimidine deoxyribonucleotide metabolic process	2	2	0.0483493
GO:0009221	pyrimidine deoxyribonucleotide biosynthetic process	2	2	0.0483493
GO:0009262	deoxyribonucleotide metabolic process	2	2	0.0483493
GO:0009263	deoxyribonucleotide biosynthetic process	2	2	0.0483493
GO:0009265	2'-deoxyribonucleotide biosynthetic process	2	2	0.0483493
GO:0009394	2'-deoxyribonucleotide metabolic process	2	2	0.0483493
GO:0010921	regulation of phosphatase activity	2	2	0.0483493
GO:0015858	nucleoside transport	2	2	0.0483493
GO:0015865	purine nucleotide transport	2	2	0.0483493
GO:0015868	purine ribonucleotide transport	2	2	0.0483493
GO:0019692	deoxyribose phosphate metabolic process	2	2	0.0483493
GO:0040023	establishment of nucleus localization	2	2	0.0483493
GO:0042026	protein refolding	2	2	0.0483493
GO:0046116	queuosine metabolic process	2	2	0.0483493
GO:0046385	deoxyribose phosphate biosynthetic process	2	2	0.0483493
GO:0046451	diaminopimelate metabolic process	2	2	0.0483493
GO:0051647	nucleus localization	2	2	0.0483493
GO:0070813	hydrogen sulfide metabolic process	2	2	0.0483493
GO:0070814	hydrogen sulfide biosynthetic process	2	2	0.0483493
GO:0050896	response to stimulus	89	346	0.0492332
GO:0005996	monosaccharide metabolic process	12	34	0.0526763
GO:0018205	peptidyl-lysine modification	8	20	0.0532285
GO:0022900	electron transport chain	8	20	0.0532285
GO:0045454	cell redox homeostasis	8	20	0.0532285
GO:0034622	cellular macromolecular complex assembly	24	80	0.0576718
GO:0000377	RNA splicing, via transesterification reactions with bulged adenosine as nucleophile	7	17	0.0594334
GO:0000398	mRNA splicing, via spliceosome	7	17	0.0594334
GO:0006928	movement of cell or subcellular component	7	17	0.0594334
GO:0009628	response to abiotic stimulus	7	17	0.0594334
GO:0070838	divalent metal ion transport	7	17	0.0594334
GO:0006470	protein dephosphorylation	9	24	0.0616475
GO:0007154	cell communication	43	157	0.0618857
GO:0019725	cellular homeostasis	12	35	0.0647183
GO:0006333	chromatin assembly or disassembly	6	14	0.0658773
GO:0034728	nucleosome organization	6	14	0.0658773
GO:0035335	peptidyl-tyrosine dephosphorylation	6	14	0.0658773
GO:0071555	cell wall organization	6	14	0.0658773
GO:0044255	cellular lipid metabolic process	31	109	0.0664871
GO:0006644	phospholipid metabolic process	17	54	0.0674449
GO:0044260	cellular macromolecule metabolic process	349	1494	0.0676079
GO:0072522	purine-containing compound biosynthetic process	13	39	0.0686199
GO:0010604	positive regulation of macromolecule metabolic process	8	21	0.0699839
GO:0006473	protein acetylation	5	11	0.0719917
GO:0046112	nucleobase biosynthetic process	5	11	0.0719917
GO:0009059	macromolecule biosynthetic process	211	883	0.0723877
GO:0000956	nuclear-transcribed mRNA catabolic process	3	5	0.0743006
GO:0006206	pyrimidine nucleobase metabolic process	3	5	0.0743006
GO:0006885	regulation of pH	3	5	0.0743006
GO:0019856	pyrimidine nucleobase biosynthetic process	3	5	0.0743006
GO:0030004	cellular monovalent inorganic cation homeostasis	3	5	0.0743006
GO:0034250	positive regulation of cellular amide metabolic process	3	5	0.0743006
GO:0035384	thioester biosynthetic process	3	5	0.0743006
GO:0045727	positive regulation of translation	3	5	0.0743006
GO:0046653	tetrahydrofolate metabolic process	3	5	0.0743006
GO:0048315	conidium formation	3	5	0.0743006
GO:0055067	monovalent inorganic cation homeostasis	3	5	0.0743006
GO:0070588	calcium ion transmembrane transport	3	5	0.0743006
GO:0071616	acyl-CoA biosynthetic process	3	5	0.0743006
GO:0034645	cellular macromolecule biosynthetic process	209	875	0.074665
GO:0006094	gluconeogenesis	4	8	0.0762796
GO:0006189	'de novo' IMP biosynthetic process	4	8	0.0762796
GO:0006536	glutamate metabolic process	4	8	0.0762796
GO:0042273	ribosomal large subunit biogenesis	4	8	0.0762796
GO:0042274	ribosomal small subunit biogenesis	4	8	0.0762796
GO:0008654	phospholipid biosynthetic process	12	36	0.0784326
GO:0006030	chitin metabolic process	7	18	0.0794383
GO:0009081	branched-chain amino acid metabolic process	7	18	0.0794383
GO:0072511	divalent inorganic cation transport	7	18	0.0794383
GO:0009124	nucleoside monophosphate biosynthetic process	14	44	0.0849432
GO:0006325	chromatin organization	16	52	0.0891159
GO:0006633	fatty acid biosynthetic process	8	22	0.0896065
GO:0071103	DNA conformation change	11	33	0.0898348
GO:0000413	protein peptidyl-prolyl isomerization	6	15	0.0900747
GO:0009086	methionine biosynthetic process	6	15	0.0900747
GO:0015988	energy coupled proton transmembrane transport, against electrochemical gradient	6	15	0.0900747
GO:0015991	ATP hydrolysis coupled proton transport	6	15	0.0900747
GO:0018208	peptidyl-proline modification	6	15	0.0900747
GO:0090662	ATP hydrolysis coupled transmembrane transport	6	15	0.0900747
GO:0065003	macromolecular complex assembly	26	92	0.0929795
GO:0090407	organophosphate biosynthetic process	31	113	0.0993299
GO:0043170	macromolecule metabolic process	394	1709	0.100346
GO:0043412	macromolecule modification	94	380	0.101391
GO:0032270	positive regulation of cellular protein metabolic process	5	12	0.101812
GO:0043543	protein acylation	5	12	0.101812
GO:0051247	positive regulation of protein metabolic process	5	12	0.101812
GO:0000097	sulfur amino acid biosynthetic process	7	19	0.102864
GO:0015931	nucleobase-containing compound transport	7	19	0.102864
GO:0006812	cation transport	33	122	0.106636
GO:0006401	RNA catabolic process	4	9	0.114107
GO:0006749	glutathione metabolic process	4	9	0.114107
GO:0019319	hexose biosynthetic process	4	9	0.114107
GO:0046364	monosaccharide biosynthetic process	4	9	0.114107
GO:0016310	phosphorylation	80	322	0.11443
GO:0010557	positive regulation of macromolecule biosynthetic process	6	16	0.118407
GO:0010628	positive regulation of gene expression	6	16	0.118407
GO:0045229	external encapsulating structure organization	6	16	0.118407
GO:0051173	positive regulation of nitrogen compound metabolic process	6	16	0.118407
GO:0046907	intracellular transport	43	165	0.118768
GO:0072330	monocarboxylic acid biosynthetic process	10	31	0.123692
GO:0000055	ribosomal large subunit export from nucleus	2	3	0.123809
GO:0006265	DNA topological change	2	3	0.123809
GO:0006348	chromatin silencing at telomere	2	3	0.123809
GO:0006383	transcription from RNA polymerase III promoter	2	3	0.123809
GO:0006429	leucyl-tRNA aminoacylation	2	3	0.123809
GO:0006595	polyamine metabolic process	2	3	0.123809
GO:0006656	phosphatidylcholine biosynthetic process	2	3	0.123809
GO:0006826	iron ion transport	2	3	0.123809
GO:0007076	mitotic chromosome condensation	2	3	0.123809
GO:0009088	threonine biosynthetic process	2	3	0.123809
GO:0009092	homoserine metabolic process	2	3	0.123809
GO:0015669	gas transport	2	3	0.123809
GO:0015671	oxygen transport	2	3	0.123809
GO:0015850	organic hydroxy compound transport	2	3	0.123809
GO:0015918	sterol transport	2	3	0.123809
GO:0034605	cellular response to heat	2	3	0.123809
GO:0035303	regulation of dephosphorylation	2	3	0.123809
GO:0035304	regulation of protein dephosphorylation	2	3	0.123809
GO:0042144	vacuole fusion, non-autophagic	2	3	0.123809
GO:0043174	nucleoside salvage	2	3	0.123809
GO:0045901	positive regulation of translational elongation	2	3	0.123809
GO:0046470	phosphatidylcholine metabolic process	2	3	0.123809
GO:0097576	vacuole fusion	2	3	0.123809
GO:0005984	disaccharide metabolic process	3	6	0.124788
GO:0005991	trehalose metabolic process	3	6	0.124788
GO:0006031	chitin biosynthetic process	3	6	0.124788
GO:0006342	chromatin silencing	3	6	0.124788
GO:0006402	mRNA catabolic process	3	6	0.124788
GO:0006783	heme biosynthetic process	3	6	0.124788
GO:0040029	regulation of gene expression, epigenetic	3	6	0.124788
GO:0042402	cellular biogenic amine catabolic process	3	6	0.124788
GO:0045814	negative regulation of gene expression, epigenetic	3	6	0.124788
GO:0048284	organelle fusion	3	6	0.124788
GO:1901073	glucosamine-containing compound biosynthetic process	3	6	0.124788
GO:0043933	macromolecular complex subunit organization	39	149	0.125974
GO:0006323	DNA packaging	7	20	0.129591
GO:0009156	ribonucleoside monophosphate biosynthetic process	13	43	0.131599
GO:0048856	anatomical structure development	30	112	0.131664
GO:0006334	nucleosome assembly	5	13	0.136725
GO:0006760	folic acid-containing compound metabolic process	5	13	0.136725
GO:0009073	aromatic amino acid family biosynthetic process	5	13	0.136725
GO:0010629	negative regulation of gene expression	5	13	0.136725
GO:0031497	chromatin assembly	5	13	0.136725
GO:0033014	tetrapyrrole biosynthetic process	5	13	0.136725
GO:0043650	dicarboxylic acid biosynthetic process	5	13	0.136725
GO:0009163	nucleoside biosynthetic process	10	32	0.146292
GO:0042455	ribonucleoside biosynthetic process	10	32	0.146292
GO:0009891	positive regulation of biosynthetic process	6	17	0.150575
GO:0031328	positive regulation of cellular biosynthetic process	6	17	0.150575
GO:0072528	pyrimidine-containing compound biosynthetic process	6	17	0.150575
GO:0048519	negative regulation of biological process	14	48	0.151497
GO:0009311	oligosaccharide metabolic process	4	10	0.158391
GO:0019954	asexual reproduction	4	10	0.158391
GO:0030003	cellular cation homeostasis	4	10	0.158391
GO:0043624	cellular protein complex disassembly	4	10	0.158391
GO:0045892	negative regulation of transcription, DNA-templated	4	10	0.158391
GO:0051253	negative regulation of RNA metabolic process	4	10	0.158391
GO:0071852	fungal-type cell wall organization or biogenesis	4	10	0.158391
GO:1902679	negative regulation of RNA biosynthetic process	4	10	0.158391
GO:1903507	negative regulation of nucleic acid-templated transcription	4	10	0.158391
GO:0006022	aminoglycan metabolic process	7	21	0.159395
GO:0009084	glutamine family amino acid biosynthetic process	7	21	0.159395
GO:0065004	protein-DNA complex assembly	7	21	0.159395
GO:0071824	protein-DNA complex subunit organization	7	21	0.159395
GO:1901071	glucosamine-containing compound metabolic process	7	21	0.159395
GO:1901575	organic substance catabolic process	66	268	0.160007
GO:0065008	regulation of biological quality	20	73	0.163024
GO:0009056	catabolic process	70	286	0.165761
GO:0006818	hydrogen transport	9	29	0.168676
GO:0015992	proton transport	9	29	0.168676
GO:0009165	nucleotide biosynthetic process	16	57	0.169414
GO:0006164	purine nucleotide biosynthetic process	10	33	0.170839
GO:0009152	purine ribonucleotide biosynthetic process	10	33	0.170839
GO:1901659	glycosyl compound biosynthetic process	10	33	0.170839
GO:0016311	dephosphorylation	13	45	0.172168
GO:0015672	monovalent inorganic cation transport	12	41	0.172353
GO:0051276	chromosome organization	23	86	0.172456
GO:0022607	cellular component assembly	28	107	0.173957
GO:0008610	lipid biosynthetic process	22	82	0.174899
GO:0001510	RNA methylation	5	14	0.176084
GO:0006403	RNA localization	5	14	0.176084
GO:0033013	tetrapyrrole metabolic process	5	14	0.176084
GO:0034599	cellular response to oxidative stress	5	14	0.176084
GO:0042558	pteridine-containing compound metabolic process	5	14	0.176084
GO:0046165	alcohol biosynthetic process	5	14	0.176084
GO:0050657	nucleic acid transport	5	14	0.176084
GO:0050658	RNA transport	5	14	0.176084
GO:0051236	establishment of RNA localization	5	14	0.176084
GO:0006023	aminoglycan biosynthetic process	3	7	0.183887
GO:0006405	RNA export from nucleus	3	7	0.183887
GO:0006415	translational termination	3	7	0.183887
GO:0006892	post-Golgi vesicle-mediated transport	3	7	0.183887
GO:0009310	amine catabolic process	3	7	0.183887
GO:0016458	gene silencing	3	7	0.183887
GO:0031505	fungal-type cell wall organization	3	7	0.183887
GO:0042168	heme metabolic process	3	7	0.183887
GO:0044801	single-organism membrane fusion	3	7	0.183887
GO:0045944	positive regulation of transcription from RNA polymerase II promoter	3	7	0.183887
GO:0046349	amino sugar biosynthetic process	3	7	0.183887
GO:0061025	membrane fusion	3	7	0.183887
GO:0042398	cellular modified amino acid biosynthetic process	6	18	0.186144
GO:0072527	pyrimidine-containing compound metabolic process	6	18	0.186144
GO:0070887	cellular response to chemical stimulus	7	22	0.191962
GO:0006631	fatty acid metabolic process	8	26	0.195198
GO:0031325	positive regulation of cellular metabolic process	8	26	0.195198
GO:0008380	RNA splicing	9	30	0.19676
GO:0009127	purine nucleoside monophosphate biosynthetic process	10	34	0.197186
GO:0009168	purine ribonucleoside monophosphate biosynthetic process	10	34	0.197186
GO:0051649	establishment of localization in cell	45	182	0.206049
GO:0032984	macromolecular complex disassembly	4	11	0.207762
GO:0043241	protein complex disassembly	4	11	0.207762
GO:0051028	mRNA transport	4	11	0.207762
GO:0055080	cation homeostasis	4	11	0.207762
GO:0098771	inorganic ion homeostasis	4	11	0.207762
GO:0000165	MAPK cascade	2	4	0.212133
GO:0005978	glycogen biosynthetic process	2	4	0.212133
GO:0005992	trehalose biosynthetic process	2	4	0.212133
GO:0006122	mitochondrial electron transport, ubiquinol to cytochrome c	2	4	0.212133
GO:0006207	'de novo' pyrimidine nucleobase biosynthetic process	2	4	0.212133
GO:0006406	mRNA export from nucleus	2	4	0.212133
GO:0006549	isoleucine metabolic process	2	4	0.212133
GO:0006551	leucine metabolic process	2	4	0.212133
GO:0006566	threonine metabolic process	2	4	0.212133
GO:0006970	response to osmotic stress	2	4	0.212133
GO:0008612	peptidyl-lysine modification to peptidyl-hypusine	2	4	0.212133
GO:0009097	isoleucine biosynthetic process	2	4	0.212133
GO:0009098	leucine biosynthetic process	2	4	0.212133
GO:0009312	oligosaccharide biosynthetic process	2	4	0.212133
GO:0009605	response to external stimulus	2	4	0.212133
GO:0015696	ammonium transport	2	4	0.212133
GO:0042219	cellular modified amino acid catabolic process	2	4	0.212133
GO:0043101	purine-containing compound salvage	2	4	0.212133
GO:0044273	sulfur compound catabolic process	2	4	0.212133
GO:0046351	disaccharide biosynthetic process	2	4	0.212133
GO:0071427	mRNA-containing ribonucleoprotein complex export from nucleus	2	4	0.212133
GO:0043581	mycelium development	24	93	0.218107
GO:0030154	cell differentiation	5	15	0.219089
GO:0030435	sporulation resulting in formation of a cellular spore	5	15	0.219089
GO:0034637	cellular carbohydrate biosynthetic process	5	15	0.219089
GO:0000032	cell wall mannoprotein biosynthetic process	1	1	0.219967
GO:0000052	citrulline metabolic process	1	1	0.219967
GO:0000244	spliceosomal tri-snRNP complex assembly	1	1	0.219967
GO:0000372	Group I intron splicing	1	1	0.219967
GO:0000376	RNA splicing, via transesterification reactions with guanosine as nucleophile	1	1	0.219967
GO:0000388	spliceosome conformational change to release U4 (or U4atac) and U1 (or U11)	1	1	0.219967
GO:0000393	spliceosomal conformational changes to generate catalytic conformation	1	1	0.219967
GO:0000412	histone peptidyl-prolyl isomerization	1	1	0.219967
GO:0000459	exonucleolytic trimming involved in rRNA processing	1	1	0.219967
GO:0000467	exonucleolytic trimming to generate mature 3'-end of 5.8S rRNA from tricistronic rRNA transcript (SSU-rRNA, 5.8S rRNA, LSU-rRNA)	1	1	0.219967
GO:0000916	actomyosin contractile ring contraction	1	1	0.219967
GO:0000947	amino acid catabolic process to alcohol via Ehrlich pathway	1	1	0.219967
GO:0000955	amino acid catabolic process via Ehrlich pathway	1	1	0.219967
GO:0000972	transcription-dependent tethering of RNA polymerase II gene DNA at nuclear periphery	1	1	0.219967
GO:0000973	posttranscriptional tethering of RNA polymerase II gene DNA at nuclear periphery	1	1	0.219967
GO:0001408	guanine nucleotide transport	1	1	0.219967
GO:0001682	tRNA 5'-leader removal	1	1	0.219967
GO:0002253	activation of immune response	1	1	0.219967
GO:0002682	regulation of immune system process	1	1	0.219967
GO:0002684	positive regulation of immune system process	1	1	0.219967
GO:0005980	glycogen catabolic process	1	1	0.219967
GO:0005993	trehalose catabolic process	1	1	0.219967
GO:0006002	fructose 6-phosphate metabolic process	1	1	0.219967
GO:0006021	inositol biosynthetic process	1	1	0.219967
GO:0006056	mannoprotein metabolic process	1	1	0.219967
GO:0006057	mannoprotein biosynthetic process	1	1	0.219967
GO:0006059	hexitol metabolic process	1	1	0.219967
GO:0006097	glyoxylate cycle	1	1	0.219967
GO:0006115	ethanol biosynthetic process	1	1	0.219967
GO:0006116	NADH oxidation	1	1	0.219967
GO:0006231	dTMP biosynthetic process	1	1	0.219967
GO:0006233	dTDP biosynthetic process	1	1	0.219967
GO:0006235	dTTP biosynthetic process	1	1	0.219967
GO:0006384	transcription initiation from RNA polymerase III promoter	1	1	0.219967
GO:0006420	arginyl-tRNA aminoacylation	1	1	0.219967
GO:0006425	glutaminyl-tRNA aminoacylation	1	1	0.219967
GO:0006426	glycyl-tRNA aminoacylation	1	1	0.219967
GO:0006438	valyl-tRNA aminoacylation	1	1	0.219967
GO:0006490	oligosaccharide-lipid intermediate biosynthetic process	1	1	0.219967
GO:0006516	glycoprotein catabolic process	1	1	0.219967
GO:0006531	aspartate metabolic process	1	1	0.219967
GO:0006556	S-adenosylmethionine biosynthetic process	1	1	0.219967
GO:0006571	tyrosine biosynthetic process	1	1	0.219967
GO:0006577	amino-acid betaine metabolic process	1	1	0.219967
GO:0006578	amino-acid betaine biosynthetic process	1	1	0.219967
GO:0006592	ornithine biosynthetic process	1	1	0.219967
GO:0006597	spermine biosynthetic process	1	1	0.219967
GO:0006598	polyamine catabolic process	1	1	0.219967
GO:0006734	NADH metabolic process	1	1	0.219967
GO:0006751	glutathione catabolic process	1	1	0.219967
GO:0006768	biotin metabolic process	1	1	0.219967
GO:0006784	heme a biosynthetic process	1	1	0.219967
GO:0006829	zinc II ion transport	1	1	0.219967
GO:0006842	tricarboxylic acid transport	1	1	0.219967
GO:0006843	mitochondrial citrate transport	1	1	0.219967
GO:0006956	complement activation	1	1	0.219967
GO:0006959	humoral immune response	1	1	0.219967
GO:0006972	hyperosmotic response	1	1	0.219967
GO:0007050	cell cycle arrest	1	1	0.219967
GO:0007166	cell surface receptor signaling pathway	1	1	0.219967
GO:0007229	integrin-mediated signaling pathway	1	1	0.219967
GO:0008215	spermine metabolic process	1	1	0.219967
GO:0008295	spermidine biosynthetic process	1	1	0.219967
GO:0009051	pentose-phosphate shunt, oxidative branch	1	1	0.219967
GO:0009094	L-phenylalanine biosynthetic process	1	1	0.219967
GO:0009102	biotin biosynthetic process	1	1	0.219967
GO:0009109	coenzyme catabolic process	1	1	0.219967
GO:0009133	nucleoside diphosphate biosynthetic process	1	1	0.219967
GO:0009138	pyrimidine nucleoside diphosphate metabolic process	1	1	0.219967
GO:0009139	pyrimidine nucleoside diphosphate biosynthetic process	1	1	0.219967
GO:0009157	deoxyribonucleoside monophosphate biosynthetic process	1	1	0.219967
GO:0009162	deoxyribonucleoside monophosphate metabolic process	1	1	0.219967
GO:0009176	pyrimidine deoxyribonucleoside monophosphate metabolic process	1	1	0.219967
GO:0009177	pyrimidine deoxyribonucleoside monophosphate biosynthetic process	1	1	0.219967
GO:0009189	deoxyribonucleoside diphosphate biosynthetic process	1	1	0.219967
GO:0009196	pyrimidine deoxyribonucleoside diphosphate metabolic process	1	1	0.219967
GO:0009197	pyrimidine deoxyribonucleoside diphosphate biosynthetic process	1	1	0.219967
GO:0009202	deoxyribonucleoside triphosphate biosynthetic process	1	1	0.219967
GO:0009211	pyrimidine deoxyribonucleoside triphosphate metabolic process	1	1	0.219967
GO:0009212	pyrimidine deoxyribonucleoside triphosphate biosynthetic process	1	1	0.219967
GO:0009437	carnitine metabolic process	1	1	0.219967
GO:0009443	pyridoxal 5'-phosphate salvage	1	1	0.219967
GO:0009607	response to biotic stimulus	1	1	0.219967
GO:0009617	response to bacterium	1	1	0.219967
GO:0009620	response to fungus	1	1	0.219967
GO:0010793	regulation of mRNA export from nucleus	1	1	0.219967
GO:0010922	positive regulation of phosphatase activity	1	1	0.219967
GO:0015684	ferrous iron transport	1	1	0.219967
GO:0015695	organic cation transport	1	1	0.219967
GO:0015742	alpha-ketoglutarate transport	1	1	0.219967
GO:0015746	citrate transport	1	1	0.219967
GO:0015840	urea transport	1	1	0.219967
GO:0015846	polyamine transport	1	1	0.219967
GO:0015847	putrescine transport	1	1	0.219967
GO:0015848	spermidine transport	1	1	0.219967
GO:0015867	ATP transport	1	1	0.219967
GO:0015976	carbon utilization	1	1	0.219967
GO:0016078	tRNA catabolic process	1	1	0.219967
GO:0016560	protein import into peroxisome matrix, docking	1	1	0.219967
GO:0018101	protein citrullination	1	1	0.219967
GO:0019240	citrulline biosynthetic process	1	1	0.219967
GO:0019521	D-gluconate metabolic process	1	1	0.219967
GO:0019594	mannitol metabolic process	1	1	0.219967
GO:0019628	urate catabolic process	1	1	0.219967
GO:0019655	glycolytic fermentation to ethanol	1	1	0.219967
GO:0019660	glycolytic fermentation	1	1	0.219967
GO:0019676	ammonia assimilation cycle	1	1	0.219967
GO:0019695	choline metabolic process	1	1	0.219967
GO:0019740	nitrogen utilization	1	1	0.219967
GO:0019755	one-carbon compound transport	1	1	0.219967
GO:0019988	charged-tRNA amino acid modification	1	1	0.219967
GO:0022615	protein to membrane docking	1	1	0.219967
GO:0030301	cholesterol transport	1	1	0.219967
GO:0030473	nuclear migration along microtubule	1	1	0.219967
GO:0031081	nuclear pore distribution	1	1	0.219967
GO:0031125	rRNA 3'-end processing	1	1	0.219967
GO:0031144	proteasome localization	1	1	0.219967
GO:0031506	cell wall glycoprotein biosynthetic process	1	1	0.219967
GO:0031990	mRNA export from nucleus in response to heat stress	1	1	0.219967
GO:0032239	regulation of nucleobase-containing compound transport	1	1	0.219967
GO:0032386	regulation of intracellular transport	1	1	0.219967
GO:0032781	positive regulation of ATPase activity	1	1	0.219967
GO:0032889	regulation of vacuole fusion, non-autophagic	1	1	0.219967
GO:0033499	galactose catabolic process via UDP-galactose	1	1	0.219967
GO:0034309	primary alcohol biosynthetic process	1	1	0.219967
GO:0035690	cellular response to drug	1	1	0.219967
GO:0036213	contractile ring contraction	1	1	0.219967
GO:0042147	retrograde transport, endosome to Golgi	1	1	0.219967
GO:0042256	mature ribosome assembly	1	1	0.219967
GO:0042426	choline catabolic process	1	1	0.219967
GO:0042538	hyperosmotic salinity response	1	1	0.219967
GO:0042742	defense response to bacterium	1	1	0.219967
GO:0043171	peptide catabolic process	1	1	0.219967
GO:0043207	response to external biotic stimulus	1	1	0.219967
GO:0043458	ethanol biosynthetic process involved in glucose fermentation to ethanol	1	1	0.219967
GO:0043462	regulation of ATPase activity	1	1	0.219967
GO:0043473	pigmentation	1	1	0.219967
GO:0043633	polyadenylation-dependent RNA catabolic process	1	1	0.219967
GO:0043634	polyadenylation-dependent ncRNA catabolic process	1	1	0.219967
GO:0043666	regulation of phosphoprotein phosphatase activity	1	1	0.219967
GO:0044088	regulation of vacuole organization	1	1	0.219967
GO:0045329	carnitine biosynthetic process	1	1	0.219967
GO:0046072	dTDP metabolic process	1	1	0.219967
GO:0046073	dTMP metabolic process	1	1	0.219967
GO:0046075	dTTP metabolic process	1	1	0.219967
GO:0046160	heme a metabolic process	1	1	0.219967
GO:0046203	spermidine catabolic process	1	1	0.219967
GO:0046352	disaccharide catabolic process	1	1	0.219967
GO:0046356	acetyl-CoA catabolic process	1	1	0.219967
GO:0046415	urate metabolic process	1	1	0.219967
GO:0046487	glyoxylate metabolic process	1	1	0.219967
GO:0046655	folic acid metabolic process	1	1	0.219967
GO:0046656	folic acid biosynthetic process	1	1	0.219967
GO:0046822	regulation of nucleocytoplasmic transport	1	1	0.219967
GO:0046831	regulation of RNA export from nucleus	1	1	0.219967
GO:0048066	developmental pigmentation	1	1	0.219967
GO:0048250	mitochondrial iron ion transport	1	1	0.219967
GO:0048312	intracellular distribution of mitochondria	1	1	0.219967
GO:0048584	positive regulation of response to stimulus	1	1	0.219967
GO:0050776	regulation of immune response	1	1	0.219967
GO:0050778	positive regulation of immune response	1	1	0.219967
GO:0050832	defense response to fungus	1	1	0.219967
GO:0050983	deoxyhypusine biosynthetic process from spermidine	1	1	0.219967
GO:0051014	actin filament severing	1	1	0.219967
GO:0051503	adenine nucleotide transport	1	1	0.219967
GO:0051541	elastin metabolic process	1	1	0.219967
GO:0051664	nuclear pore localization	1	1	0.219967
GO:0051707	response to other organism	1	1	0.219967
GO:0051788	response to misfolded protein	1	1	0.219967
GO:0060309	elastin catabolic process	1	1	0.219967
GO:0060341	regulation of cellular localization	1	1	0.219967
GO:0070651	nonfunctional rRNA decay	1	1	0.219967
GO:0070898	RNA polymerase III transcriptional preinitiation complex assembly	1	1	0.219967
GO:0071025	RNA surveillance	1	1	0.219967
GO:0071027	nuclear RNA surveillance	1	1	0.219967
GO:0071028	nuclear mRNA surveillance	1	1	0.219967
GO:0071029	nuclear ncRNA surveillance	1	1	0.219967
GO:0071034	CUT catabolic process	1	1	0.219967
GO:0071035	nuclear polyadenylation-dependent rRNA catabolic process	1	1	0.219967
GO:0071038	nuclear polyadenylation-dependent tRNA catabolic process	1	1	0.219967
GO:0071039	nuclear polyadenylation-dependent CUT catabolic process	1	1	0.219967
GO:0071043	CUT metabolic process	1	1	0.219967
GO:0071046	nuclear polyadenylation-dependent ncRNA catabolic process	1	1	0.219967
GO:0071218	cellular response to misfolded protein	1	1	0.219967
GO:0071577	zinc II ion transmembrane transport	1	1	0.219967
GO:0071630	nucleus-associated proteasomal ubiquitin-dependent protein catabolic process	1	1	0.219967
GO:0071918	urea transmembrane transport	1	1	0.219967
GO:0071951	conversion of methionyl-tRNA to N-formyl-methionyl-tRNA	1	1	0.219967
GO:0072376	protein activation cascade	1	1	0.219967
GO:0072384	organelle transport along microtubule	1	1	0.219967
GO:0080134	regulation of response to stress	1	1	0.219967
GO:0080135	regulation of cellular response to stress	1	1	0.219967
GO:0090503	RNA phosphodiester bond hydrolysis, exonucleolytic	1	1	0.219967
GO:0097052	L-kynurenine metabolic process	1	1	0.219967
GO:0097053	L-kynurenine catabolic process	1	1	0.219967
GO:0098542	defense response to other organism	1	1	0.219967
GO:1900034	regulation of cellular response to heat	1	1	0.219967
GO:1902223	erythrose 4-phosphate/phosphoenolpyruvate family amino acid biosynthetic process	1	1	0.219967
GO:1902707	hexose catabolic process to ethanol	1	1	0.219967
GO:1903649	regulation of cytoplasmic transport	1	1	0.219967
GO:2000197	regulation of ribonucleoprotein complex localization	1	1	0.219967
GO:2000728	regulation of mRNA export from nucleus in response to heat stress	1	1	0.219967
GO:0071702	organic substance transport	64	266	0.222065
GO:0009260	ribonucleotide biosynthetic process	11	39	0.223138
GO:0046390	ribose phosphate biosynthetic process	11	39	0.223138
GO:0048869	cellular developmental process	6	19	0.22458
GO:0009892	negative regulation of metabolic process	10	35	0.225155
GO:0048583	regulation of response to stimulus	10	35	0.225155
GO:0044767	single-organism developmental process	30	119	0.225496
GO:0006040	amino sugar metabolic process	7	23	0.226913
GO:0016569	covalent chromatin modification	7	23	0.226913
GO:0016570	histone modification	7	23	0.226913
GO:0032502	developmental process	30	120	0.241025
GO:0051641	cellular localization	48	198	0.24217
GO:0042592	homeostatic process	12	44	0.246864
GO:0006526	arginine biosynthetic process	3	8	0.248452
GO:0006563	L-serine metabolic process	3	8	0.248452
GO:0009968	negative regulation of signal transduction	3	8	0.248452
GO:0010648	negative regulation of cell communication	3	8	0.248452
GO:0023021	termination of signal transduction	3	8	0.248452
GO:0023057	negative regulation of signaling	3	8	0.248452
GO:0038032	termination of G-protein coupled receptor signaling pathway	3	8	0.248452
GO:0042546	cell wall biogenesis	3	8	0.248452
GO:0045744	negative regulation of G-protein coupled receptor protein signaling pathway	3	8	0.248452
GO:0048585	negative regulation of response to stimulus	3	8	0.248452
GO:0007017	microtubule-based process	11	40	0.250766
GO:0048518	positive regulation of biological process	11	40	0.250766
GO:0051188	cofactor biosynthetic process	16	61	0.253379
GO:0006629	lipid metabolic process	42	173	0.256691
GO:0048522	positive regulation of cellular process	9	32	0.258096
GO:0006032	chitin catabolic process	4	12	0.260737
GO:0006873	cellular ion homeostasis	4	12	0.260737
GO:0010558	negative regulation of macromolecule biosynthetic process	4	12	0.260737
GO:0045934	negative regulation of nucleobase-containing compound metabolic process	4	12	0.260737
GO:0046348	amino sugar catabolic process	4	12	0.260737
GO:0070925	organelle assembly	4	12	0.260737
GO:1901072	glucosamine-containing compound catabolic process	4	12	0.260737
GO:2000113	negative regulation of cellular macromolecule biosynthetic process	4	12	0.260737
GO:0044262	cellular carbohydrate metabolic process	14	53	0.263433
GO:0042451	purine nucleoside biosynthetic process	7	24	0.263817
GO:0046129	purine ribonucleoside biosynthetic process	7	24	0.263817
GO:0051172	negative regulation of nitrogen compound metabolic process	5	16	0.264853
GO:0006400	tRNA modification	6	20	0.26529
GO:0098655	cation transmembrane transport	13	49	0.268662
GO:0098660	inorganic ion transmembrane transport	13	49	0.268662
GO:0098662	inorganic cation transmembrane transport	13	49	0.268662
GO:0006464	cellular protein modification process	80	341	0.268923
GO:0036211	protein modification process	80	341	0.268923
GO:0051716	cellular response to stimulus	65	275	0.271253
GO:0007275	multicellular organism development	24	96	0.271786
GO:0032501	multicellular organismal process	24	96	0.271786
GO:0044707	single-multicellular organism process	24	96	0.271786
GO:0009893	positive regulation of metabolic process	9	33	0.290817
GO:0016043	cellular component organization	70	299	0.292487
GO:0006950	response to stress	48	202	0.293641
GO:1901293	nucleoside phosphate biosynthetic process	16	63	0.300419
GO:0016071	mRNA metabolic process	12	46	0.302084
GO:1901617	organic hydroxy compound biosynthetic process	7	25	0.302217
GO:0000460	maturation of 5.8S rRNA	2	5	0.304021
GO:0000466	maturation of 5.8S rRNA from tricistronic rRNA transcript (SSU-rRNA, 5.8S rRNA, LSU-rRNA)	2	5	0.304021
GO:0006271	DNA strand elongation involved in DNA replication	2	5	0.304021
GO:0006515	misfolded or incompletely synthesized protein catabolic process	2	5	0.304021
GO:0006537	glutamate biosynthetic process	2	5	0.304021
GO:0006862	nucleotide transport	2	5	0.304021
GO:0009250	glucan biosynthetic process	2	5	0.304021
GO:0009272	fungal-type cell wall biogenesis	2	5	0.304021
GO:0009309	amine biosynthetic process	2	5	0.304021
GO:0015693	magnesium ion transport	2	5	0.304021
GO:0022616	DNA strand elongation	2	5	0.304021
GO:0032543	mitochondrial translation	2	5	0.304021
GO:0042401	cellular biogenic amine biosynthetic process	2	5	0.304021
GO:0044038	cell wall macromolecule biosynthetic process	2	5	0.304021
GO:0046417	chorismate metabolic process	2	5	0.304021
GO:0070589	cellular component macromolecule biosynthetic process	2	5	0.304021
GO:0071941	nitrogen cycle metabolic process	2	5	0.304021
GO:0009653	anatomical structure morphogenesis	6	21	0.307648
GO:1902582	single-organism intracellular transport	27	111	0.309001
GO:0006897	endocytosis	5	17	0.312469
GO:0034655	nucleobase-containing compound catabolic process	5	17	0.312469
GO:0048646	anatomical structure formation involved in morphogenesis	5	17	0.312469
GO:1901136	carbohydrate derivative catabolic process	5	17	0.312469
GO:0065007	biological regulation	156	685	0.313586
GO:0000910	cytokinesis	3	9	0.315625
GO:0006816	calcium ion transport	3	9	0.315625
GO:0006869	lipid transport	3	9	0.315625
GO:0007033	vacuole organization	3	9	0.315625
GO:0008277	regulation of G-protein coupled receptor protein signaling pathway	3	9	0.315625
GO:0009251	glucan catabolic process	3	9	0.315625
GO:0010876	lipid localization	3	9	0.315625
GO:0051336	regulation of hydrolase activity	3	9	0.315625
GO:0006026	aminoglycan catabolic process	4	13	0.315854
GO:0009890	negative regulation of biosynthetic process	4	13	0.315854
GO:0022411	cellular component disassembly	4	13	0.315854
GO:0031327	negative regulation of cellular biosynthetic process	4	13	0.315854
GO:0050801	ion homeostasis	4	13	0.315854
GO:0055082	cellular chemical homeostasis	4	13	0.315854
GO:0050789	regulation of biological process	150	659	0.320823
GO:0016482	cytoplasmic transport	22	90	0.324236
GO:0044270	cellular nitrogen compound catabolic process	9	34	0.324524
GO:0009072	aromatic amino acid family metabolic process	8	30	0.332832
GO:0006979	response to oxidative stress	7	26	0.341645
GO:1902600	hydrogen ion transmembrane transport	7	26	0.341645
GO:0006650	glycerophospholipid metabolic process	10	39	0.348911
GO:0046486	glycerolipid metabolic process	10	39	0.348911
GO:0006081	cellular aldehyde metabolic process	6	22	0.35103
GO:0009100	glycoprotein metabolic process	6	22	0.35103
GO:0030001	metal ion transport	15	61	0.358903
GO:0009110	vitamin biosynthetic process	5	18	0.361056
GO:0042364	water-soluble vitamin biosynthetic process	5	18	0.361056
GO:0043934	sporulation	5	18	0.361056
GO:0046148	pigment biosynthetic process	5	18	0.361056
GO:0033036	macromolecule localization	42	181	0.373498
GO:0006725	cellular aromatic compound metabolic process	252	1126	0.375318
GO:0046483	heterocycle metabolic process	250	1117	0.375607
GO:0000002	mitochondrial genome maintenance	3	10	0.383011
GO:0006098	pentose-phosphate shunt	3	10	0.383011
GO:0006220	pyrimidine nucleotide metabolic process	3	10	0.383011
GO:0006221	pyrimidine nucleotide biosynthetic process	3	10	0.383011
GO:0006270	DNA replication initiation	3	10	0.383011
GO:0009070	serine family amino acid biosynthetic process	3	10	0.383011
GO:0015748	organophosphate ester transport	3	10	0.383011
GO:0019682	glyceraldehyde-3-phosphate metabolic process	3	10	0.383011
GO:0022904	respiratory electron transport chain	3	10	0.383011
GO:0046834	lipid phosphorylation	3	10	0.383011
GO:0046854	phosphatidylinositol phosphorylation	3	10	0.383011
GO:0051156	glucose 6-phosphate metabolic process	3	10	0.383011
GO:0032259	methylation	24	102	0.390905
GO:0000056	ribosomal small subunit export from nucleus	1	2	0.391584
GO:0000122	negative regulation of transcription from RNA polymerase II promoter	1	2	0.391584
GO:0000183	chromatin silencing at rDNA	1	2	0.391584
GO:0000387	spliceosomal snRNP assembly	1	2	0.391584
GO:0000463	maturation of LSU-rRNA from tricistronic rRNA transcript (SSU-rRNA, 5.8S rRNA, LSU-rRNA)	1	2	0.391584
GO:0000470	maturation of LSU-rRNA	1	2	0.391584
GO:0002252	immune effector process	1	2	0.391584
GO:0002376	immune system process	1	2	0.391584
GO:0006007	glucose catabolic process	1	2	0.391584
GO:0006020	inositol metabolic process	1	2	0.391584
GO:0006067	ethanol metabolic process	1	2	0.391584
GO:0006083	acetate metabolic process	1	2	0.391584
GO:0006113	fermentation	1	2	0.391584
GO:0006123	mitochondrial electron transport, cytochrome c to oxygen	1	2	0.391584
GO:0006167	AMP biosynthetic process	1	2	0.391584
GO:0006177	GMP biosynthetic process	1	2	0.391584
GO:0006273	lagging strand elongation	1	2	0.391584
GO:0006368	transcription elongation from RNA polymerase II promoter	1	2	0.391584
GO:0006407	rRNA export from nucleus	1	2	0.391584
GO:0006421	asparaginyl-tRNA aminoacylation	1	2	0.391584
GO:0006422	aspartyl-tRNA aminoacylation	1	2	0.391584
GO:0006427	histidyl-tRNA aminoacylation	1	2	0.391584
GO:0006428	isoleucyl-tRNA aminoacylation	1	2	0.391584
GO:0006430	lysyl-tRNA aminoacylation	1	2	0.391584
GO:0006431	methionyl-tRNA aminoacylation	1	2	0.391584
GO:0006449	regulation of translational termination	1	2	0.391584
GO:0006452	translational frameshifting	1	2	0.391584
GO:0006543	glutamine catabolic process	1	2	0.391584
GO:0006596	polyamine biosynthetic process	1	2	0.391584
GO:0006835	dicarboxylic acid transport	1	2	0.391584
GO:0006955	immune response	1	2	0.391584
GO:0007064	mitotic sister chromatid cohesion	1	2	0.391584
GO:0007096	regulation of exit from mitosis	1	2	0.391584
GO:0008053	mitochondrial fusion	1	2	0.391584
GO:0009186	deoxyribonucleoside diphosphate metabolic process	1	2	0.391584
GO:0009200	deoxyribonucleoside triphosphate metabolic process	1	2	0.391584
GO:0009228	thiamine biosynthetic process	1	2	0.391584
GO:0009267	cellular response to starvation	1	2	0.391584
GO:0009313	oligosaccharide catabolic process	1	2	0.391584
GO:0009395	phospholipid catabolic process	1	2	0.391584
GO:0009651	response to salt stress	1	2	0.391584
GO:0009991	response to extracellular stimulus	1	2	0.391584
GO:0010324	membrane invagination	1	2	0.391584
GO:0010927	cellular component assembly involved in morphogenesis	1	2	0.391584
GO:0010970	establishment of localization by movement along microtubule	1	2	0.391584
GO:0016075	rRNA catabolic process	1	2	0.391584
GO:0016237	lysosomal microautophagy	1	2	0.391584
GO:0016973	poly(A)+ mRNA export from nucleus	1	2	0.391584
GO:0018195	peptidyl-arginine modification	1	2	0.391584
GO:0019343	cysteine biosynthetic process via cystathionine	1	2	0.391584
GO:0019346	transsulfuration	1	2	0.391584
GO:0019354	siroheme biosynthetic process	1	2	0.391584
GO:0019520	aldonic acid metabolic process	1	2	0.391584
GO:0030476	ascospore wall assembly	1	2	0.391584
GO:0030488	tRNA methylation	1	2	0.391584
GO:0030705	cytoskeleton-dependent intracellular transport	1	2	0.391584
GO:0030908	protein splicing	1	2	0.391584
GO:0031221	arabinan metabolic process	1	2	0.391584
GO:0031222	arabinan catabolic process	1	2	0.391584
GO:0031667	response to nutrient levels	1	2	0.391584
GO:0031668	cellular response to extracellular stimulus	1	2	0.391584
GO:0031669	cellular response to nutrient levels	1	2	0.391584
GO:0032065	cortical protein anchoring	1	2	0.391584
GO:0032968	positive regulation of transcription elongation from RNA polymerase II promoter	1	2	0.391584
GO:0033383	geranyl diphosphate metabolic process	1	2	0.391584
GO:0033384	geranyl diphosphate biosynthetic process	1	2	0.391584
GO:0033567	DNA replication, Okazaki fragment processing	1	2	0.391584
GO:0034243	regulation of transcription elongation from RNA polymerase II promoter	1	2	0.391584
GO:0034308	primary alcohol metabolic process	1	2	0.391584
GO:0034401	chromatin organization involved in regulation of transcription	1	2	0.391584
GO:0034501	protein localization to kinetochore	1	2	0.391584
GO:0034502	protein localization to chromosome	1	2	0.391584
GO:0034661	ncRNA catabolic process	1	2	0.391584
GO:0034724	DNA replication-independent nucleosome organization	1	2	0.391584
GO:0034755	iron ion transmembrane transport	1	2	0.391584
GO:0035306	positive regulation of dephosphorylation	1	2	0.391584
GO:0035307	positive regulation of protein dephosphorylation	1	2	0.391584
GO:0035551	protein initiator methionine removal involved in protein maturation	1	2	0.391584
GO:0035967	cellular response to topologically incorrect protein	1	2	0.391584
GO:0042126	nitrate metabolic process	1	2	0.391584
GO:0042128	nitrate assimilation	1	2	0.391584
GO:0042182	ketone catabolic process	1	2	0.391584
GO:0042244	spore wall assembly	1	2	0.391584
GO:0042594	response to starvation	1	2	0.391584
GO:0042724	thiamine-containing compound biosynthetic process	1	2	0.391584
GO:0042732	D-xylose metabolic process	1	2	0.391584
GO:0042843	D-xylose catabolic process	1	2	0.391584
GO:0043243	positive regulation of protein complex disassembly	1	2	0.391584
GO:0043419	urea catabolic process	1	2	0.391584
GO:0043936	asexual sporulation resulting in formation of a cellular spore	1	2	0.391584
GO:0043967	histone H4 acetylation	1	2	0.391584
GO:0044205	'de novo' UMP biosynthetic process	1	2	0.391584
GO:0045337	farnesyl diphosphate biosynthetic process	1	2	0.391584
GO:0045338	farnesyl diphosphate metabolic process	1	2	0.391584
GO:0045905	positive regulation of translational termination	1	2	0.391584
GO:0046033	AMP metabolic process	1	2	0.391584
GO:0046037	GMP metabolic process	1	2	0.391584
GO:0046156	siroheme metabolic process	1	2	0.391584
GO:0046164	alcohol catabolic process	1	2	0.391584
GO:0046173	polyol biosynthetic process	1	2	0.391584
GO:0050667	homocysteine metabolic process	1	2	0.391584
GO:0051029	rRNA transport	1	2	0.391584
GO:0051123	RNA polymerase II transcriptional preinitiation complex assembly	1	2	0.391584
GO:0051187	cofactor catabolic process	1	2	0.391584
GO:0070084	protein initiator methionine removal	1	2	0.391584
GO:0070189	kynurenine metabolic process	1	2	0.391584
GO:0070408	carbamoyl phosphate metabolic process	1	2	0.391584
GO:0070409	carbamoyl phosphate biosynthetic process	1	2	0.391584
GO:0070590	spore wall biogenesis	1	2	0.391584
GO:0070591	ascospore wall biogenesis	1	2	0.391584
GO:0070726	cell wall assembly	1	2	0.391584
GO:0070897	DNA-templated transcriptional preinitiation complex assembly	1	2	0.391584
GO:0071459	protein localization to chromosome, centromeric region	1	2	0.391584
GO:0071496	cellular response to external stimulus	1	2	0.391584
GO:0071940	fungal-type cell wall assembly	1	2	0.391584
GO:1902534	single-organism membrane invagination	1	2	0.391584
GO:2001057	reactive nitrogen species metabolic process	1	2	0.391584
GO:0006570	tyrosine metabolic process	2	6	0.393637
GO:0006606	protein import into nucleus	2	6	0.393637
GO:0006743	ubiquinone metabolic process	2	6	0.393637
GO:0006744	ubiquinone biosynthetic process	2	6	0.393637
GO:0007266	Rho protein signal transduction	2	6	0.393637
GO:0009113	purine nucleobase biosynthetic process	2	6	0.393637
GO:0019344	cysteine biosynthetic process	2	6	0.393637
GO:0032784	regulation of DNA-templated transcription, elongation	2	6	0.393637
GO:0034504	protein localization to nucleus	2	6	0.393637
GO:0035023	regulation of Rho protein signal transduction	2	6	0.393637
GO:0042775	mitochondrial ATP synthesis coupled electron transport	2	6	0.393637
GO:0044744	protein targeting to nucleus	2	6	0.393637
GO:0051170	nuclear import	2	6	0.393637
GO:0061640	cytoskeleton-dependent cytokinesis	2	6	0.393637
GO:1901264	carbohydrate derivative transport	2	6	0.393637
GO:1901661	quinone metabolic process	2	6	0.393637
GO:1901663	quinone biosynthetic process	2	6	0.393637
GO:1902593	single-organism nuclear import	2	6	0.393637
GO:0045017	glycerolipid biosynthetic process	6	23	0.394836
GO:0046474	glycerophospholipid biosynthetic process	6	23	0.394836
GO:0034613	cellular protein localization	28	120	0.395554
GO:0070727	cellular macromolecule localization	28	120	0.395554
GO:1902580	single-organism cellular localization	16	67	0.400591
GO:0006766	vitamin metabolic process	5	19	0.409798
GO:0006767	water-soluble vitamin metabolic process	5	19	0.409798
GO:0042440	pigment metabolic process	5	19	0.409798
GO:0006139	nucleobase-containing compound metabolic process	231	1036	0.41066
GO:0048878	chemical homeostasis	4	15	0.42728
GO:0008104	protein localization	38	167	0.435768
GO:0009966	regulation of signal transduction	8	33	0.444163
GO:0010646	regulation of cell communication	8	33	0.444163
GO:0023051	regulation of signaling	8	33	0.444163
GO:0000271	polysaccharide biosynthetic process	3	11	0.448729
GO:0006525	arginine metabolic process	3	11	0.448729
GO:0006720	isoprenoid metabolic process	3	11	0.448729
GO:0008299	isoprenoid biosynthetic process	3	11	0.448729
GO:0030437	ascospore formation	3	11	0.448729
GO:0033692	cellular polysaccharide biosynthetic process	3	11	0.448729
GO:0034293	sexual sporulation	3	11	0.448729
GO:0043094	cellular metabolic compound salvage	3	11	0.448729
GO:0043935	sexual sporulation resulting in formation of a cellular spore	3	11	0.448729
GO:0045893	positive regulation of transcription, DNA-templated	3	11	0.448729
GO:0045935	positive regulation of nucleobase-containing compound metabolic process	3	11	0.448729
GO:0046578	regulation of Ras protein signal transduction	3	11	0.448729
GO:0048468	cell development	3	11	0.448729
GO:0051254	positive regulation of RNA metabolic process	3	11	0.448729
GO:1902680	positive regulation of RNA biosynthetic process	3	11	0.448729
GO:1903508	positive regulation of nucleic acid-templated transcription	3	11	0.448729
GO:0030163	protein catabolic process	18	78	0.452582
GO:0015031	protein transport	35	155	0.46137
GO:0016568	chromatin modification	9	38	0.463362
GO:0007005	mitochondrion organization	11	47	0.464247
GO:1901360	organic cyclic compound metabolic process	258	1167	0.472567
GO:0006886	intracellular protein transport	24	106	0.4742
GO:0005977	glycogen metabolic process	2	7	0.477537
GO:0006112	energy reserve metabolic process	2	7	0.477537
GO:0006119	oxidative phosphorylation	2	7	0.477537
GO:0009129	pyrimidine nucleoside monophosphate metabolic process	2	7	0.477537
GO:0009130	pyrimidine nucleoside monophosphate biosynthetic process	2	7	0.477537
GO:0030245	cellulose catabolic process	2	7	0.477537
GO:0030261	chromosome condensation	2	7	0.477537
GO:0031401	positive regulation of protein modification process	2	7	0.477537
GO:0032506	cytokinetic process	2	7	0.477537
GO:0032989	cellular component morphogenesis	2	7	0.477537
GO:0042181	ketone biosynthetic process	2	7	0.477537
GO:0042773	ATP synthesis coupled electron transport	2	7	0.477537
GO:0051275	beta-glucan catabolic process	2	7	0.477537
GO:0051345	positive regulation of hydrolase activity	2	7	0.477537
GO:0046700	heterocycle catabolic process	8	34	0.480975
GO:0030258	lipid modification	6	25	0.481549
GO:0006397	mRNA processing	9	39	0.497697
GO:0008033	tRNA processing	9	39	0.497697
GO:0042221	response to chemical	7	30	0.500798
GO:0043414	macromolecule methylation	7	30	0.500798
GO:0009101	glycoprotein biosynthetic process	5	21	0.504941
GO:0006468	protein phosphorylation	41	185	0.507752
GO:0050794	regulation of cellular process	141	640	0.508597
GO:0007049	cell cycle	21	94	0.508674
GO:0007346	regulation of mitotic cell cycle	3	12	0.511393
GO:0022413	reproductive process in single-celled organism	3	12	0.511393
GO:0042180	cellular ketone metabolic process	3	12	0.511393
GO:0043085	positive regulation of catalytic activity	3	12	0.511393
GO:0044093	positive regulation of molecular function	3	12	0.511393
GO:0045184	establishment of protein localization	35	158	0.513023
GO:0048523	negative regulation of cellular process	8	35	0.517139
GO:0000011	vacuole inheritance	1	3	0.525471
GO:0000132	establishment of mitotic spindle orientation	1	3	0.525471
GO:0000154	rRNA modification	1	3	0.525471
GO:0000162	tryptophan biosynthetic process	1	3	0.525471
GO:0000469	cleavage involved in rRNA processing	1	3	0.525471
GO:0000727	double-strand break repair via break-induced replication	1	3	0.525471
GO:0001300	chronological cell aging	1	3	0.525471
GO:0006000	fructose metabolic process	1	3	0.525471
GO:0006003	fructose 2,6-bisphosphate metabolic process	1	3	0.525471
GO:0006013	mannose metabolic process	1	3	0.525471
GO:0006037	cell wall chitin metabolic process	1	3	0.525471
GO:0006038	cell wall chitin biosynthetic process	1	3	0.525471
GO:0006275	regulation of DNA replication	1	3	0.525471
GO:0006308	DNA catabolic process	1	3	0.525471
GO:0006432	phenylalanyl-tRNA aminoacylation	1	3	0.525471
GO:0006474	N-terminal protein amino acid acetylation	1	3	0.525471
GO:0006535	cysteine biosynthetic process from serine	1	3	0.525471
GO:0006542	glutamine biosynthetic process	1	3	0.525471
GO:0006564	L-serine biosynthetic process	1	3	0.525471
GO:0006611	protein export from nucleus	1	3	0.525471
GO:0006721	terpenoid metabolic process	1	3	0.525471
GO:0006750	glutathione biosynthetic process	1	3	0.525471
GO:0006772	thiamine metabolic process	1	3	0.525471
GO:0006836	neurotransmitter transport	1	3	0.525471
GO:0006879	cellular iron ion homeostasis	1	3	0.525471
GO:0006893	Golgi to plasma membrane transport	1	3	0.525471
GO:0006997	nucleus organization	1	3	0.525471
GO:0009147	pyrimidine nucleoside triphosphate metabolic process	1	3	0.525471
GO:0009148	pyrimidine nucleoside triphosphate biosynthetic process	1	3	0.525471
GO:0009298	GDP-mannose biosynthetic process	1	3	0.525471
GO:0010458	exit from mitosis	1	3	0.525471
GO:0015936	coenzyme A metabolic process	1	3	0.525471
GO:0016114	terpenoid biosynthetic process	1	3	0.525471
GO:0016236	macroautophagy	1	3	0.525471
GO:0017182	peptidyl-diphthamide metabolic process	1	3	0.525471
GO:0017183	peptidyl-diphthamide biosynthetic process from peptidyl-histidine	1	3	0.525471
GO:0018202	peptidyl-histidine modification	1	3	0.525471
GO:0019184	nonribosomal peptide biosynthetic process	1	3	0.525471
GO:0019323	pentose catabolic process	1	3	0.525471
GO:0019568	arabinose catabolic process	1	3	0.525471
GO:0019627	urea metabolic process	1	3	0.525471
GO:0019673	GDP-mannose metabolic process	1	3	0.525471
GO:0019805	quinolinate biosynthetic process	1	3	0.525471
GO:0019878	lysine biosynthetic process via aminoadipic acid	1	3	0.525471
GO:0030011	maintenance of cell polarity	1	3	0.525471
GO:0030042	actin filament depolymerization	1	3	0.525471
GO:0030150	protein import into mitochondrial matrix	1	3	0.525471
GO:0030466	chromatin silencing at silent mating-type cassette	1	3	0.525471
GO:0031167	rRNA methylation	1	3	0.525471
GO:0032786	positive regulation of DNA-templated transcription, elongation	1	3	0.525471
GO:0032879	regulation of localization	1	3	0.525471
GO:0033865	nucleoside bisphosphate metabolic process	1	3	0.525471
GO:0033875	ribonucleoside bisphosphate metabolic process	1	3	0.525471
GO:0034032	purine nucleoside bisphosphate metabolic process	1	3	0.525471
GO:0034204	lipid translocation	1	3	0.525471
GO:0034221	fungal-type cell wall chitin biosynthetic process	1	3	0.525471
GO:0034354	'de novo' NAD biosynthetic process from tryptophan	1	3	0.525471
GO:0034627	'de novo' NAD biosynthetic process	1	3	0.525471
GO:0035966	response to topologically incorrect protein	1	3	0.525471
GO:0040001	establishment of mitotic spindle localization	1	3	0.525471
GO:0042435	indole-containing compound biosynthetic process	1	3	0.525471
GO:0042493	response to drug	1	3	0.525471
GO:0042723	thiamine-containing compound metabolic process	1	3	0.525471
GO:0042886	amide transport	1	3	0.525471
GO:0043420	anthranilate metabolic process	1	3	0.525471
GO:0043628	ncRNA 3'-end processing	1	3	0.525471
GO:0045332	phospholipid translocation	1	3	0.525471
GO:0046219	indolalkylamine biosynthetic process	1	3	0.525471
GO:0046874	quinolinate metabolic process	1	3	0.525471
GO:0046950	cellular ketone body metabolic process	1	3	0.525471
GO:0046952	ketone body catabolic process	1	3	0.525471
GO:0051049	regulation of transport	1	3	0.525471
GO:0051261	protein depolymerization	1	3	0.525471
GO:0051278	fungal-type cell wall polysaccharide biosynthetic process	1	3	0.525471
GO:0051293	establishment of spindle localization	1	3	0.525471
GO:0051294	establishment of spindle orientation	1	3	0.525471
GO:0051653	spindle localization	1	3	0.525471
GO:0051668	localization within membrane	1	3	0.525471
GO:0055072	iron ion homeostasis	1	3	0.525471
GO:0070592	cell wall polysaccharide biosynthetic process	1	3	0.525471
GO:0071966	fungal-type cell wall polysaccharide metabolic process	1	3	0.525471
GO:0072488	ammonium transmembrane transport	1	3	0.525471
GO:0097035	regulation of membrane lipid distribution	1	3	0.525471
GO:1901068	guanosine-containing compound metabolic process	1	3	0.525471
GO:1901070	guanosine-containing compound biosynthetic process	1	3	0.525471
GO:1902224	ketone body metabolic process	1	3	0.525471
GO:0000041	transition metal ion transport	4	17	0.533407
GO:0006073	cellular glucan metabolic process	4	17	0.533407
GO:0006261	DNA-dependent DNA replication	4	17	0.533407
GO:0044275	cellular carbohydrate catabolic process	4	17	0.533407
GO:0006811	ion transport	41	187	0.539315
GO:0005975	carbohydrate metabolic process	83	379	0.540627
GO:0010605	negative regulation of macromolecule metabolic process	5	22	0.550209
GO:0019439	aromatic compound catabolic process	8	36	0.552403
GO:0000105	histidine biosynthetic process	2	8	0.553899
GO:0006354	DNA-templated transcription, elongation	2	8	0.553899
GO:0006534	cysteine metabolic process	2	8	0.553899
GO:0006547	histidine metabolic process	2	8	0.553899
GO:0006558	L-phenylalanine metabolic process	2	8	0.553899
GO:0006568	tryptophan metabolic process	2	8	0.553899
GO:0006586	indolalkylamine metabolic process	2	8	0.553899
GO:0006801	superoxide metabolic process	2	8	0.553899
GO:0009396	folic acid-containing compound biosynthetic process	2	8	0.553899
GO:0010562	positive regulation of phosphorus metabolic process	2	8	0.553899
GO:0030243	cellulose metabolic process	2	8	0.553899
GO:0042430	indole-containing compound metabolic process	2	8	0.553899
GO:0043605	cellular amide catabolic process	2	8	0.553899
GO:0045937	positive regulation of phosphate metabolic process	2	8	0.553899
GO:0046434	organophosphate catabolic process	2	8	0.553899
GO:0052803	imidazole-containing compound metabolic process	2	8	0.553899
GO:1902221	erythrose 4-phosphate/phosphoenolpyruvate family amino acid metabolic process	2	8	0.553899
GO:0016070	RNA metabolic process	161	737	0.559648
GO:0007264	small GTPase mediated signal transduction	12	55	0.566037
GO:0000070	mitotic sister chromatid segregation	3	13	0.570054
GO:0003006	developmental process involved in reproduction	3	13	0.570054
GO:0006506	GPI anchor biosynthetic process	3	13	0.570054
GO:0006739	NADP metabolic process	3	13	0.570054
GO:0006914	autophagy	3	13	0.570054
GO:0007265	Ras protein signal transduction	3	13	0.570054
GO:0009247	glycolipid biosynthetic process	3	13	0.570054
GO:0032505	reproduction of a single-celled organism	3	13	0.570054
GO:0046488	phosphatidylinositol metabolic process	7	32	0.575984
GO:0006839	mitochondrial transport	4	18	0.58265
GO:0009142	nucleoside triphosphate biosynthetic process	4	18	0.58265
GO:0043086	negative regulation of catalytic activity	4	18	0.58265
GO:0044042	glucan metabolic process	4	18	0.58265
GO:0044092	negative regulation of molecular function	4	18	0.58265
GO:0006996	organelle organization	47	218	0.5908
GO:0009069	serine family amino acid metabolic process	5	23	0.593369
GO:0044265	cellular macromolecule catabolic process	16	75	0.601091
GO:0070085	glycosylation	6	28	0.602864
GO:1901565	organonitrogen compound catabolic process	14	66	0.609908
GO:0009108	coenzyme biosynthetic process	11	52	0.612953
GO:0050790	regulation of catalytic activity	11	52	0.612953
GO:0006367	transcription initiation from RNA polymerase II promoter	2	9	0.621977
GO:0006662	glycerol ether metabolic process	2	9	0.621977
GO:0006771	riboflavin metabolic process	2	9	0.621977
GO:0009231	riboflavin biosynthetic process	2	9	0.621977
GO:0018904	ether metabolic process	2	9	0.621977
GO:0030010	establishment of cell polarity	2	9	0.621977
GO:0030259	lipid glycosylation	2	9	0.621977
GO:0042559	pteridine-containing compound biosynthetic process	2	9	0.621977
GO:0042726	flavin-containing compound metabolic process	2	9	0.621977
GO:0042727	flavin-containing compound biosynthetic process	2	9	0.621977
GO:0051273	beta-glucan metabolic process	2	9	0.621977
GO:0006497	protein lipidation	3	14	0.624134
GO:0007163	establishment or maintenance of cell polarity	3	14	0.624134
GO:0042157	lipoprotein metabolic process	3	14	0.624134
GO:0042158	lipoprotein biosynthetic process	3	14	0.624134
GO:1901361	organic cyclic compound catabolic process	9	43	0.626781
GO:0017038	protein import	4	19	0.628744
GO:0051056	regulation of small GTPase mediated signal transduction	4	19	0.628744
GO:0001934	positive regulation of protein phosphorylation	1	4	0.629917
GO:0002943	tRNA dihydrouridine synthesis	1	4	0.629917
GO:0006072	glycerol-3-phosphate metabolic process	1	4	0.629917
GO:0006266	DNA ligation	1	4	0.629917
GO:0006569	tryptophan catabolic process	1	4	0.629917
GO:0009166	nucleotide catabolic process	1	4	0.629917
GO:0009226	nucleotide-sugar biosynthetic process	1	4	0.629917
GO:0009423	chorismate biosynthetic process	1	4	0.629917
GO:0031365	N-terminal protein amino acid modification	1	4	0.629917
GO:0033674	positive regulation of kinase activity	1	4	0.629917
GO:0034314	Arp2/3 complex-mediated actin nucleation	1	4	0.629917
GO:0036265	RNA (guanine-N7)-methylation	1	4	0.629917
GO:0042436	indole-containing compound catabolic process	1	4	0.629917
GO:0042545	cell wall modification	1	4	0.629917
GO:0043244	regulation of protein complex disassembly	1	4	0.629917
GO:0045860	positive regulation of protein kinase activity	1	4	0.629917
GO:0046218	indolalkylamine catabolic process	1	4	0.629917
GO:0046500	S-adenosylmethionine metabolic process	1	4	0.629917
GO:0051052	regulation of DNA metabolic process	1	4	0.629917
GO:0051103	DNA ligation involved in DNA repair	1	4	0.629917
GO:0051347	positive regulation of transferase activity	1	4	0.629917
GO:0052646	alditol phosphate metabolic process	1	4	0.629917
GO:1901616	organic hydroxy compound catabolic process	1	4	0.629917
GO:0034220	ion transmembrane transport	17	81	0.630954
GO:0006888	ER to Golgi vesicle-mediated transport	5	24	0.634121
GO:0051726	regulation of cell cycle	6	29	0.639714
GO:0065009	regulation of molecular function	11	53	0.640248
GO:0051179	localization	190	881	0.648713
GO:0006810	transport	187	868	0.654243
GO:0051234	establishment of localization	188	873	0.657257
GO:0006486	protein glycosylation	4	20	0.671439
GO:0043413	macromolecule glycosylation	4	20	0.671439
GO:1902531	regulation of intracellular signal transduction	4	20	0.671439
GO:0006754	ATP biosynthetic process	3	15	0.673347
GO:0009405	pathogenesis	3	15	0.673347
GO:0044247	cellular polysaccharide catabolic process	3	15	0.673347
GO:0051321	meiotic cell cycle	3	15	0.673347
GO:0072593	reactive oxygen species metabolic process	3	15	0.673347
GO:1903046	meiotic cell cycle process	3	15	0.673347
GO:0019220	regulation of phosphate metabolic process	6	30	0.674443
GO:0051174	regulation of phosphorus metabolic process	6	30	0.674443
GO:0006338	chromatin remodeling	2	10	0.681718
GO:0016998	cell wall macromolecule catabolic process	2	10	0.681718
GO:0019751	polyol metabolic process	2	10	0.681718
GO:0022406	membrane docking	2	10	0.681718
GO:0032392	DNA geometric change	2	10	0.681718
GO:0032508	DNA duplex unwinding	2	10	0.681718
GO:0051130	positive regulation of cellular component organization	2	10	0.681718
GO:0071554	cell wall organization or biogenesis	10	50	0.687873
GO:0008152	metabolic process	797	3648	0.688317
GO:0006260	DNA replication	12	60	0.695342
GO:0022402	cell cycle process	13	65	0.699077
GO:0071705	nitrogen compound transport	13	65	0.699077
GO:0009057	macromolecule catabolic process	32	156	0.705723
GO:0000003	reproduction	5	26	0.70768
GO:0007067	mitotic nuclear division	4	21	0.710615
GO:0000255	allantoin metabolic process	1	5	0.711391
GO:0000256	allantoin catabolic process	1	5	0.711391
GO:0000281	mitotic cytokinesis	1	5	0.711391
GO:0000282	cellular bud site selection	1	5	0.711391
GO:0000724	double-strand break repair via homologous recombination	1	5	0.711391
GO:0000725	recombinational repair	1	5	0.711391
GO:0000902	cell morphogenesis	1	5	0.711391
GO:0006267	pre-replicative complex assembly involved in nuclear cell cycle DNA replication	1	5	0.711391
GO:0006561	proline biosynthetic process	1	5	0.711391
GO:0006591	ornithine metabolic process	1	5	0.711391
GO:0006777	Mo-molybdopterin cofactor biosynthetic process	1	5	0.711391
GO:0006814	sodium ion transport	1	5	0.711391
GO:0006817	phosphate ion transport	1	5	0.711391
GO:0007105	cytokinesis, site selection	1	5	0.711391
GO:0015914	phospholipid transport	1	5	0.711391
GO:0016558	protein import into peroxisome matrix	1	5	0.711391
GO:0019509	L-methionine biosynthetic process from methylthioadenosine	1	5	0.711391
GO:0019720	Mo-molybdopterin cofactor metabolic process	1	5	0.711391
GO:0031123	RNA 3'-end processing	1	5	0.711391
GO:0032011	ARF protein signal transduction	1	5	0.711391
GO:0032012	regulation of ARF protein signal transduction	1	5	0.711391
GO:0032324	molybdopterin cofactor biosynthetic process	1	5	0.711391
GO:0033260	nuclear DNA replication	1	5	0.711391
GO:0036388	pre-replicative complex assembly	1	5	0.711391
GO:0040011	locomotion	1	5	0.711391
GO:0042327	positive regulation of phosphorylation	1	5	0.711391
GO:0042822	pyridoxal phosphate metabolic process	1	5	0.711391
GO:0042823	pyridoxal phosphate biosynthetic process	1	5	0.711391
GO:0043102	amino acid salvage	1	5	0.711391
GO:0043545	molybdopterin cofactor metabolic process	1	5	0.711391
GO:0044242	cellular lipid catabolic process	1	5	0.711391
GO:0044409	entry into host	1	5	0.711391
GO:0044786	cell cycle DNA replication	1	5	0.711391
GO:0046184	aldehyde biosynthetic process	1	5	0.711391
GO:0046839	phospholipid dephosphorylation	1	5	0.711391
GO:0046856	phosphatidylinositol dephosphorylation	1	5	0.711391
GO:0046916	cellular transition metal ion homeostasis	1	5	0.711391
GO:0051189	prosthetic group metabolic process	1	5	0.711391
GO:0051220	cytoplasmic sequestering of protein	1	5	0.711391
GO:0051828	entry into other organism involved in symbiotic interaction	1	5	0.711391
GO:0052126	movement in host environment	1	5	0.711391
GO:0052192	movement in environment of other organism involved in symbiotic interaction	1	5	0.711391
GO:0071267	L-methionine salvage	1	5	0.711391
GO:0072523	purine-containing compound catabolic process	1	5	0.711391
GO:1901292	nucleoside phosphate catabolic process	1	5	0.711391
GO:1902299	pre-replicative complex assembly involved in cell cycle DNA replication	1	5	0.711391
GO:1902408	mitotic cytokinesis, site selection	1	5	0.711391
GO:1902410	mitotic cytokinetic process	1	5	0.711391
GO:0000819	sister chromatid segregation	3	16	0.717638
GO:0006289	nucleotide-excision repair	3	16	0.717638
GO:0006505	GPI anchor metabolic process	3	16	0.717638
GO:0006661	phosphatidylinositol biosynthetic process	3	16	0.717638
GO:0006664	glycolipid metabolic process	3	16	0.717638
GO:0009145	purine nucleoside triphosphate biosynthetic process	3	16	0.717638
GO:0009206	purine ribonucleoside triphosphate biosynthetic process	3	16	0.717638
GO:0044702	single organism reproductive process	3	16	0.717638
GO:0046467	membrane lipid biosynthetic process	3	16	0.717638
GO:0008154	actin polymerization or depolymerization	2	11	0.733494
GO:0009074	aromatic amino acid family catabolic process	2	11	0.733494
GO:0019674	NAD metabolic process	2	11	0.733494
GO:0006066	alcohol metabolic process	10	52	0.736871
GO:0006643	membrane lipid metabolic process	4	22	0.74626
GO:0031324	negative regulation of cellular metabolic process	4	22	0.74626
GO:0055114	oxidation-reduction process	173	818	0.753678
GO:0009201	ribonucleoside triphosphate biosynthetic process	3	17	0.757116
GO:0019953	sexual reproduction	3	17	0.757116
GO:0044703	multi-organism reproductive process	3	17	0.757116
GO:0051258	protein polymerization	3	17	0.757116
GO:1903509	liposaccharide metabolic process	3	17	0.757116
GO:0000278	mitotic cell cycle	8	43	0.760252
GO:0071822	protein complex subunit organization	16	83	0.765972
GO:0044264	cellular polysaccharide metabolic process	5	28	0.770203
GO:0006222	UMP biosynthetic process	1	6	0.774942
GO:0006278	RNA-dependent DNA replication	1	6	0.774942
GO:0006487	protein N-linked glycosylation	1	6	0.774942
GO:0006665	sphingolipid metabolic process	1	6	0.774942
GO:0006696	ergosterol biosynthetic process	1	6	0.774942
GO:0006875	cellular metal ion homeostasis	1	6	0.774942
GO:0007062	sister chromatid cohesion	1	6	0.774942
GO:0007569	cell aging	1	6	0.774942
GO:0008204	ergosterol metabolic process	1	6	0.774942
GO:0009173	pyrimidine ribonucleoside monophosphate metabolic process	1	6	0.774942
GO:0009174	pyrimidine ribonucleoside monophosphate biosynthetic process	1	6	0.774942
GO:0009225	nucleotide-sugar metabolic process	1	6	0.774942
GO:0009452	7-methylguanosine RNA capping	1	6	0.774942
GO:0016128	phytosteroid metabolic process	1	6	0.774942
GO:0016129	phytosteroid biosynthetic process	1	6	0.774942
GO:0016571	histone methylation	1	6	0.774942
GO:0018022	peptidyl-lysine methylation	1	6	0.774942
GO:0030838	positive regulation of actin filament polymerization	1	6	0.774942
GO:0032273	positive regulation of protein polymerization	1	6	0.774942
GO:0034968	histone lysine methylation	1	6	0.774942
GO:0036260	RNA capping	1	6	0.774942
GO:0042743	hydrogen peroxide metabolic process	1	6	0.774942
GO:0042744	hydrogen peroxide catabolic process	1	6	0.774942
GO:0044107	cellular alcohol metabolic process	1	6	0.774942
GO:0044108	cellular alcohol biosynthetic process	1	6	0.774942
GO:0045010	actin nucleation	1	6	0.774942
GO:0046049	UMP metabolic process	1	6	0.774942
GO:0048311	mitochondrion distribution	1	6	0.774942
GO:0051495	positive regulation of cytoskeleton organization	1	6	0.774942
GO:0055076	transition metal ion homeostasis	1	6	0.774942
GO:0071265	L-methionine biosynthetic process	1	6	0.774942
GO:0071310	cellular response to organic substance	1	6	0.774942
GO:0090501	RNA phosphodiester bond hydrolysis	1	6	0.774942
GO:0097384	cellular lipid biosynthetic process	1	6	0.774942
GO:0019222	regulation of metabolic process	104	501	0.776558
GO:0016125	sterol metabolic process	2	12	0.777914
GO:0060255	regulation of macromolecule metabolic process	98	475	0.791677
GO:0098813	nuclear chromosome segregation	3	18	0.792009
GO:0051301	cell division	10	55	0.800188
GO:0044248	cellular catabolic process	35	178	0.803477
GO:0001932	regulation of protein phosphorylation	4	24	0.807313
GO:0031399	regulation of protein modification process	6	35	0.814235
GO:0006479	protein methylation	2	13	0.815707
GO:0006887	exocytosis	2	13	0.815707
GO:0008213	protein alkylation	2	13	0.815707
GO:0044743	intracellular protein transmembrane import	2	13	0.815707
GO:0006461	protein complex assembly	11	61	0.816751
GO:0044282	small molecule catabolic process	11	61	0.816751
GO:0070271	protein complex biogenesis	11	61	0.816751
GO:0006352	DNA-templated transcription, initiation	3	19	0.822621
GO:0010468	regulation of gene expression	90	442	0.823824
GO:0000077	DNA damage checkpoint	1	7	0.824509
GO:0002097	tRNA wobble base modification	1	7	0.824509
GO:0002098	tRNA wobble uridine modification	1	7	0.824509
GO:0006559	L-phenylalanine catabolic process	1	7	0.824509
GO:0006613	cotranslational protein targeting to membrane	1	7	0.824509
GO:0006614	SRP-dependent cotranslational protein targeting to membrane	1	7	0.824509
GO:0006625	protein targeting to peroxisome	1	7	0.824509
GO:0006952	defense response	1	7	0.824509
GO:0007568	aging	1	7	0.824509
GO:0009065	glutamine family amino acid catabolic process	1	7	0.824509
GO:0009218	pyrimidine ribonucleotide metabolic process	1	7	0.824509
GO:0009220	pyrimidine ribonucleotide biosynthetic process	1	7	0.824509
GO:0009435	NAD biosynthetic process	1	7	0.824509
GO:0016197	endosomal transport	1	7	0.824509
GO:0019400	alditol metabolic process	1	7	0.824509
GO:0019566	arabinose metabolic process	1	7	0.824509
GO:0031334	positive regulation of protein complex assembly	1	7	0.824509
GO:0031570	DNA integrity checkpoint	1	7	0.824509
GO:0032507	maintenance of protein location in cell	1	7	0.824509
GO:0042537	benzene-containing compound metabolic process	1	7	0.824509
GO:0043574	peroxisomal transport	1	7	0.824509
GO:0044089	positive regulation of cellular component biogenesis	1	7	0.824509
GO:0045185	maintenance of protein location	1	7	0.824509
GO:0045786	negative regulation of cell cycle	1	7	0.824509
GO:0046132	pyrimidine ribonucleoside biosynthetic process	1	7	0.824509
GO:0046134	pyrimidine nucleoside biosynthetic process	1	7	0.824509
GO:0051235	maintenance of location	1	7	0.824509
GO:0051646	mitochondrion localization	1	7	0.824509
GO:0051651	maintenance of location in cell	1	7	0.824509
GO:0055065	metal ion homeostasis	1	7	0.824509
GO:0072662	protein localization to peroxisome	1	7	0.824509
GO:0072663	establishment of protein localization to peroxisome	1	7	0.824509
GO:1902222	erythrose 4-phosphate/phosphoenolpyruvate family amino acid catabolic process	1	7	0.824509
GO:1902652	secondary alcohol metabolic process	1	7	0.824509
GO:1902653	secondary alcohol biosynthetic process	1	7	0.824509
GO:0048193	Golgi vesicle transport	7	41	0.829293
GO:0000280	nuclear division	4	25	0.833037
GO:0006310	DNA recombination	4	25	0.833037
GO:0042325	regulation of phosphorylation	4	25	0.833037
GO:0043632	modification-dependent macromolecule catabolic process	9	52	0.838786
GO:0006626	protein targeting to mitochondrion	2	14	0.847635
GO:0015985	energy coupled proton transport, down electrochemical gradient	2	14	0.847635
GO:0015986	ATP synthesis coupled proton transport	2	14	0.847635
GO:0016485	protein processing	2	14	0.847635
GO:0032940	secretion by cell	2	14	0.847635
GO:0046903	secretion	2	14	0.847635
GO:0051604	protein maturation	2	14	0.847635
GO:0051701	interaction with host	2	14	0.847635
GO:0065002	intracellular protein transmembrane transport	2	14	0.847635
GO:0070585	protein localization to mitochondrion	2	14	0.847635
GO:0071806	protein transmembrane transport	2	14	0.847635
GO:0072655	establishment of protein localization to mitochondrion	2	14	0.847635
GO:0044257	cellular protein catabolic process	11	63	0.848724
GO:0051603	proteolysis involved in cellular protein catabolic process	11	63	0.848724
GO:0007186	G-protein coupled receptor signaling pathway	3	20	0.8493
GO:2000112	regulation of cellular macromolecule biosynthetic process	89	442	0.853803
GO:0080090	regulation of primary metabolic process	96	476	0.858773
GO:0010556	regulation of macromolecule biosynthetic process	89	443	0.859668
GO:0051171	regulation of nitrogen compound metabolic process	90	448	0.861151
GO:0006213	pyrimidine nucleoside metabolic process	1	8	0.863168
GO:0006544	glycine metabolic process	1	8	0.863168
GO:0006560	proline metabolic process	1	8	0.863168
GO:0010033	response to organic substance	1	8	0.863168
GO:0010638	positive regulation of organelle organization	1	8	0.863168
GO:0016126	sterol biosynthetic process	1	8	0.863168
GO:0016226	iron-sulfur cluster assembly	1	8	0.863168
GO:0017062	respiratory chain complex III assembly	1	8	0.863168
GO:0031163	metallo-sulfur cluster assembly	1	8	0.863168
GO:0033108	mitochondrial respiratory chain complex assembly	1	8	0.863168
GO:0034551	mitochondrial respiratory chain complex III assembly	1	8	0.863168
GO:0042176	regulation of protein catabolic process	1	8	0.863168
GO:0046131	pyrimidine ribonucleoside metabolic process	1	8	0.863168
GO:0048308	organelle inheritance	1	8	0.863168
GO:0097033	mitochondrial respiratory chain complex III biogenesis	1	8	0.863168
GO:1990542	mitochondrial transmembrane transport	1	8	0.863168
GO:0009889	regulation of biosynthetic process	89	445	0.870888
GO:0031326	regulation of cellular biosynthetic process	89	445	0.870888
GO:0051704	multi-organism process	6	38	0.872325
GO:0007015	actin filament organization	2	15	0.874449
GO:0044403	symbiosis, encompassing mutualism through parasitism	2	15	0.874449
GO:0044419	interspecies interaction between organisms	2	15	0.874449
GO:0016567	protein ubiquitination	4	27	0.875918
GO:1902578	single-organism localization	144	706	0.877668
GO:0044765	single-organism transport	141	692	0.878044
GO:0006511	ubiquitin-dependent protein catabolic process	8	50	0.888549
GO:0022414	reproductive process	3	22	0.892333
GO:0031323	regulation of cellular metabolic process	95	478	0.893244
GO:0010498	proteasomal protein catabolic process	1	9	0.893317
GO:0017004	cytochrome complex assembly	1	9	0.893317
GO:0019321	pentose metabolic process	1	9	0.893317
GO:0043161	proteasome-mediated ubiquitin-dependent protein catabolic process	1	9	0.893317
GO:0044046	interaction with host via substance released outside of symbiont	1	9	0.893317
GO:0045047	protein targeting to ER	1	9	0.893317
GO:0048278	vesicle docking	1	9	0.893317
GO:0052047	interaction with other organism via secreted substance involved in symbiotic interaction	1	9	0.893317
GO:0052048	interaction with host via secreted substance involved in symbiotic interaction	1	9	0.893317
GO:0052051	interaction with host via protein secreted by type II secretion system	1	9	0.893317
GO:0052211	interaction with other organism via protein secreted by type II secretion system involved in symbiotic interaction	1	9	0.893317
GO:0072599	establishment of protein localization to endoplasmic reticulum	1	9	0.893317
GO:0015711	organic anion transport	7	45	0.894572
GO:1901615	organic hydroxy compound metabolic process	12	72	0.896378
GO:0072525	pyridine-containing compound biosynthetic process	2	16	0.89685
GO:0033554	cellular response to stress	24	134	0.89922
GO:1902589	single-organism organelle organization	23	129	0.899658
GO:0019941	modification-dependent protein catabolic process	8	51	0.901089
GO:0090304	nucleic acid metabolic process	181	887	0.905978
GO:0006605	protein targeting	7	46	0.907128
GO:0032446	protein modification by small protein conjugation	4	29	0.90892
GO:0007059	chromosome segregation	3	23	0.909416
GO:0043549	regulation of kinase activity	3	23	0.909416
GO:0045859	regulation of protein kinase activity	3	23	0.909416
GO:1903047	mitotic cell cycle process	6	41	0.914398
GO:0000075	cell cycle checkpoint	1	10	0.916828
GO:0006298	mismatch repair	1	10	0.916828
GO:0006302	double-strand break repair	1	10	0.916828
GO:0007088	regulation of mitotic nuclear division	1	10	0.916828
GO:0008064	regulation of actin polymerization or depolymerization	1	10	0.916828
GO:0016042	lipid catabolic process	1	10	0.916828
GO:0030041	actin filament polymerization	1	10	0.916828
GO:0030832	regulation of actin filament length	1	10	0.916828
GO:0030833	regulation of actin filament polymerization	1	10	0.916828
GO:0032271	regulation of protein polymerization	1	10	0.916828
GO:0032956	regulation of actin cytoskeleton organization	1	10	0.916828
GO:0032970	regulation of actin filament-based process	1	10	0.916828
GO:1901987	regulation of cell cycle phase transition	1	10	0.916828
GO:1901990	regulation of mitotic cell cycle phase transition	1	10	0.916828
GO:0016192	vesicle-mediated transport	18	106	0.919548
GO:0048285	organelle fission	4	30	0.922296
GO:0051128	regulation of cellular component organization	4	30	0.922296
GO:0070647	protein modification by small protein conjugation or removal	4	30	0.922296
GO:0044802	single-organism membrane organization	5	36	0.923191
GO:0006508	proteolysis	45	243	0.92483
GO:0008202	steroid metabolic process	2	18	0.930916
GO:0061024	membrane organization	5	37	0.933861
GO:0003333	amino acid transmembrane transport	4	31	0.933881
GO:0098656	anion transmembrane transport	4	31	0.933881
GO:1903825	organic acid transmembrane transport	4	31	0.933881
GO:0006612	protein targeting to membrane	1	11	0.935161
GO:0006825	copper ion transport	1	11	0.935161
GO:0010564	regulation of cell cycle process	1	11	0.935161
GO:0019359	nicotinamide nucleotide biosynthetic process	1	11	0.935161
GO:0019363	pyridine nucleotide biosynthetic process	1	11	0.935161
GO:0032535	regulation of cellular component size	1	11	0.935161
GO:0043254	regulation of protein complex assembly	1	11	0.935161
GO:0051302	regulation of cell division	1	11	0.935161
GO:0051493	regulation of cytoskeleton organization	1	11	0.935161
GO:0051783	regulation of nuclear division	1	11	0.935161
GO:0090066	regulation of anatomical structure size	1	11	0.935161
GO:0072594	establishment of protein localization to organelle	6	43	0.935233
GO:1901606	alpha-amino acid catabolic process	3	25	0.936407
GO:0015849	organic acid transport	5	38	0.943184
GO:0046942	carboxylic acid transport	5	38	0.943184
GO:0000226	microtubule cytoskeleton organization	2	19	0.943656
GO:0055085	transmembrane transport	100	517	0.94662
GO:0033043	regulation of organelle organization	3	26	0.946917
GO:0006694	steroid biosynthetic process	1	12	0.949457
GO:0009894	regulation of catabolic process	1	12	0.949457
GO:0044087	regulation of cellular component biogenesis	1	12	0.949457
GO:0070972	protein localization to endoplasmic reticulum	1	12	0.949457
GO:0006865	amino acid transport	4	33	0.952476
GO:0030036	actin cytoskeleton organization	2	20	0.954141
GO:0006259	DNA metabolic process	30	175	0.955972
GO:0033365	protein localization to organelle	7	52	0.958596
GO:0000079	regulation of cyclin-dependent protein serine/threonine kinase activity	1	13	0.960602
GO:0044770	cell cycle phase transition	1	13	0.960602
GO:0044772	mitotic cell cycle phase transition	1	13	0.960602
GO:1904029	regulation of cyclin-dependent protein kinase activity	1	13	0.960602
GO:0030029	actin filament-based process	2	21	0.962743
GO:0090305	nucleic acid phosphodiester bond hydrolysis	2	21	0.962743
GO:0009063	cellular amino acid catabolic process	4	35	0.966146
GO:0043623	cellular protein complex assembly	4	35	0.966146
GO:0044036	cell wall macromolecule metabolic process	4	35	0.966146
GO:0071900	regulation of protein serine/threonine kinase activity	1	14	0.969292
GO:0051338	regulation of transferase activity	3	29	0.969533
GO:0018130	heterocycle biosynthetic process	131	678	0.970167
GO:0019438	aromatic compound biosynthetic process	128	666	0.973522
GO:1901362	organic cyclic compound biosynthetic process	136	705	0.974222
GO:0007031	peroxisome organization	1	15	0.976067
GO:0007034	vacuolar transport	1	15	0.976067
GO:0006281	DNA repair	16	108	0.977882
GO:0007010	cytoskeleton organization	5	44	0.978173
GO:0006974	cellular response to DNA damage stimulus	16	112	0.986024
GO:0006820	anion transport	8	66	0.987006
GO:0000272	polysaccharide catabolic process	6	54	0.987935
GO:0034654	nucleobase-containing compound biosynthetic process	112	608	0.991018
GO:0015698	inorganic anion transport	1	19	0.991174
GO:0019219	regulation of nucleobase-containing compound metabolic process	73	415	0.991283
GO:0005976	polysaccharide metabolic process	8	69	0.991724
GO:0006355	regulation of transcription, DNA-templated	72	411	0.991899
GO:0051252	regulation of RNA metabolic process	72	411	0.991899
GO:1903506	regulation of nucleic acid-templated transcription	72	411	0.991899
GO:2001141	regulation of RNA biosynthetic process	72	411	0.991899
GO:0016054	organic acid catabolic process	4	44	0.993283
GO:0046395	carboxylic acid catabolic process	4	44	0.993283
GO:0072657	protein localization to membrane	1	21	0.994642
GO:0090150	establishment of protein localization to membrane	1	21	0.994642
GO:0006357	regulation of transcription from RNA polymerase II promoter	38	244	0.996026
GO:0010383	cell wall polysaccharide metabolic process	1	23	0.996748
GO:0006366	transcription from RNA polymerase II promoter	41	271	0.998632
GO:0006351	transcription, DNA-templated	91	533	0.99881
GO:0097659	nucleic acid-templated transcription	91	533	0.99881
GO:0032774	RNA biosynthetic process	91	535	0.99898
GO:0008150	biological_process	1051	4778	1
