# Supplementary material for: Polyethyleneimine-coated MXene quantum dots improve cotton tolerance to Verticillium dahliae by maintaining ROS homeostasis
Source: Nat Commun. 2023 Nov 15;14:7392. doi: 10.1038/s41467-023-43192-4 (PMC10651998; doi:10.1038/s41467-023-43192-4)
Supplement: Supplementary file 4 — Supplementary Data 2 [file 41467_2023_43192_MOESM4_ESM.xlsx]

## Sheet: Supplementary Data 2
GO enrichment analysis of up-regulated DEGs at stage II in V991 transcriptome
GO ID	Description	List	Total	Pvalue
GO:0045184	establishment of protein localization	33	158	0.000110476
GO:0015980	energy derivation by oxidation of organic compounds	13	39	0.000128571
GO:0043436	oxoacid metabolic process	53	300	0.00013197
GO:0008104	protein localization	34	167	0.000147793
GO:0033036	macromolecule localization	36	181	0.000155675
GO:0015031	protein transport	32	155	0.000176275
GO:0019752	carboxylic acid metabolic process	52	296	0.000177584
GO:0006082	organic acid metabolic process	53	304	0.000187885
GO:0044281	small molecule metabolic process	82	529	0.000230559
GO:0006520	cellular amino acid metabolic process	39	208	0.000305538
GO:0022607	cellular component assembly	24	107	0.000314823
GO:1901566	organonitrogen compound biosynthetic process	75	483	0.000418637
GO:0016054	organic acid catabolic process	13	44	0.000495236
GO:0046395	carboxylic acid catabolic process	13	44	0.000495236
GO:0065003	macromolecular complex assembly	21	92	0.000576537
GO:0006886	intracellular protein transport	23	106	0.00068905
GO:0034613	cellular protein localization	25	120	0.000774845
GO:0070727	cellular macromolecule localization	25	120	0.000774845
GO:0006461	protein complex assembly	15	61	0.00156536
GO:0044282	small molecule catabolic process	15	61	0.00156536
GO:0070271	protein complex biogenesis	15	61	0.00156536
GO:0006164	purine nucleotide biosynthetic process	10	33	0.00177669
GO:0009152	purine ribonucleotide biosynthetic process	10	33	0.00177669
GO:0009260	ribonucleotide biosynthetic process	11	39	0.00202317
GO:0046390	ribose phosphate biosynthetic process	11	39	0.00202317
GO:0046907	intracellular transport	30	165	0.00246678
GO:1901605	alpha-amino acid metabolic process	24	124	0.00281684
GO:0009063	cellular amino acid catabolic process	10	35	0.00289164
GO:0051649	establishment of localization in cell	32	182	0.00311757
GO:0045333	cellular respiration	9	30	0.00323461
GO:0051641	cellular localization	34	198	0.00348901
GO:1901606	alpha-amino acid catabolic process	8	25	0.00349098
GO:0071702	organic substance transport	43	266	0.00355338
GO:0000271	polysaccharide biosynthetic process	5	11	0.00375712
GO:0033692	cellular polysaccharide biosynthetic process	5	11	0.00375712
GO:0034622	cellular macromolecular complex assembly	17	80	0.00420763
GO:0007124	pseudohyphal growth	3	4	0.00455626
GO:0016559	peroxisome fission	3	4	0.00455626
GO:1901564	organonitrogen compound metabolic process	89	641	0.00457704
GO:0006811	ion transport	32	187	0.004794
GO:0009060	aerobic respiration	7	21	0.00483701
GO:0009165	nucleotide biosynthetic process	13	57	0.0063134
GO:0072522	purine-containing compound biosynthetic process	10	39	0.006753
GO:0006091	generation of precursor metabolites and energy	14	64	0.0069142
GO:0044264	cellular polysaccharide metabolic process	8	28	0.00750907
GO:0050790	regulation of catalytic activity	12	52	0.00775285
GO:0043933	macromolecular complex subunit organization	26	149	0.00814417
GO:0048518	positive regulation of biological process	10	40	0.00816194
GO:0003006	developmental process involved in reproduction	5	13	0.00871922
GO:0065009	regulation of molecular function	12	53	0.00907361
GO:0006818	hydrogen transport	8	29	0.00941837
GO:0015992	proton transport	8	29	0.00941837
GO:0044711	single-organism biosynthetic process	51	345	0.00986286
GO:0006546	glycine catabolic process	3	5	0.0104816
GO:0006623	protein targeting to vacuole	3	5	0.0104816
GO:0009071	serine family amino acid catabolic process	3	5	0.0104816
GO:0043087	regulation of GTPase activity	3	5	0.0104816
GO:0043547	positive regulation of GTPase activity	3	5	0.0104816
GO:0070783	growth of unicellular organism as a thread of attached cells	3	5	0.0104816
GO:0072665	protein localization to vacuole	3	5	0.0104816
GO:0072666	establishment of protein localization to vacuole	3	5	0.0104816
GO:0042451	purine nucleoside biosynthetic process	7	24	0.0108259
GO:0043648	dicarboxylic acid metabolic process	7	24	0.0108259
GO:0046129	purine ribonucleoside biosynthetic process	7	24	0.0108259
GO:0044712	single-organism catabolic process	20	109	0.0111708
GO:0000909	sporocarp development involved in sexual reproduction	2	2	0.0115526
GO:0001402	signal transduction involved in filamentous growth	2	2	0.0115526
GO:0006106	fumarate metabolic process	2	2	0.0115526
GO:0006424	glutamyl-tRNA aminoacylation	2	2	0.0115526
GO:0006878	cellular copper ion homeostasis	2	2	0.0115526
GO:0030582	fruiting body development	2	2	0.0115526
GO:0030584	sporocarp development	2	2	0.0115526
GO:0048513	animal organ development	2	2	0.0115526
GO:0048608	reproductive structure development	2	2	0.0115526
GO:0048731	system development	2	2	0.0115526
GO:0061458	reproductive system development	2	2	0.0115526
GO:0075259	spore-bearing organ development	2	2	0.0115526
GO:0006099	tricarboxylic acid cycle	6	19	0.0120018
GO:0006101	citrate metabolic process	6	19	0.0120018
GO:0051056	regulation of small GTPase mediated signal transduction	6	19	0.0120018
GO:0072350	tricarboxylic acid metabolic process	6	19	0.0120018
GO:0015985	energy coupled proton transport, down electrochemical gradient	5	14	0.012385
GO:0015986	ATP synthesis coupled proton transport	5	14	0.012385
GO:0016051	carbohydrate biosynthetic process	7	25	0.0136784
GO:0071822	protein complex subunit organization	16	83	0.0140186
GO:1901293	nucleoside phosphate biosynthetic process	13	63	0.0148313
GO:0008652	cellular amino acid biosynthetic process	18	98	0.0154663
GO:1902531	regulation of intracellular signal transduction	6	20	0.015625
GO:0008064	regulation of actin polymerization or depolymerization	4	10	0.0163715
GO:0030041	actin filament polymerization	4	10	0.0163715
GO:0030832	regulation of actin filament length	4	10	0.0163715
GO:0030833	regulation of actin filament polymerization	4	10	0.0163715
GO:0032271	regulation of protein polymerization	4	10	0.0163715
GO:0032956	regulation of actin cytoskeleton organization	4	10	0.0163715
GO:0032970	regulation of actin filament-based process	4	10	0.0163715
GO:0006754	ATP biosynthetic process	5	15	0.0169688
GO:0007031	peroxisome organization	5	15	0.0169688
GO:0007034	vacuolar transport	5	15	0.0169688
GO:0034637	cellular carbohydrate biosynthetic process	5	15	0.0169688
GO:1902600	hydrogen ion transmembrane transport	7	26	0.0170313
GO:0009163	nucleoside biosynthetic process	8	32	0.0173114
GO:0042455	ribonucleoside biosynthetic process	8	32	0.0173114
GO:0006606	protein import into nucleus	3	6	0.0192999
GO:0016049	cell growth	3	6	0.0192999
GO:0034504	protein localization to nucleus	3	6	0.0192999
GO:0044182	filamentous growth of a population of unicellular organisms	3	6	0.0192999
GO:0044744	protein targeting to nucleus	3	6	0.0192999
GO:0051170	nuclear import	3	6	0.0192999
GO:1902593	single-organism nuclear import	3	6	0.0192999
GO:0065004	protein-DNA complex assembly	6	21	0.0199402
GO:0071824	protein-DNA complex subunit organization	6	21	0.0199402
GO:0009893	positive regulation of metabolic process	8	33	0.0207694
GO:1901659	glycosyl compound biosynthetic process	8	33	0.0207694
GO:0044085	cellular component biogenesis	28	176	0.0208133
GO:0009145	purine nucleoside triphosphate biosynthetic process	5	16	0.0225514
GO:0009206	purine ribonucleoside triphosphate biosynthetic process	5	16	0.0225514
GO:0006418	tRNA aminoacylation for protein translation	9	40	0.0234042
GO:0008154	actin polymerization or depolymerization	4	11	0.0235797
GO:0032535	regulation of cellular component size	4	11	0.0235797
GO:0043254	regulation of protein complex assembly	4	11	0.0235797
GO:0051493	regulation of cytoskeleton organization	4	11	0.0235797
GO:0090066	regulation of anatomical structure size	4	11	0.0235797
GO:0051246	regulation of protein metabolic process	13	67	0.0241597
GO:0009127	purine nucleoside monophosphate biosynthetic process	8	34	0.0246903
GO:0009168	purine ribonucleoside monophosphate biosynthetic process	8	34	0.0246903
GO:1901607	alpha-amino acid biosynthetic process	15	82	0.0266502
GO:0015672	monovalent inorganic cation transport	9	41	0.0272341
GO:0006073	cellular glucan metabolic process	5	17	0.0291992
GO:0009201	ribonucleoside triphosphate biosynthetic process	5	17	0.0291992
GO:0019953	sexual reproduction	5	17	0.0291992
GO:0044703	multi-organism reproductive process	5	17	0.0291992
GO:0048646	anatomical structure formation involved in morphogenesis	5	17	0.0291992
GO:0007264	small GTPase mediated signal transduction	11	55	0.0297723
GO:0009066	aspartate family amino acid metabolic process	7	29	0.0304811
GO:0051179	localization	111	881	0.0307576
GO:0009069	serine family amino acid metabolic process	6	23	0.0308466
GO:0005977	glycogen metabolic process	3	7	0.0311108
GO:0006112	energy reserve metabolic process	3	7	0.0311108
GO:0009065	glutamine family amino acid catabolic process	3	7	0.0311108
GO:0046349	amino sugar biosynthetic process	3	7	0.0311108
GO:0051345	positive regulation of hydrolase activity	3	7	0.0311108
GO:0090407	organophosphate biosynthetic process	19	113	0.0311238
GO:0051234	establishment of localization	110	873	0.0314582
GO:0006037	cell wall chitin metabolic process	2	3	0.0321808
GO:0006038	cell wall chitin biosynthetic process	2	3	0.0321808
GO:0006542	glutamine biosynthetic process	2	3	0.0321808
GO:0006562	proline catabolic process	2	3	0.0321808
GO:0007187	G-protein coupled receptor signaling pathway, coupled to cyclic nucleotide second messenger	2	3	0.0321808
GO:0007188	adenylate cyclase-modulating G-protein coupled receptor signaling pathway	2	3	0.0321808
GO:0007189	adenylate cyclase-activating G-protein coupled receptor signaling pathway	2	3	0.0321808
GO:0015718	monocarboxylic acid transport	2	3	0.0321808
GO:0030011	maintenance of cell polarity	2	3	0.0321808
GO:0032258	CVT pathway	2	3	0.0321808
GO:0034221	fungal-type cell wall chitin biosynthetic process	2	3	0.0321808
GO:0051278	fungal-type cell wall polysaccharide biosynthetic process	2	3	0.0321808
GO:0055070	copper ion homeostasis	2	3	0.0321808
GO:0070592	cell wall polysaccharide biosynthetic process	2	3	0.0321808
GO:0071966	fungal-type cell wall polysaccharide metabolic process	2	3	0.0321808
GO:0009894	regulation of catabolic process	4	12	0.0324307
GO:0043085	positive regulation of catalytic activity	4	12	0.0324307
GO:0044087	regulation of cellular component biogenesis	4	12	0.0324307
GO:0044093	positive regulation of molecular function	4	12	0.0324307
GO:0044802	single-organism membrane organization	8	36	0.0340264
GO:0006812	cation transport	20	122	0.0349926
GO:0009156	ribonucleoside monophosphate biosynthetic process	9	43	0.0361768
GO:0043038	amino acid activation	9	43	0.0361768
GO:0043039	tRNA aminoacylation	9	43	0.0361768
GO:0070647	protein modification by small protein conjugation or removal	7	30	0.0362071
GO:0009142	nucleoside triphosphate biosynthetic process	5	18	0.0369632
GO:0043934	sporulation	5	18	0.0369632
GO:0044042	glucan metabolic process	5	18	0.0369632
GO:0009067	aspartate family amino acid biosynthetic process	6	24	0.0375201
GO:1901137	carbohydrate derivative biosynthetic process	16	93	0.0378298
GO:0061024	membrane organization	8	37	0.0394882
GO:0009124	nucleoside monophosphate biosynthetic process	9	44	0.0413258
GO:0009064	glutamine family amino acid metabolic process	7	31	0.0426003
GO:0006334	nucleosome assembly	4	13	0.0429691
GO:0006914	autophagy	4	13	0.0429691
GO:0007265	Ras protein signal transduction	4	13	0.0429691
GO:0031497	chromatin assembly	4	13	0.0429691
GO:0006810	transport	108	868	0.0452784
GO:0006536	glutamate metabolic process	3	8	0.0458752
GO:0006544	glycine metabolic process	3	8	0.0458752
GO:0006560	proline metabolic process	3	8	0.0458752
GO:1903320	regulation of protein modification by small protein conjugation or removal	3	8	0.0458752
GO:0006820	anion transport	12	66	0.0464468
GO:0048522	positive regulation of cellular process	7	32	0.0496812
GO:0009259	ribonucleotide metabolic process	12	67	0.0513094
GO:0043043	peptide biosynthetic process	37	264	0.0526525
GO:0000003	reproduction	6	26	0.0534544
GO:0006333	chromatin assembly or disassembly	4	14	0.0552028
GO:0034728	nucleosome organization	4	14	0.0552028
GO:0030036	actin cytoskeleton organization	5	20	0.0559623
GO:0009966	regulation of signal transduction	7	33	0.0574652
GO:0010646	regulation of cell communication	7	33	0.0574652
GO:0023051	regulation of signaling	7	33	0.0574652
GO:0009150	purine ribonucleotide metabolic process	11	61	0.0580201
GO:0006108	malate metabolic process	2	4	0.0598054
GO:0042545	cell wall modification	2	4	0.0598054
GO:0006412	translation	36	259	0.0612541
GO:0005976	polysaccharide metabolic process	12	69	0.0620474
GO:0016567	protein ubiquitination	6	27	0.0627485
GO:0044710	single-organism metabolic process	180	1526	0.0630002
GO:0051336	regulation of hydrolase activity	3	9	0.0634521
GO:0009084	glutamine family amino acid biosynthetic process	5	21	0.0672193
GO:0009653	anatomical structure morphogenesis	5	21	0.0672193
GO:0030029	actin filament-based process	5	21	0.0672193
GO:0009056	catabolic process	39	286	0.0673004
GO:0019538	protein metabolic process	103	839	0.0680585
GO:0007015	actin filament organization	4	15	0.069106
GO:0007018	microtubule-based movement	4	15	0.069106
GO:0030154	cell differentiation	4	15	0.069106
GO:0030435	sporulation resulting in formation of a cellular spore	4	15	0.069106
GO:0072593	reactive oxygen species metabolic process	4	15	0.069106
GO:0006163	purine nucleotide metabolic process	11	63	0.0704227
GO:0006413	translational initiation	11	63	0.0704227
GO:0019693	ribose phosphate metabolic process	13	78	0.0710488
GO:0043604	amide biosynthetic process	38	280	0.0743791
GO:0031399	regulation of protein modification process	7	35	0.0751777
GO:0043623	cellular protein complex assembly	7	35	0.0751777
GO:0048583	regulation of response to stimulus	7	35	0.0751777
GO:0035556	intracellular signal transduction	15	94	0.0754289
GO:0032268	regulation of cellular protein metabolic process	11	64	0.0772154
GO:0022414	reproductive process	5	22	0.079637
GO:0007165	signal transduction	21	142	0.0796892
GO:0023052	signaling	21	142	0.0796892
GO:0044700	single organism signaling	21	142	0.0796892
GO:0006518	peptide metabolic process	37	274	0.0821509
GO:1902582	single-organism intracellular transport	17	111	0.0833861
GO:0006006	glucose metabolic process	3	10	0.0836295
GO:0030447	filamentous growth	3	10	0.0836295
GO:0032446	protein modification by small protein conjugation	6	29	0.0840104
GO:0051338	regulation of transferase activity	6	29	0.0840104
GO:0072594	establishment of protein localization to organelle	8	43	0.0843603
GO:0044763	single-organism cellular process	187	1605	0.0861714
GO:0006793	phosphorus metabolic process	63	499	0.0909417
GO:0006267	pre-replicative complex assembly involved in nuclear cell cycle DNA replication	2	5	0.0926879
GO:0006537	glutamate biosynthetic process	2	5	0.0926879
GO:0006890	retrograde vesicle-mediated transport, Golgi to ER	2	5	0.0926879
GO:0009250	glucan biosynthetic process	2	5	0.0926879
GO:0009272	fungal-type cell wall biogenesis	2	5	0.0926879
GO:0019509	L-methionine biosynthetic process from methylthioadenosine	2	5	0.0926879
GO:0033260	nuclear DNA replication	2	5	0.0926879
GO:0034067	protein localization to Golgi apparatus	2	5	0.0926879
GO:0036388	pre-replicative complex assembly	2	5	0.0926879
GO:0042120	alginic acid metabolic process	2	5	0.0926879
GO:0042122	alginic acid catabolic process	2	5	0.0926879
GO:0042327	positive regulation of phosphorylation	2	5	0.0926879
GO:0043102	amino acid salvage	2	5	0.0926879
GO:0044038	cell wall macromolecule biosynthetic process	2	5	0.0926879
GO:0044786	cell cycle DNA replication	2	5	0.0926879
GO:0046916	cellular transition metal ion homeostasis	2	5	0.0926879
GO:0070589	cellular component macromolecule biosynthetic process	2	5	0.0926879
GO:0071267	L-methionine salvage	2	5	0.0926879
GO:1902299	pre-replicative complex assembly involved in cell cycle DNA replication	2	5	0.0926879
GO:0010383	cell wall polysaccharide metabolic process	5	23	0.0931899
GO:0051128	regulation of cellular component organization	6	30	0.0959612
GO:0044248	cellular catabolic process	25	178	0.0965938
GO:1902580	single-organism cellular localization	11	67	0.0999916
GO:0033365	protein localization to organelle	9	52	0.100342
GO:0006928	movement of cell or subcellular component	4	17	0.101678
GO:0051258	protein polymerization	4	17	0.101678
GO:0043603	cellular amide metabolic process	40	305	0.102788
GO:0015711	organic anion transport	8	45	0.10408
GO:0006612	protein targeting to membrane	3	11	0.106148
GO:0030437	ascospore formation	3	11	0.106148
GO:0034293	sexual sporulation	3	11	0.106148
GO:0043935	sexual sporulation resulting in formation of a cellular spore	3	11	0.106148
GO:0048468	cell development	3	11	0.106148
GO:0015849	organic acid transport	7	38	0.107103
GO:0046942	carboxylic acid transport	7	38	0.107103
GO:0051704	multi-organism process	7	38	0.107103
GO:0000422	mitophagy	1	1	0.107576
GO:0001403	invasive growth in response to glucose limitation	1	1	0.107576
GO:0006047	UDP-N-acetylglucosamine metabolic process	1	1	0.107576
GO:0006048	UDP-N-acetylglucosamine biosynthetic process	1	1	0.107576
GO:0006069	ethanol oxidation	1	1	0.107576
GO:0006074	(1->3)-beta-D-glucan metabolic process	1	1	0.107576
GO:0006075	(1->3)-beta-D-glucan biosynthetic process	1	1	0.107576
GO:0006102	isocitrate metabolic process	1	1	0.107576
GO:0006103	2-oxoglutarate metabolic process	1	1	0.107576
GO:0006104	succinyl-CoA metabolic process	1	1	0.107576
GO:0006171	cAMP biosynthetic process	1	1	0.107576
GO:0006359	regulation of transcription from RNA polymerase III promoter	1	1	0.107576
GO:0006423	cysteinyl-tRNA aminoacylation	1	1	0.107576
GO:0006498	N-terminal protein lipidation	1	1	0.107576
GO:0006499	N-terminal protein myristoylation	1	1	0.107576
GO:0006538	glutamate catabolic process	1	1	0.107576
GO:0006635	fatty acid beta-oxidation	1	1	0.107576
GO:0006846	acetate transport	1	1	0.107576
GO:0006868	glutamine transport	1	1	0.107576
GO:0006903	vesicle targeting	1	1	0.107576
GO:0006999	nuclear pore organization	1	1	0.107576
GO:0008535	respiratory chain complex IV assembly	1	1	0.107576
GO:0009052	pentose-phosphate shunt, non-oxidative branch	1	1	0.107576
GO:0009190	cyclic nucleotide biosynthetic process	1	1	0.107576
GO:0015706	nitrate transport	1	1	0.107576
GO:0015707	nitrite transport	1	1	0.107576
GO:0015801	aromatic amino acid transport	1	1	0.107576
GO:0015828	tyrosine transport	1	1	0.107576
GO:0016480	negative regulation of transcription from RNA polymerase III promoter	1	1	0.107576
GO:0016926	protein desumoylation	1	1	0.107576
GO:0018131	oxazole or thiazole biosynthetic process	1	1	0.107576
GO:0018377	protein myristoylation	1	1	0.107576
GO:0019217	regulation of fatty acid metabolic process	1	1	0.107576
GO:0019299	rhamnose metabolic process	1	1	0.107576
GO:0019379	sulfate assimilation, phosphoadenylyl sulfate reduction by phosphoadenylyl-sulfate reductase (thioredoxin)	1	1	0.107576
GO:0019395	fatty acid oxidation	1	1	0.107576
GO:0019419	sulfate reduction	1	1	0.107576
GO:0019427	acetyl-CoA biosynthetic process from acetate	1	1	0.107576
GO:0019551	glutamate catabolic process to 2-oxoglutarate	1	1	0.107576
GO:0019654	acetate fermentation	1	1	0.107576
GO:0030242	pexophagy	1	1	0.107576
GO:0030968	endoplasmic reticulum unfolded protein response	1	1	0.107576
GO:0031204	posttranslational protein targeting to membrane, translocation	1	1	0.107576
GO:0031998	regulation of fatty acid beta-oxidation	1	1	0.107576
GO:0032000	positive regulation of fatty acid beta-oxidation	1	1	0.107576
GO:0032368	regulation of lipid transport	1	1	0.107576
GO:0032369	negative regulation of lipid transport	1	1	0.107576
GO:0034251	regulation of cellular amide catabolic process	1	1	0.107576
GO:0034440	lipid oxidation	1	1	0.107576
GO:0034620	cellular response to unfolded protein	1	1	0.107576
GO:0034727	piecemeal microautophagy of nucleus	1	1	0.107576
GO:0034770	histone H4-K20 methylation	1	1	0.107576
GO:0034976	response to endoplasmic reticulum stress	1	1	0.107576
GO:0035786	protein complex oligomerization	1	1	0.107576
GO:0035821	modification of morphology or physiology of other organism	1	1	0.107576
GO:0036267	invasive filamentous growth	1	1	0.107576
GO:0043271	negative regulation of ion transport	1	1	0.107576
GO:0043649	dicarboxylic acid catabolic process	1	1	0.107576
GO:0044070	regulation of anion transport	1	1	0.107576
GO:0044208	'de novo' AMP biosynthetic process	1	1	0.107576
GO:0044501	modulation of signal transduction in other organism	1	1	0.107576
GO:0044804	nucleophagy	1	1	0.107576
GO:0045903	positive regulation of translational fidelity	1	1	0.107576
GO:0045923	positive regulation of fatty acid metabolic process	1	1	0.107576
GO:0046320	regulation of fatty acid oxidation	1	1	0.107576
GO:0046321	positive regulation of fatty acid oxidation	1	1	0.107576
GO:0046484	oxazole or thiazole metabolic process	1	1	0.107576
GO:0046777	protein autophosphorylation	1	1	0.107576
GO:0046931	pore complex assembly	1	1	0.107576
GO:0046937	phytochelatin metabolic process	1	1	0.107576
GO:0046938	phytochelatin biosynthetic process	1	1	0.107576
GO:0048199	vesicle targeting, to, from or within Golgi	1	1	0.107576
GO:0048207	vesicle targeting, rough ER to cis-Golgi	1	1	0.107576
GO:0048208	COPII vesicle coating	1	1	0.107576
GO:0050994	regulation of lipid catabolic process	1	1	0.107576
GO:0050996	positive regulation of lipid catabolic process	1	1	0.107576
GO:0051051	negative regulation of transport	1	1	0.107576
GO:0051274	beta-glucan biosynthetic process	1	1	0.107576
GO:0051292	nuclear pore complex assembly	1	1	0.107576
GO:0051702	interaction with symbiont	1	1	0.107576
GO:0051817	modification of morphology or physiology of other organism involved in symbiotic interaction	1	1	0.107576
GO:0051851	modification by host of symbiont morphology or physiology	1	1	0.107576
GO:0052250	modulation of signal transduction in other organism involved in symbiotic interaction	1	1	0.107576
GO:0052470	modulation by host of symbiont signal transduction pathway	1	1	0.107576
GO:0052652	cyclic purine nucleotide metabolic process	1	1	0.107576
GO:0052837	thiazole biosynthetic process	1	1	0.107576
GO:0052838	thiazole metabolic process	1	1	0.107576
GO:0055088	lipid homeostasis	1	1	0.107576
GO:0055092	sterol homeostasis	1	1	0.107576
GO:0060188	regulation of protein desumoylation	1	1	0.107576
GO:0060988	lipid tube assembly	1	1	0.107576
GO:0061091	regulation of phospholipid translocation	1	1	0.107576
GO:0061093	negative regulation of phospholipid translocation	1	1	0.107576
GO:0061726	mitochondrion disassembly	1	1	0.107576
GO:0065005	protein-lipid complex assembly	1	1	0.107576
GO:0070646	protein modification by small protein removal	1	1	0.107576
GO:0070941	eisosome assembly	1	1	0.107576
GO:0070981	L-asparagine biosynthetic process	1	1	0.107576
GO:0070982	L-asparagine metabolic process	1	1	0.107576
GO:0071825	protein-lipid complex subunit organization	1	1	0.107576
GO:0090114	COPII-coated vesicle budding	1	1	0.107576
GO:1903792	negative regulation of anion transport	1	1	0.107576
GO:2001138	regulation of phospholipid transport	1	1	0.107576
GO:2001139	negative regulation of phospholipid transport	1	1	0.107576
GO:0044283	small molecule biosynthetic process	24	172	0.107761
GO:0044262	cellular carbohydrate metabolic process	9	53	0.110015
GO:0016043	cellular component organization	39	299	0.112749
GO:0016053	organic acid biosynthetic process	19	132	0.112867
GO:0046394	carboxylic acid biosynthetic process	19	132	0.112867
GO:0006796	phosphate-containing compound metabolic process	61	489	0.113243
GO:0009117	nucleotide metabolic process	16	108	0.114062
GO:0006605	protein targeting	8	46	0.114822
GO:0007154	cell communication	22	157	0.115817
GO:0072521	purine-containing compound metabolic process	12	77	0.119155
GO:0042278	purine nucleoside metabolic process	9	54	0.120189
GO:0046128	purine ribonucleoside metabolic process	9	54	0.120189
GO:0044267	cellular protein metabolic process	81	667	0.120203
GO:0042325	regulation of phosphorylation	5	25	0.123537
GO:0006031	chitin biosynthetic process	2	6	0.129382
GO:0006570	tyrosine metabolic process	2	6	0.129382
GO:0006875	cellular metal ion homeostasis	2	6	0.129382
GO:0009225	nucleotide-sugar metabolic process	2	6	0.129382
GO:0030838	positive regulation of actin filament polymerization	2	6	0.129382
GO:0032273	positive regulation of protein polymerization	2	6	0.129382
GO:0045010	actin nucleation	2	6	0.129382
GO:0051340	regulation of ligase activity	2	6	0.129382
GO:0051352	negative regulation of ligase activity	2	6	0.129382
GO:0051436	negative regulation of ubiquitin-protein ligase activity involved in mitotic cell cycle	2	6	0.129382
GO:0051438	regulation of ubiquitin-protein transferase activity	2	6	0.129382
GO:0051439	regulation of ubiquitin-protein ligase activity involved in mitotic cell cycle	2	6	0.129382
GO:0051444	negative regulation of ubiquitin-protein transferase activity	2	6	0.129382
GO:0051495	positive regulation of cytoskeleton organization	2	6	0.129382
GO:0055076	transition metal ion homeostasis	2	6	0.129382
GO:0071265	L-methionine biosynthetic process	2	6	0.129382
GO:1901073	glucosamine-containing compound biosynthetic process	2	6	0.129382
GO:0022413	reproductive process in single-celled organism	3	12	0.130721
GO:0040007	growth	3	12	0.130721
GO:0009119	ribonucleoside metabolic process	10	63	0.133969
GO:0015698	inorganic anion transport	4	19	0.139979
GO:0048869	cellular developmental process	4	19	0.139979
GO:0031325	positive regulation of cellular metabolic process	5	26	0.140224
GO:0033043	regulation of organelle organization	5	26	0.140224
GO:0044238	primary metabolic process	268	2382	0.146665
GO:0098655	cation transmembrane transport	8	49	0.150425
GO:0098660	inorganic ion transmembrane transport	8	49	0.150425
GO:0098662	inorganic cation transmembrane transport	8	49	0.150425
GO:0009116	nucleoside metabolic process	11	73	0.156173
GO:0065008	regulation of biological quality	11	73	0.156173
GO:0034220	ion transmembrane transport	12	81	0.156207
GO:0001731	formation of translation preinitiation complex	3	13	0.157046
GO:0032505	reproduction of a single-celled organism	3	13	0.157046
GO:0043650	dicarboxylic acid biosynthetic process	3	13	0.157046
GO:0006753	nucleoside phosphate metabolic process	16	114	0.160374
GO:0006323	DNA packaging	4	20	0.160983
GO:0016192	vesicle-mediated transport	15	106	0.162237
GO:0019637	organophosphate metabolic process	25	190	0.165283
GO:1901565	organonitrogen compound catabolic process	10	66	0.166723
GO:1901657	glycosyl compound metabolic process	11	74	0.166845
GO:0000077	DNA damage checkpoint	2	7	0.16869
GO:0006023	aminoglycan biosynthetic process	2	7	0.16869
GO:0006559	L-phenylalanine catabolic process	2	7	0.16869
GO:0008272	sulfate transport	2	7	0.16869
GO:0030436	asexual sporulation	2	7	0.16869
GO:0031334	positive regulation of protein complex assembly	2	7	0.16869
GO:0031396	regulation of protein ubiquitination	2	7	0.16869
GO:0031397	negative regulation of protein ubiquitination	2	7	0.16869
GO:0031570	DNA integrity checkpoint	2	7	0.16869
GO:0044089	positive regulation of cellular component biogenesis	2	7	0.16869
GO:0051348	negative regulation of transferase activity	2	7	0.16869
GO:0051646	mitochondrion localization	2	7	0.16869
GO:0055065	metal ion homeostasis	2	7	0.16869
GO:1902222	erythrose 4-phosphate/phosphoenolpyruvate family amino acid catabolic process	2	7	0.16869
GO:1903321	negative regulation of protein modification by small protein conjugation or removal	2	7	0.16869
GO:1901575	organic substance catabolic process	34	268	0.170908
GO:0055114	oxidation-reduction process	96	818	0.175797
GO:0072657	protein localization to membrane	4	21	0.183045
GO:0090150	establishment of protein localization to membrane	4	21	0.183045
GO:0006446	regulation of translational initiation	3	14	0.184821
GO:0007163	establishment or maintenance of cell polarity	3	14	0.184821
GO:0007010	cytoskeleton organization	7	44	0.188761
GO:0044699	single-organism process	281	2520	0.189528
GO:0006325	chromatin organization	8	52	0.190685
GO:0009126	purine nucleoside monophosphate metabolic process	9	60	0.1911
GO:0009167	purine ribonucleoside monophosphate metabolic process	9	60	0.1911
GO:0034248	regulation of cellular amide metabolic process	5	29	0.195512
GO:0009161	ribonucleoside monophosphate metabolic process	10	69	0.202938
GO:0000045	autophagosome assembly	1	2	0.2036
GO:0000098	sulfur amino acid catabolic process	1	2	0.2036
GO:0000266	mitochondrial fission	1	2	0.2036
GO:0006007	glucose catabolic process	1	2	0.2036
GO:0006067	ethanol metabolic process	1	2	0.2036
GO:0006083	acetate metabolic process	1	2	0.2036
GO:0006113	fermentation	1	2	0.2036
GO:0006167	AMP biosynthetic process	1	2	0.2036
GO:0006419	alanyl-tRNA aminoacylation	1	2	0.2036
GO:0006422	aspartyl-tRNA aminoacylation	1	2	0.2036
GO:0006431	methionyl-tRNA aminoacylation	1	2	0.2036
GO:0006435	threonyl-tRNA aminoacylation	1	2	0.2036
GO:0006436	tryptophanyl-tRNA aminoacylation	1	2	0.2036
GO:0006437	tyrosyl-tRNA aminoacylation	1	2	0.2036
GO:0006529	asparagine biosynthetic process	1	2	0.2036
GO:0006596	polyamine biosynthetic process	1	2	0.2036
GO:0006620	posttranslational protein targeting to membrane	1	2	0.2036
GO:0006848	pyruvate transport	1	2	0.2036
GO:0006850	mitochondrial pyruvate transport	1	2	0.2036
GO:0006901	vesicle coating	1	2	0.2036
GO:0006986	response to unfolded protein	1	2	0.2036
GO:0008053	mitochondrial fusion	1	2	0.2036
GO:0009187	cyclic nucleotide metabolic process	1	2	0.2036
GO:0009228	thiamine biosynthetic process	1	2	0.2036
GO:0010324	membrane invagination	1	2	0.2036
GO:0010565	regulation of cellular ketone metabolic process	1	2	0.2036
GO:0015804	neutral amino acid transport	1	2	0.2036
GO:0015937	coenzyme A biosynthetic process	1	2	0.2036
GO:0016237	lysosomal microautophagy	1	2	0.2036
GO:0019354	siroheme biosynthetic process	1	2	0.2036
GO:0030328	prenylcysteine catabolic process	1	2	0.2036
GO:0030329	prenylcysteine metabolic process	1	2	0.2036
GO:0030834	regulation of actin filament depolymerization	1	2	0.2036
GO:0030835	negative regulation of actin filament depolymerization	1	2	0.2036
GO:0030837	negative regulation of actin filament polymerization	1	2	0.2036
GO:0031221	arabinan metabolic process	1	2	0.2036
GO:0031222	arabinan catabolic process	1	2	0.2036
GO:0031333	negative regulation of protein complex assembly	1	2	0.2036
GO:0032272	negative regulation of protein polymerization	1	2	0.2036
GO:0033859	furaldehyde metabolic process	1	2	0.2036
GO:0033866	nucleoside bisphosphate biosynthetic process	1	2	0.2036
GO:0034030	ribonucleoside bisphosphate biosynthetic process	1	2	0.2036
GO:0034033	purine nucleoside bisphosphate biosynthetic process	1	2	0.2036
GO:0034308	primary alcohol metabolic process	1	2	0.2036
GO:0035551	protein initiator methionine removal involved in protein maturation	1	2	0.2036
GO:0035967	cellular response to topologically incorrect protein	1	2	0.2036
GO:0042126	nitrate metabolic process	1	2	0.2036
GO:0042128	nitrate assimilation	1	2	0.2036
GO:0042724	thiamine-containing compound biosynthetic process	1	2	0.2036
GO:0043242	negative regulation of protein complex disassembly	1	2	0.2036
GO:0043269	regulation of ion transport	1	2	0.2036
GO:0043936	asexual sporulation resulting in formation of a cellular spore	1	2	0.2036
GO:0044205	'de novo' UMP biosynthetic process	1	2	0.2036
GO:0045053	protein retention in Golgi apparatus	1	2	0.2036
GO:0045226	extracellular polysaccharide biosynthetic process	1	2	0.2036
GO:0045834	positive regulation of lipid metabolic process	1	2	0.2036
GO:0046033	AMP metabolic process	1	2	0.2036
GO:0046058	cAMP metabolic process	1	2	0.2036
GO:0046156	siroheme metabolic process	1	2	0.2036
GO:0046292	formaldehyde metabolic process	1	2	0.2036
GO:0046294	formaldehyde catabolic process	1	2	0.2036
GO:0046379	extracellular polysaccharide metabolic process	1	2	0.2036
GO:0051260	protein homooligomerization	1	2	0.2036
GO:0051494	negative regulation of cytoskeleton organization	1	2	0.2036
GO:0051648	vesicle localization	1	2	0.2036
GO:0051650	establishment of vesicle localization	1	2	0.2036
GO:0051654	establishment of mitochondrion localization	1	2	0.2036
GO:0051693	actin filament capping	1	2	0.2036
GO:0070084	protein initiator methionine removal	1	2	0.2036
GO:1901879	regulation of protein depolymerization	1	2	0.2036
GO:1901880	negative regulation of protein depolymerization	1	2	0.2036
GO:1902534	single-organism membrane invagination	1	2	0.2036
GO:1902591	single-organism membrane budding	1	2	0.2036
GO:1903008	organelle disassembly	1	2	0.2036
GO:2001057	reactive nitrogen species metabolic process	1	2	0.2036
GO:0005975	carbohydrate metabolic process	46	379	0.205124
GO:0006081	cellular aldehyde metabolic process	4	22	0.206024
GO:0000105	histidine biosynthetic process	2	8	0.209629
GO:0006094	gluconeogenesis	2	8	0.209629
GO:0006189	'de novo' IMP biosynthetic process	2	8	0.209629
GO:0006547	histidine metabolic process	2	8	0.209629
GO:0006553	lysine metabolic process	2	8	0.209629
GO:0006558	L-phenylalanine metabolic process	2	8	0.209629
GO:0006801	superoxide metabolic process	2	8	0.209629
GO:0009085	lysine biosynthetic process	2	8	0.209629
GO:0010562	positive regulation of phosphorus metabolic process	2	8	0.209629
GO:0010638	positive regulation of organelle organization	2	8	0.209629
GO:0031400	negative regulation of protein modification process	2	8	0.209629
GO:0042176	regulation of protein catabolic process	2	8	0.209629
GO:0042546	cell wall biogenesis	2	8	0.209629
GO:0045937	positive regulation of phosphate metabolic process	2	8	0.209629
GO:0052803	imidazole-containing compound metabolic process	2	8	0.209629
GO:0072329	monocarboxylic acid catabolic process	2	8	0.209629
GO:1902221	erythrose 4-phosphate/phosphoenolpyruvate family amino acid metabolic process	2	8	0.209629
GO:0030163	protein catabolic process	11	78	0.212885
GO:0009086	methionine biosynthetic process	3	15	0.21375
GO:0044247	cellular polysaccharide catabolic process	3	15	0.21375
GO:0048878	chemical homeostasis	3	15	0.21375
GO:0051321	meiotic cell cycle	3	15	0.21375
GO:1903046	meiotic cell cycle process	3	15	0.21375
GO:0009072	aromatic amino acid family metabolic process	5	30	0.215422
GO:0019220	regulation of phosphate metabolic process	5	30	0.215422
GO:0051174	regulation of phosphorus metabolic process	5	30	0.215422
GO:0009123	nucleoside monophosphate metabolic process	10	70	0.215702
GO:0006913	nucleocytoplasmic transport	4	23	0.229779
GO:0043549	regulation of kinase activity	4	23	0.229779
GO:0045859	regulation of protein kinase activity	4	23	0.229779
GO:0051169	nuclear transport	4	23	0.229779
GO:0044723	single-organism carbohydrate metabolic process	15	113	0.229974
GO:1901135	carbohydrate derivative metabolic process	22	174	0.239121
GO:0044702	single organism reproductive process	3	16	0.243549
GO:0009058	biosynthetic process	143	1265	0.247481
GO:0006188	IMP biosynthetic process	2	9	0.251393
GO:0006541	glutamine metabolic process	2	9	0.251393
GO:0006637	acyl-CoA metabolic process	2	9	0.251393
GO:0006869	lipid transport	2	9	0.251393
GO:0010876	lipid localization	2	9	0.251393
GO:0019319	hexose biosynthetic process	2	9	0.251393
GO:0031329	regulation of cellular catabolic process	2	9	0.251393
GO:0035383	thioester metabolic process	2	9	0.251393
GO:0045047	protein targeting to ER	2	9	0.251393
GO:0046040	IMP metabolic process	2	9	0.251393
GO:0046364	monosaccharide biosynthetic process	2	9	0.251393
GO:0051273	beta-glucan metabolic process	2	9	0.251393
GO:0072348	sulfur compound transport	2	9	0.251393
GO:0072599	establishment of protein localization to endoplasmic reticulum	2	9	0.251393
GO:0044249	cellular biosynthetic process	135	1193	0.251893
GO:0001932	regulation of protein phosphorylation	4	24	0.254167
GO:0006470	protein dephosphorylation	4	24	0.254167
GO:0006888	ER to Golgi vesicle-mediated transport	4	24	0.254167
GO:0016482	cytoplasmic transport	12	90	0.25757
GO:0044237	cellular metabolic process	240	2165	0.267814
GO:0044275	cellular carbohydrate catabolic process	3	17	0.27395
GO:0072528	pyrimidine-containing compound biosynthetic process	3	17	0.27395
GO:0046034	ATP metabolic process	6	41	0.275318
GO:0048193	Golgi vesicle transport	6	41	0.275318
GO:0006865	amino acid transport	5	33	0.278407
GO:0071103	DNA conformation change	5	33	0.278407
GO:0071840	cellular component organization or biogenesis	43	365	0.280397
GO:0071704	organic substance metabolic process	280	2542	0.286146
GO:0071554	cell wall organization or biogenesis	7	50	0.288587
GO:0000394	RNA splicing, via endonucleolytic cleavage and ligation	1	3	0.28931
GO:0000921	septin ring assembly	1	3	0.28931
GO:0001300	chronological cell aging	1	3	0.28931
GO:0006378	mRNA polyadenylation	1	3	0.28931
GO:0006383	transcription from RNA polymerase III promoter	1	3	0.28931
GO:0006388	tRNA splicing, via endonucleolytic cleavage and ligation	1	3	0.28931
GO:0006528	asparagine metabolic process	1	3	0.28931
GO:0006564	L-serine biosynthetic process	1	3	0.28931
GO:0006595	polyamine metabolic process	1	3	0.28931
GO:0006611	protein export from nucleus	1	3	0.28931
GO:0006656	phosphatidylcholine biosynthetic process	1	3	0.28931
GO:0006741	NADP biosynthetic process	1	3	0.28931
GO:0006772	thiamine metabolic process	1	3	0.28931
GO:0006821	chloride transport	1	3	0.28931
GO:0006900	membrane budding	1	3	0.28931
GO:0006997	nucleus organization	1	3	0.28931
GO:0009062	fatty acid catabolic process	1	3	0.28931
GO:0009896	positive regulation of catabolic process	1	3	0.28931
GO:0015850	organic hydroxy compound transport	1	3	0.28931
GO:0015918	sterol transport	1	3	0.28931
GO:0015936	coenzyme A metabolic process	1	3	0.28931
GO:0016236	macroautophagy	1	3	0.28931
GO:0019216	regulation of lipid metabolic process	1	3	0.28931
GO:0019284	L-methionine biosynthetic process from S-adenosylmethionine	1	3	0.28931
GO:0019878	lysine biosynthetic process via aminoadipic acid	1	3	0.28931
GO:0030042	actin filament depolymerization	1	3	0.28931
GO:0031106	septin ring organization	1	3	0.28931
GO:0031124	mRNA 3'-end processing	1	3	0.28931
GO:0031145	anaphase-promoting complex-dependent proteasomal ubiquitin-dependent protein catabolic process	1	3	0.28931
GO:0031331	positive regulation of cellular catabolic process	1	3	0.28931
GO:0032185	septin cytoskeleton organization	1	3	0.28931
GO:0032879	regulation of localization	1	3	0.28931
GO:0033353	S-adenosylmethionine cycle	1	3	0.28931
GO:0033865	nucleoside bisphosphate metabolic process	1	3	0.28931
GO:0033875	ribonucleoside bisphosphate metabolic process	1	3	0.28931
GO:0034032	purine nucleoside bisphosphate metabolic process	1	3	0.28931
GO:0034204	lipid translocation	1	3	0.28931
GO:0035966	response to topologically incorrect protein	1	3	0.28931
GO:0042723	thiamine-containing compound metabolic process	1	3	0.28931
GO:0045332	phospholipid translocation	1	3	0.28931
GO:0046185	aldehyde catabolic process	1	3	0.28931
GO:0046470	phosphatidylcholine metabolic process	1	3	0.28931
GO:0046498	S-adenosylhomocysteine metabolic process	1	3	0.28931
GO:0051049	regulation of transport	1	3	0.28931
GO:0051259	protein oligomerization	1	3	0.28931
GO:0051261	protein depolymerization	1	3	0.28931
GO:0051668	localization within membrane	1	3	0.28931
GO:0097035	regulation of membrane lipid distribution	1	3	0.28931
GO:0016310	phosphorylation	38	322	0.291947
GO:0000075	cell cycle checkpoint	2	10	0.293334
GO:0006220	pyrimidine nucleotide metabolic process	2	10	0.293334
GO:0006221	pyrimidine nucleotide biosynthetic process	2	10	0.293334
GO:0006270	DNA replication initiation	2	10	0.293334
GO:0009070	serine family amino acid biosynthetic process	2	10	0.293334
GO:0016042	lipid catabolic process	2	10	0.293334
GO:0019954	asexual reproduction	2	10	0.293334
GO:0022904	respiratory electron transport chain	2	10	0.293334
GO:0030003	cellular cation homeostasis	2	10	0.293334
GO:0032269	negative regulation of cellular protein metabolic process	2	10	0.293334
GO:0051129	negative regulation of cellular component organization	2	10	0.293334
GO:0051130	positive regulation of cellular component organization	2	10	0.293334
GO:0051248	negative regulation of protein metabolic process	2	10	0.293334
GO:0071852	fungal-type cell wall organization or biogenesis	2	10	0.293334
GO:0009144	purine nucleoside triphosphate metabolic process	6	42	0.294682
GO:0009205	purine ribonucleoside triphosphate metabolic process	6	42	0.294682
GO:0044767	single-organism developmental process	15	119	0.29589
GO:0005996	monosaccharide metabolic process	5	34	0.300198
GO:0006508	proteolysis	29	243	0.301584
GO:1901576	organic substance biosynthetic process	135	1206	0.302571
GO:0000096	sulfur amino acid metabolic process	4	26	0.304289
GO:0006555	methionine metabolic process	3	18	0.304706
GO:0009081	branched-chain amino acid metabolic process	3	18	0.304706
GO:0043086	negative regulation of catalytic activity	3	18	0.304706
GO:0044092	negative regulation of molecular function	3	18	0.304706
GO:0072527	pyrimidine-containing compound metabolic process	3	18	0.304706
GO:0032502	developmental process	15	120	0.307418
GO:0009199	ribonucleoside triphosphate metabolic process	6	43	0.314305
GO:0048856	anatomical structure development	14	112	0.316173
GO:0044036	cell wall macromolecule metabolic process	5	35	0.322245
GO:0048523	negative regulation of cellular process	5	35	0.322245
GO:0019318	hexose metabolic process	4	27	0.32976
GO:0055086	nucleobase-containing small molecule metabolic process	17	140	0.334715
GO:0006825	copper ion transport	2	11	0.334931
GO:0009074	aromatic amino acid family catabolic process	2	11	0.334931
GO:0043094	cellular metabolic compound salvage	2	11	0.334931
GO:0046112	nucleobase biosynthetic process	2	11	0.334931
GO:0046578	regulation of Ras protein signal transduction	2	11	0.334931
GO:0055080	cation homeostasis	2	11	0.334931
GO:0098771	inorganic ion homeostasis	2	11	0.334931
GO:0000097	sulfur amino acid biosynthetic process	3	19	0.335592
GO:0017038	protein import	3	19	0.335592
GO:0045491	xylan metabolic process	3	19	0.335592
GO:0045493	xylan catabolic process	3	19	0.335592
GO:0051640	organelle localization	3	19	0.335592
GO:0008654	phospholipid biosynthetic process	5	36	0.344465
GO:0065007	biological regulation	77	685	0.350112
GO:0009987	cellular process	331	3036	0.353776
GO:0009141	nucleoside triphosphate metabolic process	6	45	0.354092
GO:0006417	regulation of translation	4	28	0.355339
GO:0010608	posttranscriptional regulation of gene expression	4	28	0.355339
GO:0000272	polysaccharide catabolic process	7	54	0.360812
GO:0006644	phospholipid metabolic process	7	54	0.360812
GO:0006790	sulfur compound metabolic process	7	54	0.360812
GO:0000165	MAPK cascade	1	4	0.365811
GO:0000462	maturation of SSU-rRNA from tricistronic rRNA transcript (SSU-rRNA, 5.8S rRNA, LSU-rRNA)	1	4	0.365811
GO:0001934	positive regulation of protein phosphorylation	1	4	0.365811
GO:0005978	glycogen biosynthetic process	1	4	0.365811
GO:0006072	glycerol-3-phosphate metabolic process	1	4	0.365811
GO:0006085	acetyl-CoA biosynthetic process	1	4	0.365811
GO:0006207	'de novo' pyrimidine nucleobase biosynthetic process	1	4	0.365811
GO:0006551	leucine metabolic process	1	4	0.365811
GO:0006566	threonine metabolic process	1	4	0.365811
GO:0009098	leucine biosynthetic process	1	4	0.365811
GO:0009226	nucleotide-sugar biosynthetic process	1	4	0.365811
GO:0009423	chorismate biosynthetic process	1	4	0.365811
GO:0009448	gamma-aminobutyric acid metabolic process	1	4	0.365811
GO:0009450	gamma-aminobutyric acid catabolic process	1	4	0.365811
GO:0009712	catechol-containing compound metabolic process	1	4	0.365811
GO:0030490	maturation of SSU-rRNA	1	4	0.365811
GO:0031365	N-terminal protein amino acid modification	1	4	0.365811
GO:0033674	positive regulation of kinase activity	1	4	0.365811
GO:0034314	Arp2/3 complex-mediated actin nucleation	1	4	0.365811
GO:0042219	cellular modified amino acid catabolic process	1	4	0.365811
GO:0042439	ethanolamine-containing compound metabolic process	1	4	0.365811
GO:0043244	regulation of protein complex disassembly	1	4	0.365811
GO:0043631	RNA polyadenylation	1	4	0.365811
GO:0044273	sulfur compound catabolic process	1	4	0.365811
GO:0045860	positive regulation of protein kinase activity	1	4	0.365811
GO:0046500	S-adenosylmethionine metabolic process	1	4	0.365811
GO:0051205	protein insertion into membrane	1	4	0.365811
GO:0051347	positive regulation of transferase activity	1	4	0.365811
GO:0052646	alditol phosphate metabolic process	1	4	0.365811
GO:0007186	G-protein coupled receptor signaling pathway	3	20	0.366406
GO:0010410	hemicellulose metabolic process	3	20	0.366406
GO:0018205	peptidyl-lysine modification	3	20	0.366406
GO:0022900	electron transport chain	3	20	0.366406
GO:0044272	sulfur compound biosynthetic process	5	37	0.366779
GO:0006873	cellular ion homeostasis	2	12	0.375773
GO:0016125	sterol metabolic process	2	12	0.375773
GO:0032270	positive regulation of cellular protein metabolic process	2	12	0.375773
GO:0043543	protein acylation	2	12	0.375773
GO:0051247	positive regulation of protein metabolic process	2	12	0.375773
GO:0070925	organelle assembly	2	12	0.375773
GO:0070972	protein localization to endoplasmic reticulum	2	12	0.375773
GO:0006399	tRNA metabolic process	10	82	0.387186
GO:0010604	positive regulation of macromolecule metabolic process	3	21	0.396966
GO:0006629	lipid metabolic process	20	173	0.400903
GO:0048285	organelle fission	4	30	0.406371
GO:0050789	regulation of biological process	73	659	0.409127
GO:0009057	macromolecule catabolic process	18	156	0.413094
GO:0048519	negative regulation of biological process	6	48	0.414278
GO:0000079	regulation of cyclin-dependent protein serine/threonine kinase activity	2	13	0.415542
GO:0006739	NADP metabolic process	2	13	0.415542
GO:0009073	aromatic amino acid family biosynthetic process	2	13	0.415542
GO:0022411	cellular component disassembly	2	13	0.415542
GO:0050801	ion homeostasis	2	13	0.415542
GO:0055082	cellular chemical homeostasis	2	13	0.415542
GO:1904029	regulation of cyclin-dependent protein kinase activity	2	13	0.415542
GO:0010605	negative regulation of macromolecule metabolic process	3	22	0.427114
GO:0031324	negative regulation of cellular metabolic process	3	22	0.427114
GO:0003333	amino acid transmembrane transport	4	31	0.431621
GO:0098656	anion transmembrane transport	4	31	0.431621
GO:1903825	organic acid transmembrane transport	4	31	0.431621
GO:0006464	cellular protein modification process	38	341	0.433316
GO:0036211	protein modification process	38	341	0.433316
GO:0007017	microtubule-based process	5	40	0.433552
GO:0000001	mitochondrion inheritance	1	5	0.434092
GO:0000103	sulfate assimilation	1	5	0.434092
GO:0000281	mitotic cytokinesis	1	5	0.434092
GO:0000282	cellular bud site selection	1	5	0.434092
GO:0006206	pyrimidine nucleobase metabolic process	1	5	0.434092
GO:0006561	proline biosynthetic process	1	5	0.434092
GO:0006814	sodium ion transport	1	5	0.434092
GO:0007105	cytokinesis, site selection	1	5	0.434092
GO:0009309	amine biosynthetic process	1	5	0.434092
GO:0015851	nucleobase transport	1	5	0.434092
GO:0015914	phospholipid transport	1	5	0.434092
GO:0019856	pyrimidine nucleobase biosynthetic process	1	5	0.434092
GO:0031123	RNA 3'-end processing	1	5	0.434092
GO:0032011	ARF protein signal transduction	1	5	0.434092
GO:0032012	regulation of ARF protein signal transduction	1	5	0.434092
GO:0034250	positive regulation of cellular amide metabolic process	1	5	0.434092
GO:0035384	thioester biosynthetic process	1	5	0.434092
GO:0042401	cellular biogenic amine biosynthetic process	1	5	0.434092
GO:0042822	pyridoxal phosphate metabolic process	1	5	0.434092
GO:0042823	pyridoxal phosphate biosynthetic process	1	5	0.434092
GO:0044242	cellular lipid catabolic process	1	5	0.434092
GO:0045727	positive regulation of translation	1	5	0.434092
GO:0046184	aldehyde biosynthetic process	1	5	0.434092
GO:0046373	L-arabinose metabolic process	1	5	0.434092
GO:0046417	chorismate metabolic process	1	5	0.434092
GO:0048315	conidium formation	1	5	0.434092
GO:0071616	acyl-CoA biosynthetic process	1	5	0.434092
GO:0071941	nitrogen cycle metabolic process	1	5	0.434092
GO:1902408	mitotic cytokinesis, site selection	1	5	0.434092
GO:1902410	mitotic cytokinetic process	1	5	0.434092
GO:0044271	cellular nitrogen compound biosynthetic process	101	923	0.439583
GO:0046165	alcohol biosynthetic process	2	14	0.453996
GO:0071555	cell wall organization	2	14	0.453996
GO:0071900	regulation of protein serine/threonine kinase activity	2	14	0.453996
GO:0006511	ubiquitin-dependent protein catabolic process	6	50	0.454127
GO:1903047	mitotic cell cycle process	5	41	0.455529
GO:0006040	amino sugar metabolic process	3	23	0.456715
GO:0022618	ribonucleoprotein complex assembly	3	23	0.456715
GO:0071826	ribonucleoprotein complex subunit organization	3	23	0.456715
GO:0050794	regulation of cellular process	70	640	0.459269
GO:0007275	multicellular organism development	11	96	0.460388
GO:0032501	multicellular organismal process	11	96	0.460388
GO:0044707	single-multicellular organism process	11	96	0.460388
GO:0019941	modification-dependent protein catabolic process	6	51	0.473828
GO:0006996	organelle organization	24	218	0.485023
GO:0000413	protein peptidyl-prolyl isomerization	2	15	0.490956
GO:0006576	cellular biogenic amine metabolic process	2	15	0.490956
GO:0009082	branched-chain amino acid biosynthetic process	2	15	0.490956
GO:0009405	pathogenesis	2	15	0.490956
GO:0015988	energy coupled proton transmembrane transport, against electrochemical gradient	2	15	0.490956
GO:0015991	ATP hydrolysis coupled proton transport	2	15	0.490956
GO:0018208	peptidyl-proline modification	2	15	0.490956
GO:0044403	symbiosis, encompassing mutualism through parasitism	2	15	0.490956
GO:0044419	interspecies interaction between organisms	2	15	0.490956
GO:0051656	establishment of organelle localization	2	15	0.490956
GO:0090662	ATP hydrolysis coupled transmembrane transport	2	15	0.490956
GO:0006066	alcohol metabolic process	6	52	0.493322
GO:0043632	modification-dependent macromolecule catabolic process	6	52	0.493322
GO:0006084	acetyl-CoA metabolic process	1	6	0.495034
GO:0006222	UMP biosynthetic process	1	6	0.495034
GO:0006487	protein N-linked glycosylation	1	6	0.495034
GO:0006696	ergosterol biosynthetic process	1	6	0.495034
GO:0006783	heme biosynthetic process	1	6	0.495034
GO:0007266	Rho protein signal transduction	1	6	0.495034
GO:0007569	cell aging	1	6	0.495034
GO:0008204	ergosterol metabolic process	1	6	0.495034
GO:0009113	purine nucleobase biosynthetic process	1	6	0.495034
GO:0009173	pyrimidine ribonucleoside monophosphate metabolic process	1	6	0.495034
GO:0009174	pyrimidine ribonucleoside monophosphate biosynthetic process	1	6	0.495034
GO:0016050	vesicle organization	1	6	0.495034
GO:0016128	phytosteroid metabolic process	1	6	0.495034
GO:0016129	phytosteroid biosynthetic process	1	6	0.495034
GO:0016571	histone methylation	1	6	0.495034
GO:0018022	peptidyl-lysine methylation	1	6	0.495034
GO:0019320	hexose catabolic process	1	6	0.495034
GO:0019344	cysteine biosynthetic process	1	6	0.495034
GO:0034968	histone lysine methylation	1	6	0.495034
GO:0035023	regulation of Rho protein signal transduction	1	6	0.495034
GO:0042743	hydrogen peroxide metabolic process	1	6	0.495034
GO:0042744	hydrogen peroxide catabolic process	1	6	0.495034
GO:0044107	cellular alcohol metabolic process	1	6	0.495034
GO:0044108	cellular alcohol biosynthetic process	1	6	0.495034
GO:0046049	UMP metabolic process	1	6	0.495034
GO:0048284	organelle fusion	1	6	0.495034
GO:0048311	mitochondrion distribution	1	6	0.495034
GO:0061640	cytoskeleton-dependent cytokinesis	1	6	0.495034
GO:0071310	cellular response to organic substance	1	6	0.495034
GO:0097384	cellular lipid biosynthetic process	1	6	0.495034
GO:0000278	mitotic cell cycle	5	43	0.498707
GO:0044724	single-organism carbohydrate catabolic process	4	34	0.505274
GO:0016052	carbohydrate catabolic process	10	90	0.507431
GO:0030258	lipid modification	3	25	0.513823
GO:1901617	organic hydroxy compound biosynthetic process	3	25	0.513823
GO:1901615	organic hydroxy compound metabolic process	8	72	0.517834
GO:1902578	single-organism localization	76	706	0.51872
GO:0018193	peptidyl-amino acid modification	5	44	0.519807
GO:0034660	ncRNA metabolic process	13	119	0.521069
GO:0044257	cellular protein catabolic process	7	63	0.524141
GO:0051603	proteolysis involved in cellular protein catabolic process	7	63	0.524141
GO:0010557	positive regulation of macromolecule biosynthetic process	2	16	0.5263
GO:0010628	positive regulation of gene expression	2	16	0.5263
GO:0044106	cellular amine metabolic process	2	16	0.5263
GO:0045229	external encapsulating structure organization	2	16	0.5263
GO:0051173	positive regulation of nitrogen compound metabolic process	2	16	0.5263
GO:0072525	pyridine-containing compound biosynthetic process	2	16	0.5263
GO:0009892	negative regulation of metabolic process	4	35	0.528891
GO:1902589	single-organism organelle organization	14	129	0.529063
GO:0016311	dephosphorylation	5	45	0.540522
GO:0044765	single-organism transport	74	692	0.54494
GO:0006119	oxidative phosphorylation	1	7	0.549425
GO:0006613	cotranslational protein targeting to membrane	1	7	0.549425
GO:0006614	SRP-dependent cotranslational protein targeting to membrane	1	7	0.549425
GO:0007568	aging	1	7	0.549425
GO:0009129	pyrimidine nucleoside monophosphate metabolic process	1	7	0.549425
GO:0009130	pyrimidine nucleoside monophosphate biosynthetic process	1	7	0.549425
GO:0009218	pyrimidine ribonucleotide metabolic process	1	7	0.549425
GO:0009220	pyrimidine ribonucleotide biosynthetic process	1	7	0.549425
GO:0016197	endosomal transport	1	7	0.549425
GO:0019566	arabinose metabolic process	1	7	0.549425
GO:0030162	regulation of proteolysis	1	7	0.549425
GO:0030245	cellulose catabolic process	1	7	0.549425
GO:0031401	positive regulation of protein modification process	1	7	0.549425
GO:0032506	cytokinetic process	1	7	0.549425
GO:0032507	maintenance of protein location in cell	1	7	0.549425
GO:0035434	copper ion transmembrane transport	1	7	0.549425
GO:0042168	heme metabolic process	1	7	0.549425
GO:0042773	ATP synthesis coupled electron transport	1	7	0.549425
GO:0044801	single-organism membrane fusion	1	7	0.549425
GO:0045185	maintenance of protein location	1	7	0.549425
GO:0045944	positive regulation of transcription from RNA polymerase II promoter	1	7	0.549425
GO:0046132	pyrimidine ribonucleoside biosynthetic process	1	7	0.549425
GO:0046134	pyrimidine nucleoside biosynthetic process	1	7	0.549425
GO:0046365	monosaccharide catabolic process	1	7	0.549425
GO:0051235	maintenance of location	1	7	0.549425
GO:0051275	beta-glucan catabolic process	1	7	0.549425
GO:0051651	maintenance of location in cell	1	7	0.549425
GO:0061025	membrane fusion	1	7	0.549425
GO:0097164	ammonium ion metabolic process	1	7	0.549425
GO:1902652	secondary alcohol metabolic process	1	7	0.549425
GO:1902653	secondary alcohol biosynthetic process	1	7	0.549425
GO:0071705	nitrogen compound transport	7	65	0.558608
GO:0000041	transition metal ion transport	2	17	0.559947
GO:0006261	DNA-dependent DNA replication	2	17	0.559947
GO:0006897	endocytosis	2	17	0.559947
GO:0009112	nucleobase metabolic process	2	17	0.559947
GO:0009891	positive regulation of biosynthetic process	2	17	0.559947
GO:0031328	positive regulation of cellular biosynthetic process	2	17	0.559947
GO:0007049	cell cycle	10	94	0.565229
GO:0051276	chromosome organization	9	86	0.587589
GO:0006030	chitin metabolic process	2	18	0.591852
GO:0008202	steroid metabolic process	2	18	0.591852
GO:0023014	signal transduction by protein phosphorylation	2	18	0.591852
GO:0046148	pigment biosynthetic process	2	18	0.591852
GO:0070085	glycosylation	3	28	0.593046
GO:0016568	chromatin modification	4	38	0.596186
GO:0006213	pyrimidine nucleoside metabolic process	1	8	0.597967
GO:0006450	regulation of translational fidelity	1	8	0.597967
GO:0006534	cysteine metabolic process	1	8	0.597967
GO:0006563	L-serine metabolic process	1	8	0.597967
GO:0007091	metaphase/anaphase transition of mitotic cell cycle	1	8	0.597967
GO:0010033	response to organic substance	1	8	0.597967
GO:0010965	regulation of mitotic sister chromatid separation	1	8	0.597967
GO:0016126	sterol biosynthetic process	1	8	0.597967
GO:0016226	iron-sulfur cluster assembly	1	8	0.597967
GO:0030071	regulation of mitotic metaphase/anaphase transition	1	8	0.597967
GO:0030243	cellulose metabolic process	1	8	0.597967
GO:0031163	metallo-sulfur cluster assembly	1	8	0.597967
GO:0033045	regulation of sister chromatid segregation	1	8	0.597967
GO:0033047	regulation of mitotic sister chromatid segregation	1	8	0.597967
GO:0042274	ribosomal small subunit biogenesis	1	8	0.597967
GO:0043605	cellular amide catabolic process	1	8	0.597967
GO:0044784	metaphase/anaphase transition of cell cycle	1	8	0.597967
GO:0046131	pyrimidine ribonucleoside metabolic process	1	8	0.597967
GO:0048308	organelle inheritance	1	8	0.597967
GO:0051304	chromosome separation	1	8	0.597967
GO:0051306	mitotic sister chromatid separation	1	8	0.597967
GO:0051983	regulation of chromosome segregation	1	8	0.597967
GO:1902099	regulation of metaphase/anaphase transition of cell cycle	1	8	0.597967
GO:0006650	glycerophospholipid metabolic process	4	39	0.617305
GO:0046486	glycerolipid metabolic process	4	39	0.617305
GO:0051726	regulation of cell cycle	3	29	0.617523
GO:0042440	pigment metabolic process	2	19	0.622
GO:0006468	protein phosphorylation	19	185	0.622777
GO:0044255	cellular lipid metabolic process	11	109	0.636404
GO:0019222	regulation of metabolic process	52	501	0.637311
GO:0000910	cytokinesis	1	9	0.641289
GO:0006475	internal protein amino acid acetylation	1	9	0.641289
GO:0006779	porphyrin-containing compound biosynthetic process	1	9	0.641289
GO:0007033	vacuole organization	1	9	0.641289
GO:0007051	spindle organization	1	9	0.641289
GO:0007052	mitotic spindle organization	1	9	0.641289
GO:0009251	glucan catabolic process	1	9	0.641289
GO:0010498	proteasomal protein catabolic process	1	9	0.641289
GO:0010639	negative regulation of organelle organization	1	9	0.641289
GO:0016573	histone acetylation	1	9	0.641289
GO:0017004	cytochrome complex assembly	1	9	0.641289
GO:0018393	internal peptidyl-lysine acetylation	1	9	0.641289
GO:0018394	peptidyl-lysine acetylation	1	9	0.641289
GO:0019321	pentose metabolic process	1	9	0.641289
GO:0030010	establishment of cell polarity	1	9	0.641289
GO:0030259	lipid glycosylation	1	9	0.641289
GO:0030472	mitotic spindle organization in nucleus	1	9	0.641289
GO:0043161	proteasome-mediated ubiquitin-dependent protein catabolic process	1	9	0.641289
GO:0044046	interaction with host via substance released outside of symbiont	1	9	0.641289
GO:0052047	interaction with other organism via secreted substance involved in symbiotic interaction	1	9	0.641289
GO:0052048	interaction with host via secreted substance involved in symbiotic interaction	1	9	0.641289
GO:0052051	interaction with host via protein secreted by type II secretion system	1	9	0.641289
GO:0052211	interaction with other organism via protein secreted by type II secretion system involved in symbiotic interaction	1	9	0.641289
GO:0006486	protein glycosylation	2	20	0.6504
GO:0043413	macromolecule glycosylation	2	20	0.6504
GO:0043412	macromolecule modification	39	380	0.653394
GO:0008610	lipid biosynthetic process	8	82	0.669359
GO:0006022	aminoglycan metabolic process	2	21	0.677077
GO:0009101	glycoprotein biosynthetic process	2	21	0.677077
GO:1901071	glucosamine-containing compound metabolic process	2	21	0.677077
GO:0001522	pseudouridine synthesis	1	10	0.679951
GO:0006098	pentose-phosphate shunt	1	10	0.679951
GO:0006338	chromatin remodeling	1	10	0.679951
GO:0006778	porphyrin-containing compound metabolic process	1	10	0.679951
GO:0007088	regulation of mitotic nuclear division	1	10	0.679951
GO:0015748	organophosphate ester transport	1	10	0.679951
GO:0019682	glyceraldehyde-3-phosphate metabolic process	1	10	0.679951
GO:0032392	DNA geometric change	1	10	0.679951
GO:0032508	DNA duplex unwinding	1	10	0.679951
GO:0033044	regulation of chromosome organization	1	10	0.679951
GO:0043624	cellular protein complex disassembly	1	10	0.679951
GO:0045892	negative regulation of transcription, DNA-templated	1	10	0.679951
GO:0046834	lipid phosphorylation	1	10	0.679951
GO:0046854	phosphatidylinositol phosphorylation	1	10	0.679951
GO:0051156	glucose 6-phosphate metabolic process	1	10	0.679951
GO:0051253	negative regulation of RNA metabolic process	1	10	0.679951
GO:1901987	regulation of cell cycle phase transition	1	10	0.679951
GO:1901990	regulation of mitotic cell cycle phase transition	1	10	0.679951
GO:1902679	negative regulation of RNA biosynthetic process	1	10	0.679951
GO:1903507	negative regulation of nucleic acid-templated transcription	1	10	0.679951
GO:0043581	mycelium development	9	93	0.682824
GO:1901361	organic cyclic compound catabolic process	4	43	0.694605
GO:0009100	glycoprotein metabolic process	2	22	0.702073
GO:0070887	cellular response to chemical stimulus	2	22	0.702073
GO:0008152	metabolic process	388	3648	0.708134
GO:0044265	cellular macromolecule catabolic process	7	75	0.711012
GO:0006473	protein acetylation	1	11	0.714453
GO:0006525	arginine metabolic process	1	11	0.714453
GO:0010564	regulation of cell cycle process	1	11	0.714453
GO:0018958	phenol-containing compound metabolic process	1	11	0.714453
GO:0019359	nicotinamide nucleotide biosynthetic process	1	11	0.714453
GO:0019363	pyridine nucleotide biosynthetic process	1	11	0.714453
GO:0019674	NAD metabolic process	1	11	0.714453
GO:0032984	macromolecular complex disassembly	1	11	0.714453
GO:0043241	protein complex disassembly	1	11	0.714453
GO:0044550	secondary metabolite biosynthetic process	1	11	0.714453
GO:0045893	positive regulation of transcription, DNA-templated	1	11	0.714453
GO:0045935	positive regulation of nucleobase-containing compound metabolic process	1	11	0.714453
GO:0051254	positive regulation of RNA metabolic process	1	11	0.714453
GO:0051302	regulation of cell division	1	11	0.714453
GO:0051783	regulation of nuclear division	1	11	0.714453
GO:1902680	positive regulation of RNA biosynthetic process	1	11	0.714453
GO:1903508	positive regulation of nucleic acid-templated transcription	1	11	0.714453
GO:0022402	cell cycle process	6	65	0.714597
GO:0007059	chromosome segregation	2	23	0.725441
GO:0009308	amine metabolic process	2	23	0.725441
GO:0016569	covalent chromatin modification	2	23	0.725441
GO:0016570	histone modification	2	23	0.725441
GO:0045017	glycerolipid biosynthetic process	2	23	0.725441
GO:0046474	glycerophospholipid biosynthetic process	2	23	0.725441
GO:0051716	cellular response to stimulus	27	275	0.726927
GO:0006144	purine nucleobase metabolic process	1	12	0.745242
GO:0006448	regulation of translational elongation	1	12	0.745242
GO:0006694	steroid biosynthetic process	1	12	0.745242
GO:0007346	regulation of mitotic cell cycle	1	12	0.745242
GO:0010558	negative regulation of macromolecule biosynthetic process	1	12	0.745242
GO:0019748	secondary metabolic process	1	12	0.745242
GO:0042180	cellular ketone metabolic process	1	12	0.745242
GO:0045934	negative regulation of nucleobase-containing compound metabolic process	1	12	0.745242
GO:2000113	negative regulation of cellular macromolecule biosynthetic process	1	12	0.745242
GO:0019439	aromatic compound catabolic process	3	36	0.760224
GO:0000070	mitotic sister chromatid segregation	1	13	0.772717
GO:0006479	protein methylation	1	13	0.772717
GO:0006760	folic acid-containing compound metabolic process	1	13	0.772717
GO:0006887	exocytosis	1	13	0.772717
GO:0008213	protein alkylation	1	13	0.772717
GO:0009890	negative regulation of biosynthetic process	1	13	0.772717
GO:0010629	negative regulation of gene expression	1	13	0.772717
GO:0031327	negative regulation of cellular biosynthetic process	1	13	0.772717
GO:0033014	tetrapyrrole biosynthetic process	1	13	0.772717
GO:0044770	cell cycle phase transition	1	13	0.772717
GO:0044772	mitotic cell cycle phase transition	1	13	0.772717
GO:0006631	fatty acid metabolic process	2	26	0.786403
GO:0006979	response to oxidative stress	2	26	0.786403
GO:0006260	DNA replication	5	60	0.788712
GO:0006414	translational elongation	3	38	0.792087
GO:0006575	cellular modified amino acid metabolic process	3	38	0.792087
GO:0006497	protein lipidation	1	14	0.797234
GO:0016485	protein processing	1	14	0.797234
GO:0032940	secretion by cell	1	14	0.797234
GO:0033013	tetrapyrrole metabolic process	1	14	0.797234
GO:0034599	cellular response to oxidative stress	1	14	0.797234
GO:0035335	peptidyl-tyrosine dephosphorylation	1	14	0.797234
GO:0042157	lipoprotein metabolic process	1	14	0.797234
GO:0042158	lipoprotein biosynthetic process	1	14	0.797234
GO:0042558	pteridine-containing compound metabolic process	1	14	0.797234
GO:0046903	secretion	1	14	0.797234
GO:0051604	protein maturation	1	14	0.797234
GO:0051701	interaction with host	1	14	0.797234
GO:0065002	intracellular protein transmembrane transport	1	14	0.797234
GO:0071806	protein transmembrane transport	1	14	0.797234
GO:0030001	metal ion transport	5	61	0.800726
GO:0051188	cofactor biosynthetic process	5	61	0.800726
GO:0006457	protein folding	4	50	0.801667
GO:0006364	rRNA processing	3	39	0.806652
GO:0006397	mRNA processing	3	39	0.806652
GO:0006732	coenzyme metabolic process	8	94	0.807674
GO:0051186	cofactor metabolic process	9	105	0.811361
GO:0080090	regulation of primary metabolic process	46	476	0.812287
GO:0051168	nuclear export	1	15	0.819111
GO:0016072	rRNA metabolic process	3	40	0.820349
GO:0031323	regulation of cellular metabolic process	46	478	0.821001
GO:0034645	cellular macromolecule biosynthetic process	87	875	0.821097
GO:0009108	coenzyme biosynthetic process	4	52	0.826003
GO:0006807	nitrogen compound metabolic process	153	1508	0.835671
GO:0000819	sister chromatid segregation	1	16	0.838631
GO:0006505	GPI anchor metabolic process	1	16	0.838631
GO:0006664	glycolipid metabolic process	1	16	0.838631
GO:0051172	negative regulation of nitrogen compound metabolic process	1	16	0.838631
GO:0009059	macromolecule biosynthetic process	87	883	0.846582
GO:0060255	regulation of macromolecule metabolic process	45	475	0.848765
GO:0008380	RNA splicing	2	30	0.849004
GO:0042221	response to chemical	2	30	0.849004
GO:0022613	ribonucleoprotein complex biogenesis	7	88	0.849935
GO:1903509	liposaccharide metabolic process	1	17	0.856049
GO:0051301	cell division	4	55	0.857827
GO:0019438	aromatic compound biosynthetic process	64	666	0.864585
GO:0042592	homeostatic process	3	44	0.867148
GO:0000160	phosphorelay signal transduction system	1	18	0.87159
GO:0006839	mitochondrial transport	1	18	0.87159
GO:0009110	vitamin biosynthetic process	1	18	0.87159
GO:0042364	water-soluble vitamin biosynthetic process	1	18	0.87159
GO:0098813	nuclear chromosome segregation	1	18	0.87159
GO:0046488	phosphatidylinositol metabolic process	2	32	0.873603
GO:0072524	pyridine-containing compound metabolic process	3	45	0.877029
GO:0000226	microtubule cytoskeleton organization	1	19	0.885456
GO:0006766	vitamin metabolic process	1	19	0.885456
GO:0006767	water-soluble vitamin metabolic process	1	19	0.885456
GO:0046939	nucleotide phosphorylation	1	19	0.885456
GO:0016071	mRNA metabolic process	3	46	0.886252
GO:0046700	heterocycle catabolic process	2	34	0.894465
GO:0007005	mitochondrion organization	3	47	0.894854
GO:0034654	nucleobase-containing compound biosynthetic process	57	608	0.895502
GO:0019725	cellular homeostasis	2	35	0.903653
GO:0007067	mitotic nuclear division	1	21	0.908865
GO:0090305	nucleic acid phosphodiester bond hydrolysis	1	21	0.908865
GO:0010467	gene expression	88	920	0.914182
GO:1901362	organic cyclic compound biosynthetic process	66	705	0.915099
GO:0055085	transmembrane transport	47	517	0.917047
GO:0006633	fatty acid biosynthetic process	1	22	0.918712
GO:0006643	membrane lipid metabolic process	1	22	0.918712
GO:0018130	heterocycle biosynthetic process	63	678	0.920672
GO:0050896	response to stimulus	30	346	0.921134
GO:0019362	pyridine nucleotide metabolic process	2	40	0.939381
GO:0046496	nicotinamide nucleotide metabolic process	2	40	0.939381
GO:0000280	nuclear division	1	25	0.942326
GO:0006396	RNA processing	10	142	0.950901
GO:0032787	monocarboxylic acid metabolic process	4	70	0.952471
GO:0042254	ribosome biogenesis	4	72	0.959306
GO:0033554	cellular response to stress	9	134	0.960291
GO:0043170	macromolecule metabolic process	166	1709	0.963752
GO:0034641	cellular nitrogen compound metabolic process	127	1336	0.964542
GO:0006974	cellular response to DNA damage stimulus	7	112	0.964988
GO:0006733	oxidoreduction coenzyme metabolic process	2	46	0.965749
GO:0043414	macromolecule methylation	1	30	0.967465
GO:0044260	cellular macromolecule metabolic process	143	1494	0.967674
GO:0034470	ncRNA processing	4	76	0.970333
GO:0032259	methylation	6	102	0.97034
GO:0072330	monocarboxylic acid biosynthetic process	1	31	0.970988
GO:0051171	regulation of nitrogen compound metabolic process	37	448	0.972706
GO:0010468	regulation of gene expression	36	442	0.977061
GO:2000112	regulation of cellular macromolecule biosynthetic process	36	442	0.977061
GO:0010556	regulation of macromolecule biosynthetic process	36	443	0.977942
GO:0044270	cellular nitrogen compound catabolic process	1	34	0.97943
GO:0009889	regulation of biosynthetic process	36	445	0.979617
GO:0031326	regulation of cellular biosynthetic process	36	445	0.979617
GO:0006725	cellular aromatic compound metabolic process	103	1126	0.98107
GO:0016070	RNA metabolic process	64	737	0.981316
GO:0006357	regulation of transcription from RNA polymerase II promoter	17	244	0.984945
GO:0006355	regulation of transcription, DNA-templated	32	411	0.985766
GO:0051252	regulation of RNA metabolic process	32	411	0.985766
GO:1903506	regulation of nucleic acid-templated transcription	32	411	0.985766
GO:2001141	regulation of RNA biosynthetic process	32	411	0.985766
GO:1901360	organic cyclic compound metabolic process	106	1167	0.986378
GO:0006366	transcription from RNA polymerase II promoter	19	271	0.987928
GO:0019219	regulation of nucleobase-containing compound metabolic process	32	415	0.988035
GO:0006351	transcription, DNA-templated	43	533	0.988319
GO:0097659	nucleic acid-templated transcription	43	533	0.988319
GO:0008033	tRNA processing	1	39	0.988409
GO:0032774	RNA biosynthetic process	43	535	0.989213
GO:0009451	RNA modification	1	40	0.989667
GO:0006281	DNA repair	5	108	0.993186
GO:0006950	response to stress	12	202	0.994506
GO:0046483	heterocycle metabolic process	98	1117	0.994539
GO:0008643	carbohydrate transport	1	47	0.995377
GO:0006139	nucleobase-containing compound metabolic process	88	1036	0.997231
GO:0006259	DNA metabolic process	8	175	0.999083
GO:0090304	nucleic acid metabolic process	69	887	0.999584
GO:0008150	biological_process	514	4778	1
