# Supplementary material for: Polyethyleneimine-coated MXene quantum dots improve cotton tolerance to Verticillium dahliae by maintaining ROS homeostasis
Source: Nat Commun. 2023 Nov 15;14:7392. doi: 10.1038/s41467-023-43192-4 (PMC10651998; doi:10.1038/s41467-023-43192-4)
Supplement: Supplementary file 5 — Supplementary Data 3 [file 41467_2023_43192_MOESM5_ESM.xlsx]

## Sheet: Supplementary Data 3
GO enrichment analysis of up-regulated DEGs at stage I in cotton (V991) transcriptome
GO ID	Term	List	Total	Pvalue
GO:0005975	carbohydrate metabolic process	74	613	4.37e-07
GO:0005976	polysaccharide metabolic process	26	151	6.45e-06
GO:0010087	phloem or xylem histogenesis	6	10	1.37e-05
GO:0010089	xylem development	6	10	1.37e-05
GO:0000186	activation of MAPKK activity	30	196	1.49e-05
GO:0044036	cell wall macromolecule metabolic process	10	31	1.9e-05
GO:0001934	positive regulation of protein phosphorylation	30	206	3.94e-05
GO:0009893	positive regulation of metabolic process	30	206	3.94e-05
GO:0009967	positive regulation of signal transduction	30	206	3.94e-05
GO:0010562	positive regulation of phosphorus metabolic process	30	206	3.94e-05
GO:0010604	positive regulation of macromolecule metabolic process	30	206	3.94e-05
GO:0010647	positive regulation of cell communication	30	206	3.94e-05
GO:0023056	positive regulation of signaling	30	206	3.94e-05
GO:0031325	positive regulation of cellular metabolic process	30	206	3.94e-05
GO:0031401	positive regulation of protein modification process	30	206	3.94e-05
GO:0032147	activation of protein kinase activity	30	206	3.94e-05
GO:0032270	positive regulation of cellular protein metabolic process	30	206	3.94e-05
GO:0033674	positive regulation of kinase activity	30	206	3.94e-05
GO:0042327	positive regulation of phosphorylation	30	206	3.94e-05
GO:0043085	positive regulation of catalytic activity	30	206	3.94e-05
GO:0043406	positive regulation of MAP kinase activity	30	206	3.94e-05
GO:0043410	positive regulation of MAPK cascade	30	206	3.94e-05
GO:0044093	positive regulation of molecular function	30	206	3.94e-05
GO:0045860	positive regulation of protein kinase activity	30	206	3.94e-05
GO:0045937	positive regulation of phosphate metabolic process	30	206	3.94e-05
GO:0048584	positive regulation of response to stimulus	30	206	3.94e-05
GO:0051173	positive regulation of nitrogen compound metabolic process	30	206	3.94e-05
GO:0051247	positive regulation of protein metabolic process	30	206	3.94e-05
GO:0051347	positive regulation of transferase activity	30	206	3.94e-05
GO:0071902	positive regulation of protein serine/threonine kinase activity	30	206	3.94e-05
GO:1902533	positive regulation of intracellular signal transduction	30	206	3.94e-05
GO:0006869	lipid transport	10	34	4.68e-05
GO:0010876	lipid localization	10	34	4.68e-05
GO:0048522	positive regulation of cellular process	30	209	5.18e-05
GO:0048518	positive regulation of biological process	30	211	6.19e-05
GO:0043405	regulation of MAP kinase activity	30	213	7.38e-05
GO:0043408	regulation of MAPK cascade	30	213	7.38e-05
GO:1902531	regulation of intracellular signal transduction	30	213	7.38e-05
GO:0009966	regulation of signal transduction	30	214	8.05e-05
GO:0010646	regulation of cell communication	30	214	8.05e-05
GO:0023051	regulation of signaling	30	217	0.000103939
GO:0048583	regulation of response to stimulus	30	218	0.000113023
GO:0009888	tissue development	10	38	0.000132295
GO:0000082	G1/S transition of mitotic cell cycle	4	7	0.000564773
GO:0044770	cell cycle phase transition	4	7	0.000564773
GO:0044772	mitotic cell cycle phase transition	4	7	0.000564773
GO:0044843	cell cycle G1/S phase transition	4	7	0.000564773
GO:0000271	polysaccharide biosynthetic process	14	81	0.000799694
GO:0030001	metal ion transport	25	197	0.00132502
GO:0006811	ion transport	44	420	0.00176769
GO:0071554	cell wall organization or biogenesis	12	71	0.00224386
GO:0043549	regulation of kinase activity	30	263	0.00256346
GO:0045859	regulation of protein kinase activity	30	263	0.00256346
GO:0050790	regulation of catalytic activity	30	263	0.00256346
GO:0051338	regulation of transferase activity	30	263	0.00256346
GO:0065009	regulation of molecular function	30	263	0.00256346
GO:0071900	regulation of protein serine/threonine kinase activity	30	263	0.00256346
GO:0001932	regulation of protein phosphorylation	30	267	0.00320949
GO:0019220	regulation of phosphate metabolic process	30	267	0.00320949
GO:0031399	regulation of protein modification process	30	267	0.00320949
GO:0042325	regulation of phosphorylation	30	267	0.00320949
GO:0051174	regulation of phosphorus metabolic process	30	267	0.00320949
GO:0032268	regulation of cellular protein metabolic process	30	268	0.00339106
GO:0051246	regulation of protein metabolic process	30	268	0.00339106
GO:0010413	glucuronoxylan metabolic process	4	11	0.00429718
GO:0009624	response to nematode	2	2	0.00435918
GO:0010065	primary meristem tissue development	2	2	0.00435918
GO:0010067	procambium histogenesis	2	2	0.00435918
GO:0048508	embryonic meristem development	2	2	0.00435918
GO:0009799	specification of symmetry	3	6	0.00494369
GO:0009855	determination of bilateral symmetry	3	6	0.00494369
GO:0051171	regulation of nitrogen compound metabolic process	42	422	0.00550084
GO:0080090	regulation of primary metabolic process	42	423	0.0057272
GO:0016051	carbohydrate biosynthetic process	14	100	0.00602707
GO:1903047	mitotic cell cycle process	11	72	0.00738314
GO:0031323	regulation of cellular metabolic process	42	430	0.00754271
GO:0010383	cell wall polysaccharide metabolic process	4	13	0.00837072
GO:0010410	hemicellulose metabolic process	4	13	0.00837072
GO:0045491	xylan metabolic process	4	13	0.00837072
GO:0000023	maltose metabolic process	20	170	0.00878679
GO:0016998	cell wall macromolecule catabolic process	4	14	0.0111141
GO:0006812	cation transport	26	244	0.0111926
GO:0046839	phospholipid dephosphorylation	2	3	0.0125022
GO:0046856	phosphatidylinositol dephosphorylation	2	3	0.0125022
GO:0007155	cell adhesion	3	8	0.0125224
GO:0009741	response to brassinosteroid	3	8	0.0125224
GO:0014070	response to organic cyclic compound	3	8	0.0125224
GO:0015698	inorganic anion transport	3	8	0.0125224
GO:0022610	biological adhesion	3	8	0.0125224
GO:0050826	response to freezing	3	8	0.0125224
GO:0005984	disaccharide metabolic process	21	188	0.0129427
GO:0009311	oligosaccharide metabolic process	21	188	0.0129427
GO:0003156	regulation of animal organ formation	2	4	0.0239106
GO:0006817	phosphate ion transport	2	4	0.0239106
GO:0009767	photosynthetic electron transport chain	2	4	0.0239106
GO:0009773	photosynthetic electron transport in photosystem I	2	4	0.0239106
GO:0022603	regulation of anatomical structure morphogenesis	2	4	0.0239106
GO:0022900	electron transport chain	2	4	0.0239106
GO:0048645	animal organ formation	2	4	0.0239106
GO:2000027	regulation of animal organ morphogenesis	2	4	0.0239106
GO:0000272	polysaccharide catabolic process	7	45	0.0270803
GO:0009639	response to red or far red light	4	18	0.0275249
GO:0060255	regulation of macromolecule metabolic process	43	483	0.0293257
GO:0006820	anion transport	17	157	0.0306887
GO:0044262	cellular carbohydrate metabolic process	23	230	0.0313794
GO:0009628	response to abiotic stimulus	21	206	0.032101
GO:0000165	MAPK cascade	40	452	0.0373236
GO:0023014	signal transduction by protein phosphorylation	40	452	0.0373236
GO:0006012	galactose metabolic process	2	5	0.038118
GO:0080167	response to karrikin	4	20	0.0392612
GO:0006099	tricarboxylic acid cycle	3	12	0.0403518
GO:0006101	citrate metabolic process	3	12	0.0403518
GO:0006826	iron ion transport	3	12	0.0403518
GO:0009060	aerobic respiration	3	12	0.0403518
GO:0072350	tricarboxylic acid metabolic process	3	12	0.0403518
GO:0051704	multi-organism process	14	130	0.0484434
GO:0006833	water transport	3	13	0.0499461
GO:0042044	fluid transport	3	13	0.0499461
GO:0009607	response to biotic stimulus	12	107	0.0499489
GO:0043207	response to external biotic stimulus	12	107	0.0499489
GO:0051707	response to other organism	12	107	0.0499489
GO:0006066	alcohol metabolic process	5	31	0.05063
GO:0003333	amino acid transmembrane transport	10	85	0.0533035
GO:0098656	anion transmembrane transport	10	85	0.0533035
GO:1903825	organic acid transmembrane transport	10	85	0.0533035
GO:1905039	carboxylic acid transmembrane transport	10	85	0.0533035
GO:0048513	animal organ development	4	22	0.0534335
GO:0006301	postreplication repair	2	6	0.0547052
GO:0009887	animal organ morphogenesis	2	6	0.0547052
GO:0010026	trichome differentiation	2	6	0.0547052
GO:0010090	trichome morphogenesis	2	6	0.0547052
GO:0048507	meristem development	2	6	0.0547052
GO:0019222	regulation of metabolic process	43	507	0.056318
GO:0009063	cellular amino acid catabolic process	3	14	0.0605366
GO:0045333	cellular respiration	3	14	0.0605366
GO:1901606	alpha-amino acid catabolic process	3	14	0.0605366
GO:0034220	ion transmembrane transport	10	87	0.060666
GO:0035556	intracellular signal transduction	41	484	0.0619671
GO:0016052	carbohydrate catabolic process	7	55	0.0689812
GO:0006569	tryptophan catabolic process	2	7	0.0732961
GO:0009074	aromatic amino acid family catabolic process	2	7	0.0732961
GO:0042436	indole-containing compound catabolic process	2	7	0.0732961
GO:0046218	indolalkylamine catabolic process	2	7	0.0732961
GO:0006865	amino acid transport	12	114	0.0736241
GO:0000911	cytokinesis by cell plate formation	7	56	0.0745594
GO:0016311	dephosphorylation	4	25	0.0791752
GO:0006814	sodium ion transport	3	16	0.0845139
GO:1901615	organic hydroxy compound metabolic process	6	47	0.0875697
GO:0048856	anatomical structure development	31	365	0.0912692
GO:0051239	regulation of multicellular organismal process	2	8	0.093554
GO:0090626	plant epidermis morphogenesis	2	8	0.093554
GO:2000026	regulation of multicellular organismal development	2	8	0.093554
GO:0015672	monovalent inorganic cation transport	4	27	0.0991716
GO:0006810	transport	79	1034	0.0995088
GO:0051234	establishment of localization	79	1035	0.10102
GO:0007154	cell communication	51	644	0.103408
GO:0022402	cell cycle process	12	121	0.103494
GO:0015711	organic anion transport	13	134	0.105697
GO:0015849	organic acid transport	13	134	0.105697
GO:0046942	carboxylic acid transport	13	134	0.105697
GO:0007165	signal transduction	48	605	0.108699
GO:0017144	drug metabolic process	4	28	0.109963
GO:0006694	steroid biosynthetic process	3	18	0.111843
GO:0008202	steroid metabolic process	3	18	0.111843
GO:0016999	antibiotic metabolic process	3	18	0.111843
GO:0002229	defense response to oomycetes	2	9	0.115178
GO:0002239	response to oomycetes	2	9	0.115178
GO:0006722	triterpenoid metabolic process	2	9	0.115178
GO:0007020	microtubule nucleation	2	9	0.115178
GO:0016104	triterpenoid biosynthetic process	2	9	0.115178
GO:0031109	microtubule polymerization or depolymerization	2	9	0.115178
GO:0046785	microtubule polymerization	2	9	0.115178
GO:0051258	protein polymerization	2	9	0.115178
GO:0097435	supramolecular fiber organization	2	9	0.115178
GO:0051179	localization	79	1045	0.117001
GO:0001666	response to hypoxia	4	29	0.121251
GO:0033993	response to lipid	4	29	0.121251
GO:0036293	response to decreased oxygen levels	4	29	0.121251
GO:0070482	response to oxygen levels	4	29	0.121251
GO:0006091	generation of precursor metabolites and energy	5	40	0.121557
GO:0023052	signaling	48	613	0.126368
GO:0002215	defense response to nematode	1	2	0.12771
GO:0008272	sulfate transport	1	2	0.12771
GO:0010345	suberin biosynthetic process	1	2	0.12771
GO:0010685	tetracyclic triterpenoid metabolic process	1	2	0.12771
GO:0010686	tetracyclic triterpenoid biosynthetic process	1	2	0.12771
GO:0072348	sulfur compound transport	1	2	0.12771
GO:0000281	mitotic cytokinesis	7	64	0.128285
GO:0032506	cytokinetic process	7	64	0.128285
GO:0061640	cytoskeleton-dependent cytokinesis	7	64	0.128285
GO:1902410	mitotic cytokinetic process	7	64	0.128285
GO:0009059	macromolecule biosynthetic process	48	615	0.131054
GO:0006468	protein phosphorylation	40	506	0.137406
GO:0000904	cell morphogenesis involved in differentiation	2	10	0.137899
GO:0009310	amine catabolic process	2	10	0.137899
GO:0009651	response to salt stress	2	10	0.137899
GO:0042402	cellular biogenic amine catabolic process	2	10	0.137899
GO:0050793	regulation of developmental process	2	10	0.137899
GO:0006816	calcium ion transport	5	42	0.141517
GO:0009793	embryo development ending in seed dormancy	5	42	0.141517
GO:0016310	phosphorylation	40	508	0.142876
GO:0000278	mitotic cell cycle	16	183	0.153858
GO:0051716	cellular response to stimulus	53	695	0.154586
GO:0055114	oxidation-reduction process	6	56	0.162998
GO:0010154	fruit development	5	45	0.173878
GO:0048316	seed development	5	45	0.173878
GO:0070838	divalent metal ion transport	5	45	0.173878
GO:0000712	resolution of meiotic recombination intermediates	1	3	0.185314
GO:0006352	DNA-templated transcription, initiation	1	3	0.185314
GO:0006367	transcription initiation from RNA polymerase II promoter	1	3	0.185314
GO:0006625	protein targeting to peroxisome	1	3	0.185314
GO:0008612	peptidyl-lysine modification to peptidyl-hypusine	1	3	0.185314
GO:0010264	myo-inositol hexakisphosphate biosynthetic process	1	3	0.185314
GO:0018205	peptidyl-lysine modification	1	3	0.185314
GO:0032958	inositol phosphate biosynthetic process	1	3	0.185314
GO:0033517	myo-inositol hexakisphosphate metabolic process	1	3	0.185314
GO:0043574	peroxisomal transport	1	3	0.185314
GO:0043647	inositol phosphate metabolic process	1	3	0.185314
GO:0045132	meiotic chromosome segregation	1	3	0.185314
GO:0046165	alcohol biosynthetic process	1	3	0.185314
GO:0046173	polyol biosynthetic process	1	3	0.185314
GO:0051304	chromosome separation	1	3	0.185314
GO:0051307	meiotic chromosome separation	1	3	0.185314
GO:0072662	protein localization to peroxisome	1	3	0.185314
GO:0072663	establishment of protein localization to peroxisome	1	3	0.185314
GO:0015980	energy derivation by oxidation of organic compounds	3	23	0.1915
GO:0009314	response to radiation	6	59	0.192835
GO:0009416	response to light stimulus	6	59	0.192835
GO:0000041	transition metal ion transport	7	72	0.196698
GO:0072511	divalent inorganic cation transport	5	47	0.196873
GO:0010033	response to organic substance	14	166	0.208294
GO:0048468	cell development	2	13	0.210387
GO:0032502	developmental process	33	435	0.228029
GO:0090558	plant epidermis development	2	14	0.235362
GO:0006355	regulation of transcription, DNA-templated	12	143	0.235926
GO:0051252	regulation of RNA metabolic process	12	143	0.235926
GO:1903506	regulation of nucleic acid-templated transcription	12	143	0.235926
GO:2001141	regulation of RNA biosynthetic process	12	143	0.235926
GO:0050896	response to stimulus	123	1746	0.237384
GO:0006188	IMP biosynthetic process	1	4	0.239115
GO:0006189	'de novo' IMP biosynthetic process	1	4	0.239115
GO:0006534	cysteine metabolic process	1	4	0.239115
GO:0007131	reciprocal meiotic recombination	1	4	0.239115
GO:0009069	serine family amino acid metabolic process	1	4	0.239115
GO:0015802	basic amino acid transport	1	4	0.239115
GO:0019419	sulfate reduction	1	4	0.239115
GO:0031425	chloroplast RNA processing	1	4	0.239115
GO:0035825	homologous recombination	1	4	0.239115
GO:0046040	IMP metabolic process	1	4	0.239115
GO:0098813	nuclear chromosome segregation	1	4	0.239115
GO:0009605	response to external stimulus	12	144	0.24313
GO:0007389	pattern specification process	3	26	0.244491
GO:0019219	regulation of nucleobase-containing compound metabolic process	12	145	0.250415
GO:0010556	regulation of macromolecule biosynthetic process	12	146	0.257778
GO:2000112	regulation of cellular macromolecule biosynthetic process	12	146	0.257778
GO:0019684	photosynthesis, light reaction	2	15	0.260483
GO:0000280	nuclear division	3	27	0.262656
GO:0006260	DNA replication	4	40	0.270162
GO:0009617	response to bacterium	4	40	0.270162
GO:0006857	oligopeptide transport	2	16	0.285621
GO:0019751	polyol metabolic process	2	16	0.285621
GO:0019953	sexual reproduction	2	16	0.285621
GO:0044703	multi-organism reproductive process	2	16	0.285621
GO:0071702	organic substance transport	31	420	0.285855
GO:0006342	chromatin silencing	1	5	0.289364
GO:0006366	transcription by RNA polymerase II	1	5	0.289364
GO:0006525	arginine metabolic process	1	5	0.289364
GO:0006527	arginine catabolic process	1	5	0.289364
GO:0007127	meiosis I	1	5	0.289364
GO:0009065	glutamine family amino acid catabolic process	1	5	0.289364
GO:0009742	brassinosteroid mediated signaling pathway	1	5	0.289364
GO:0043401	steroid hormone mediated signaling pathway	1	5	0.289364
GO:0045814	negative regulation of gene expression, epigenetic	1	5	0.289364
GO:0048545	response to steroid hormone	1	5	0.289364
GO:0071367	cellular response to brassinosteroid stimulus	1	5	0.289364
GO:0071383	cellular response to steroid hormone stimulus	1	5	0.289364
GO:0071407	cellular response to organic cyclic compound	1	5	0.289364
GO:0140013	meiotic nuclear division	1	5	0.289364
GO:0002237	response to molecule of bacterial origin	3	29	0.29941
GO:0005996	monosaccharide metabolic process	3	29	0.29941
GO:0019318	hexose metabolic process	3	29	0.29941
GO:0055085	transmembrane transport	15	195	0.308094
GO:0015979	photosynthesis	2	17	0.310665
GO:0016114	terpenoid biosynthetic process	2	17	0.310665
GO:1901617	organic hydroxy compound biosynthetic process	2	17	0.310665
GO:0006259	DNA metabolic process	13	168	0.317885
GO:0050794	regulation of cellular process	63	896	0.319943
GO:0009889	regulation of biosynthetic process	12	155	0.326978
GO:0031326	regulation of cellular biosynthetic process	12	155	0.326978
GO:0000902	cell morphogenesis	6	71	0.327549
GO:0001708	cell fate specification	2	18	0.335518
GO:0009657	plastid organization	2	18	0.335518
GO:0006164	purine nucleotide biosynthetic process	1	6	0.336296
GO:0009123	nucleoside monophosphate metabolic process	1	6	0.336296
GO:0009124	nucleoside monophosphate biosynthetic process	1	6	0.336296
GO:0009126	purine nucleoside monophosphate metabolic process	1	6	0.336296
GO:0009127	purine nucleoside monophosphate biosynthetic process	1	6	0.336296
GO:0009152	purine ribonucleotide biosynthetic process	1	6	0.336296
GO:0009156	ribonucleoside monophosphate biosynthetic process	1	6	0.336296
GO:0009161	ribonucleoside monophosphate metabolic process	1	6	0.336296
GO:0009167	purine ribonucleoside monophosphate metabolic process	1	6	0.336296
GO:0009168	purine ribonucleoside monophosphate biosynthetic process	1	6	0.336296
GO:0016556	mRNA modification	1	6	0.336296
GO:0051604	protein maturation	1	6	0.336296
GO:0072522	purine-containing compound biosynthetic process	1	6	0.336296
GO:0008299	isoprenoid biosynthetic process	3	31	0.3364
GO:0048285	organelle fission	3	31	0.3364
GO:0006793	phosphorus metabolic process	50	713	0.349821
GO:0006796	phosphate-containing compound metabolic process	50	713	0.349821
GO:0009790	embryo development	5	59	0.350056
GO:0009409	response to cold	3	32	0.354872
GO:0098542	defense response to other organism	3	32	0.354872
GO:0006721	terpenoid metabolic process	2	19	0.360096
GO:0045165	cell fate commitment	2	19	0.360096
GO:0016054	organic acid catabolic process	4	46	0.361392
GO:0046395	carboxylic acid catabolic process	4	46	0.361392
GO:0000910	cytokinesis	7	88	0.362219
GO:0032989	cellular component morphogenesis	6	74	0.363355
GO:0006720	isoprenoid metabolic process	3	33	0.373275
GO:0030154	cell differentiation	5	61	0.376764
GO:0007276	gamete generation	1	7	0.380129
GO:0007292	female gamete generation	1	7	0.380129
GO:0009560	embryo sac egg cell differentiation	1	7	0.380129
GO:0009739	response to gibberellin	1	7	0.380129
GO:0019742	pentacyclic triterpenoid metabolic process	1	7	0.380129
GO:0019745	pentacyclic triterpenoid biosynthetic process	1	7	0.380129
GO:0022412	cellular process involved in reproduction in multicellular organism	1	7	0.380129
GO:0009653	anatomical structure morphogenesis	10	133	0.38287
GO:0006970	response to osmotic stress	2	20	0.384326
GO:0009266	response to temperature stimulus	4	48	0.391965
GO:0000103	sulfate assimilation	2	21	0.408148
GO:0005982	starch metabolic process	1	8	0.421069
GO:0007031	peroxisome organization	1	8	0.421069
GO:0009890	negative regulation of biosynthetic process	1	8	0.421069
GO:0010558	negative regulation of macromolecule biosynthetic process	1	8	0.421069
GO:0030148	sphingolipid biosynthetic process	1	8	0.421069
GO:0031327	negative regulation of cellular biosynthetic process	1	8	0.421069
GO:0045892	negative regulation of transcription, DNA-templated	1	8	0.421069
GO:0045934	negative regulation of nucleobase-containing compound metabolic process	1	8	0.421069
GO:0051253	negative regulation of RNA metabolic process	1	8	0.421069
GO:1902679	negative regulation of RNA biosynthetic process	1	8	0.421069
GO:1903507	negative regulation of nucleic acid-templated transcription	1	8	0.421069
GO:2000113	negative regulation of cellular macromolecule biosynthetic process	1	8	0.421069
GO:0007275	multicellular organism development	17	241	0.425162
GO:0006281	DNA repair	5	65	0.429988
GO:0002238	response to molecule of fungal origin	2	22	0.431509
GO:0048646	anatomical structure formation involved in morphogenesis	2	22	0.431509
GO:0048731	system development	9	124	0.434598
GO:0006351	transcription, DNA-templated	26	378	0.443807
GO:0097659	nucleic acid-templated transcription	26	378	0.443807
GO:0048869	cellular developmental process	9	125	0.444119
GO:0009725	response to hormone	6	81	0.447087
GO:0032774	RNA biosynthetic process	26	379	0.449263
GO:0034654	nucleobase-containing compound biosynthetic process	27	394	0.44947
GO:0000724	double-strand break repair via homologous recombination	2	23	0.454367
GO:0000725	recombinational repair	2	23	0.454367
GO:0009719	response to endogenous stimulus	6	82	0.458912
GO:0006813	potassium ion transport	1	9	0.459305
GO:0009566	fertilization	1	9	0.459305
GO:0009567	double fertilization forming a zygote and endosperm	1	9	0.459305
GO:0009658	chloroplast organization	1	9	0.459305
GO:0032504	multicellular organism reproduction	1	9	0.459305
GO:0048609	multicellular organismal reproductive process	1	9	0.459305
GO:0061982	meiosis I cell cycle process	1	9	0.459305
GO:0006310	DNA recombination	3	38	0.463063
GO:0030258	lipid modification	2	24	0.476686
GO:0044282	small molecule catabolic process	4	54	0.481699
GO:0009057	macromolecule catabolic process	9	129	0.481947
GO:0009056	catabolic process	18	266	0.492214
GO:0032501	multicellular organismal process	17	251	0.492933
GO:0001558	regulation of cell growth	1	10	0.495017
GO:0007059	chromosome segregation	1	10	0.495017
GO:0009260	ribonucleotide biosynthetic process	1	10	0.495017
GO:0009561	megagametogenesis	1	10	0.495017
GO:0010260	animal organ senescence	1	10	0.495017
GO:0016125	sterol metabolic process	1	10	0.495017
GO:0016126	sterol biosynthetic process	1	10	0.495017
GO:0046390	ribose phosphate biosynthetic process	1	10	0.495017
GO:0046467	membrane lipid biosynthetic process	1	10	0.495017
GO:0006302	double-strand break repair	2	25	0.498438
GO:0042546	cell wall biogenesis	2	25	0.498438
GO:0006974	cellular response to DNA damage stimulus	5	71	0.507708
GO:1901605	alpha-amino acid metabolic process	5	71	0.507708
GO:0051301	cell division	7	102	0.514185
GO:0016458	gene silencing	2	26	0.5196
GO:0048608	reproductive structure development	5	72	0.520265
GO:0061458	reproductive system development	5	72	0.520265
GO:0050789	regulation of biological process	66	1001	0.523749
GO:0009791	post-embryonic development	7	103	0.524654
GO:0051128	regulation of cellular component organization	1	11	0.52837
GO:0006568	tryptophan metabolic process	2	27	0.540156
GO:0006586	indolalkylamine metabolic process	2	27	0.540156
GO:0022414	reproductive process	8	120	0.541035
GO:1901362	organic cyclic compound biosynthetic process	34	522	0.558609
GO:0006325	chromatin organization	1	12	0.559522
GO:0009553	embryo sac development	1	12	0.559522
GO:0010200	response to chitin	1	12	0.559522
GO:0010243	response to organonitrogen compound	1	12	0.559522
GO:0040008	regulation of growth	1	12	0.559522
GO:0040029	regulation of gene expression, epigenetic	1	12	0.559522
GO:0051321	meiotic cell cycle	1	12	0.559522
GO:1903046	meiotic cell cycle process	1	12	0.559522
GO:0009733	response to auxin	2	28	0.560093
GO:0006662	glycerol ether metabolic process	3	44	0.56257
GO:0018904	ether metabolic process	3	44	0.56257
GO:0042430	indole-containing compound metabolic process	2	29	0.579402
GO:0006071	glycerol metabolic process	1	13	0.588617
GO:0009064	glutamine family amino acid metabolic process	1	13	0.588617
GO:0019400	alditol metabolic process	1	13	0.588617
GO:0006508	proteolysis	8	126	0.597086
GO:0000096	sulfur amino acid metabolic process	2	30	0.598081
GO:0009620	response to fungus	2	30	0.598081
GO:1901565	organonitrogen compound catabolic process	5	79	0.603839
GO:1901700	response to oxygen-containing compound	7	111	0.60487
GO:0009165	nucleotide biosynthetic process	1	14	0.61579
GO:0009408	response to heat	1	14	0.61579
GO:0009699	phenylpropanoid biosynthetic process	1	14	0.61579
GO:0003006	developmental process involved in reproduction	6	97	0.624434
GO:0006979	response to oxidative stress	4	65	0.629592
GO:0008643	carbohydrate transport	2	32	0.633545
GO:0006108	malate metabolic process	1	15	0.641169
GO:0006665	sphingolipid metabolic process	1	15	0.641169
GO:0031324	negative regulation of cellular metabolic process	1	15	0.641169
GO:0051172	negative regulation of nitrogen compound metabolic process	1	15	0.641169
GO:1901293	nucleoside phosphate biosynthetic process	1	15	0.641169
GO:0008610	lipid biosynthetic process	14	229	0.655714
GO:0065007	biological regulation	67	1058	0.658074
GO:1901576	organic substance biosynthetic process	66	1043	0.659576
GO:0010468	regulation of gene expression	13	214	0.661916
GO:0031047	gene silencing by RNA	1	16	0.664872
GO:1901575	organic substance catabolic process	13	215	0.668416
GO:0000003	reproduction	8	135	0.674194
GO:0007049	cell cycle	19	313	0.680908
GO:0000303	response to superoxide	1	17	0.68701
GO:0000305	response to oxygen radical	1	17	0.68701
GO:0005985	sucrose metabolic process	1	17	0.68701
GO:0009414	response to water deprivation	1	17	0.68701
GO:0009415	response to water	1	17	0.68701
GO:0043648	dicarboxylic acid metabolic process	1	17	0.68701
GO:1901698	response to nitrogen compound	1	17	0.68701
GO:0071704	organic substance metabolic process	239	3723	0.691538
GO:0006464	cellular protein modification process	43	697	0.700784
GO:0036211	protein modification process	43	697	0.700784
GO:0006790	sulfur compound metabolic process	5	89	0.707352
GO:0009698	phenylpropanoid metabolic process	1	18	0.707686
GO:0016049	cell growth	1	18	0.707686
GO:0019438	aromatic compound biosynthetic process	29	478	0.708641
GO:0006576	cellular biogenic amine metabolic process	2	37	0.711408
GO:0033554	cellular response to stress	5	91	0.725593
GO:0006163	purine nucleotide metabolic process	1	19	0.726997
GO:0006612	protein targeting to membrane	1	19	0.726997
GO:0006626	protein targeting to mitochondrion	1	19	0.726997
GO:0009150	purine ribonucleotide metabolic process	1	19	0.726997
GO:0044550	secondary metabolite biosynthetic process	1	19	0.726997
GO:0070585	protein localization to mitochondrion	1	19	0.726997
GO:0072521	purine-containing compound metabolic process	1	19	0.726997
GO:0072655	establishment of protein localization to mitochondrion	1	19	0.726997
GO:0072657	protein localization to membrane	1	19	0.726997
GO:0090150	establishment of protein localization to membrane	1	19	0.726997
GO:0034645	cellular macromolecule biosynthetic process	33	548	0.733522
GO:0044238	primary metabolic process	221	3475	0.736605
GO:0033036	macromolecule localization	14	243	0.73834
GO:0006835	dicarboxylic acid transport	1	20	0.745032
GO:0006839	mitochondrial transport	1	20	0.745032
GO:0015740	C4-dicarboxylate transport	1	20	0.745032
GO:0015743	malate transport	1	20	0.745032
GO:0018130	heterocycle biosynthetic process	28	474	0.755976
GO:0040007	growth	1	21	0.761876
GO:0048229	gametophyte development	1	21	0.761876
GO:0071396	cellular response to lipid	1	21	0.761876
GO:0030163	protein catabolic process	2	41	0.763275
GO:0042221	response to chemical	20	349	0.774807
GO:0007568	aging	1	22	0.777608
GO:0019538	protein metabolic process	53	884	0.787271
GO:0000160	phosphorelay signal transduction system	1	23	0.792301
GO:0006006	glucose metabolic process	1	23	0.792301
GO:0009259	ribonucleotide metabolic process	1	23	0.792301
GO:0048523	negative regulation of cellular process	1	23	0.792301
GO:0009058	biosynthetic process	67	1112	0.800361
GO:0006643	membrane lipid metabolic process	1	24	0.806023
GO:1901701	cellular response to oxygen-containing compound	1	24	0.806023
GO:0009308	amine metabolic process	2	45	0.806847
GO:0044106	cellular amine metabolic process	2	45	0.806847
GO:0006520	cellular amino acid metabolic process	7	137	0.807143
GO:0009072	aromatic amino acid family metabolic process	3	65	0.811647
GO:0008150	biological_process	536	8389	0.815948
GO:0000105	histidine biosynthetic process	1	25	0.818839
GO:0006073	cellular glucan metabolic process	1	25	0.818839
GO:0006547	histidine metabolic process	1	25	0.818839
GO:0007005	mitochondrion organization	1	25	0.818839
GO:0044042	glucan metabolic process	1	25	0.818839
GO:0044264	cellular polysaccharide metabolic process	1	25	0.818839
GO:0052803	imidazole-containing compound metabolic process	1	25	0.818839
GO:0000226	microtubule cytoskeleton organization	6	122	0.823521
GO:0043170	macromolecule metabolic process	141	2292	0.825321
GO:0001101	response to acid chemical	2	47	0.825834
GO:0007010	cytoskeleton organization	6	123	0.829329
GO:0007017	microtubule-based process	6	123	0.829329
GO:0042493	response to drug	5	105	0.830504
GO:0009755	hormone-mediated signaling pathway	1	27	0.841988
GO:0010817	regulation of hormone levels	1	27	0.841988
GO:0032870	cellular response to hormone stimulus	1	27	0.841988
GO:0071310	cellular response to organic substance	1	27	0.841988
GO:0071495	cellular response to endogenous stimulus	1	27	0.841988
GO:0071705	nitrogen compound transport	18	335	0.846978
GO:0008152	metabolic process	299	4772	0.847417
GO:0044271	cellular nitrogen compound biosynthetic process	27	486	0.848438
GO:0006914	autophagy	1	28	0.852429
GO:0019748	secondary metabolic process	1	28	0.852429
GO:0061919	process utilizing autophagic mechanism	1	28	0.852429
GO:0006996	organelle organization	14	269	0.854483
GO:0006855	drug transmembrane transport	4	91	0.858882
GO:0015893	drug transport	4	91	0.858882
GO:0006950	response to stress	38	674	0.864476
GO:0006605	protein targeting	3	73	0.868483
GO:0006952	defense response	10	203	0.868513
GO:0070887	cellular response to chemical stimulus	1	30	0.871286
GO:0010035	response to inorganic substance	2	54	0.879723
GO:0051276	chromosome organization	1	31	0.879792
GO:0000398	mRNA splicing, via spliceosome	2	55	0.886024
GO:1901137	carbohydrate derivative biosynthetic process	2	55	0.886024
GO:0009062	fatty acid catabolic process	1	32	0.887735
GO:0044242	cellular lipid catabolic process	1	32	0.887735
GO:0072329	monocarboxylic acid catabolic process	1	32	0.887735
GO:0002252	immune effector process	2	58	0.903136
GO:0002679	respiratory burst involved in defense response	2	58	0.903136
GO:0045730	respiratory burst	2	58	0.903136
GO:0044260	cellular macromolecule metabolic process	95	1623	0.903275
GO:0006364	rRNA processing	4	101	0.907236
GO:0016072	rRNA metabolic process	4	101	0.907236
GO:0006098	pentose-phosphate shunt	2	59	0.908284
GO:0006739	NADP metabolic process	2	59	0.908284
GO:0051156	glucose 6-phosphate metabolic process	2	59	0.908284
GO:0072594	establishment of protein localization to organelle	2	59	0.908284
GO:0044248	cellular catabolic process	9	198	0.911643
GO:0019693	ribose phosphate metabolic process	3	82	0.913834
GO:0019682	glyceraldehyde-3-phosphate metabolic process	2	61	0.917821
GO:0046496	nicotinamide nucleotide metabolic process	2	61	0.917821
GO:0006081	cellular aldehyde metabolic process	2	62	0.922232
GO:0019362	pyridine nucleotide metabolic process	2	62	0.922232
GO:0072524	pyridine-containing compound metabolic process	2	62	0.922232
GO:0044267	cellular protein metabolic process	43	792	0.92473
GO:0016042	lipid catabolic process	1	38	0.925512
GO:0006397	mRNA processing	2	63	0.926419
GO:0042254	ribosome biogenesis	4	107	0.928611
GO:0000302	response to reactive oxygen species	1	39	0.930435
GO:0006633	fatty acid biosynthetic process	3	87	0.932376
GO:0009117	nucleotide metabolic process	3	87	0.932376
GO:0006486	protein glycosylation	1	40	0.935033
GO:0009100	glycoprotein metabolic process	1	40	0.935033
GO:0009101	glycoprotein biosynthetic process	1	40	0.935033
GO:0043413	macromolecule glycosylation	1	40	0.935033
GO:0070085	glycosylation	1	40	0.935033
GO:0006753	nucleoside phosphate metabolic process	3	88	0.935612
GO:0000377	RNA splicing, via transesterification reactions with bulged adenosine as nucleophile	2	66	0.937738
GO:0055086	nucleobase-containing small molecule metabolic process	3	89	0.938705
GO:0019439	aromatic compound catabolic process	2	67	0.941129
GO:0000375	RNA splicing, via transesterification reactions	2	68	0.944343
GO:0033365	protein localization to organelle	2	68	0.944343
GO:0046488	phosphatidylinositol metabolic process	2	69	0.94739
GO:0072330	monocarboxylic acid biosynthetic process	3	93	0.949748
GO:0006650	glycerophospholipid metabolic process	2	71	0.953013
GO:0006733	oxidoreduction coenzyme metabolic process	2	71	0.953013
GO:0010629	negative regulation of gene expression	2	71	0.953013
GO:0044270	cellular nitrogen compound catabolic process	2	71	0.953013
GO:0046486	glycerolipid metabolic process	2	71	0.953013
GO:0046700	heterocycle catabolic process	2	71	0.953013
GO:1901361	organic cyclic compound catabolic process	2	71	0.953013
GO:0006629	lipid metabolic process	25	510	0.955144
GO:1901564	organonitrogen compound metabolic process	64	1180	0.959791
GO:1901607	alpha-amino acid biosynthetic process	1	48	0.962407
GO:0002376	immune system process	2	75	0.962582
GO:0006644	phospholipid metabolic process	2	75	0.962582
GO:0044281	small molecule metabolic process	29	589	0.963392
GO:0034470	ncRNA processing	4	122	0.963956
GO:0009892	negative regulation of metabolic process	2	78	0.968499
GO:0010605	negative regulation of macromolecule metabolic process	2	78	0.968499
GO:0034622	cellular protein-containing complex assembly	2	78	0.968499
GO:0034660	ncRNA metabolic process	4	125	0.968699
GO:0043933	protein-containing complex subunit organization	2	80	0.971932
GO:0065003	protein-containing complex assembly	2	80	0.971932
GO:0019637	organophosphate metabolic process	6	171	0.97265
GO:0000394	RNA splicing, via endonucleolytic cleavage and ligation	4	132	0.977592
GO:0016071	mRNA metabolic process	3	111	0.980069
GO:0048519	negative regulation of biological process	2	86	0.980196
GO:0009073	aromatic amino acid family biosynthetic process	1	58	0.981031
GO:0090407	organophosphate biosynthetic process	2	88	0.982384
GO:1901135	carbohydrate derivative metabolic process	4	137	0.982422
GO:0016043	cellular component organization	21	489	0.988551
GO:0006732	coenzyme metabolic process	2	96	0.989013
GO:0008652	cellular amino acid biosynthetic process	1	66	0.989026
GO:0019752	carboxylic acid metabolic process	15	378	0.989721
GO:0006082	organic acid metabolic process	15	381	0.990704
GO:0043436	oxoacid metabolic process	15	381	0.990704
GO:0022613	ribonucleoprotein complex biogenesis	4	152	0.991669
GO:0071840	cellular component organization or biogenesis	27	612	0.991738
GO:0043412	macromolecule modification	44	924	0.992695
GO:0044249	cellular biosynthetic process	43	907	0.992825
GO:0018193	peptidyl-amino acid modification	2	104	0.993184
GO:0044283	small molecule biosynthetic process	5	181	0.993596
GO:0044085	cellular component biogenesis	8	249	0.993841
GO:0008380	RNA splicing	6	206	0.994169
GO:0010467	gene expression	40	864	0.994445
GO:0016053	organic acid biosynthetic process	4	160	0.994462
GO:0046394	carboxylic acid biosynthetic process	4	160	0.994462
GO:0065008	regulation of biological quality	1	77	0.99483
GO:0044237	cellular metabolic process	173	3134	0.995687
GO:0015833	peptide transport	6	215	0.996164
GO:0042886	amide transport	6	215	0.996164
GO:0006396	RNA processing	12	352	0.997039
GO:0044255	cellular lipid metabolic process	10	319	0.99799
GO:0022607	cellular component assembly	2	126	0.998208
GO:0051186	cofactor metabolic process	2	131	0.998682
GO:0006886	intracellular protein transport	3	164	0.998934
GO:0000413	protein peptidyl-prolyl isomerization	1	101	0.999
GO:0018208	peptidyl-proline modification	1	101	0.999
GO:0006139	nucleobase-containing compound metabolic process	58	1269	0.999223
GO:0006631	fatty acid metabolic process	4	198	0.999263
GO:1901360	organic cyclic compound metabolic process	67	1433	0.999268
GO:0090304	nucleic acid metabolic process	52	1164	0.999296
GO:0015031	protein transport	4	199	0.999302
GO:0045184	establishment of protein localization	4	199	0.999302
GO:0034613	cellular protein localization	3	173	0.999365
GO:0070727	cellular macromolecule localization	3	173	0.999365
GO:0006725	cellular aromatic compound metabolic process	64	1400	0.999554
GO:0008104	protein localization	4	208	0.999574
GO:0006807	nitrogen compound metabolic process	120	2385	0.999574
GO:0032259	methylation	3	180	0.999577
GO:0009987	cellular process	241	4416	0.999582
GO:0032787	monocarboxylic acid metabolic process	4	212	0.999658
GO:0046907	intracellular transport	3	184	0.999665
GO:0051649	establishment of localization in cell	3	185	0.999684
GO:1901566	organonitrogen compound biosynthetic process	4	215	0.999711
GO:0046483	heterocycle metabolic process	61	1379	0.999807
GO:0051641	cellular localization	3	204	0.999897
GO:0016070	RNA metabolic process	39	994	0.999914
GO:0034641	cellular nitrogen compound metabolic process	61	1439	0.999961
GO:0009451	RNA modification	1	223	1
