# Supplementary material for: Polyethyleneimine-coated MXene quantum dots improve cotton tolerance to Verticillium dahliae by maintaining ROS homeostasis
Source: Nat Commun. 2023 Nov 15;14:7392. doi: 10.1038/s41467-023-43192-4 (PMC10651998; doi:10.1038/s41467-023-43192-4)
Supplement: Supplementary file 6 — Supplementary Data 4 [file 41467_2023_43192_MOESM6_ESM.xlsx]

## Sheet: Supplementary Data 4
GO enrichment analysis of up-regulated DEGs at stage II in cotton (V991) transcriptome
GO ID	Term	List	Total	Pvalue
GO:0050896	response to stimulus	200	1746	6.29e-12
GO:0042221	response to chemical	51	349	6.34e-07
GO:0042493	response to drug	22	105	3.37e-06
GO:0006950	response to stress	78	674	1.2e-05
GO:0006952	defense response	32	203	1.56e-05
GO:0055085	transmembrane transport	31	195	1.77e-05
GO:0009620	response to fungus	10	30	2.4e-05
GO:0010200	response to chitin	6	12	7.76e-05
GO:0010243	response to organonitrogen compound	6	12	7.76e-05
GO:0010033	response to organic substance	26	166	0.000104198
GO:0009310	amine catabolic process	5	10	0.000322725
GO:0042402	cellular biogenic amine catabolic process	5	10	0.000322725
GO:0006855	drug transmembrane transport	16	91	0.000583548
GO:0015893	drug transport	16	91	0.000583548
GO:0035556	intracellular signal transduction	54	484	0.000590419
GO:1901698	response to nitrogen compound	6	17	0.00076389
GO:0007165	signal transduction	63	605	0.00130278
GO:0000024	maltose biosynthetic process	3	4	0.00132364
GO:0000169	activation of MAPK activity involved in osmosensory signaling pathway	3	4	0.00132364
GO:0000255	allantoin metabolic process	3	4	0.00132364
GO:0000256	allantoin catabolic process	3	4	0.00132364
GO:0007231	osmosensory signaling pathway	3	4	0.00132364
GO:0019419	sulfate reduction	3	4	0.00132364
GO:0042737	drug catabolic process	3	4	0.00132364
GO:0043605	cellular amide catabolic process	3	4	0.00132364
GO:0071470	cellular response to osmotic stress	3	4	0.00132364
GO:0009064	glutamine family amino acid metabolic process	5	13	0.0013778
GO:0009081	branched-chain amino acid metabolic process	5	13	0.0013778
GO:0007154	cell communication	66	644	0.00151712
GO:0023052	signaling	63	613	0.00178638
GO:0000165	MAPK cascade	49	452	0.00187587
GO:0023014	signal transduction by protein phosphorylation	49	452	0.00187587
GO:0009063	cellular amino acid catabolic process	5	14	0.00201946
GO:1901606	alpha-amino acid catabolic process	5	14	0.00201946
GO:0002376	immune system process	13	75	0.00210644
GO:0003333	amino acid transmembrane transport	14	85	0.00238347
GO:0098656	anion transmembrane transport	14	85	0.00238347
GO:1903825	organic acid transmembrane transport	14	85	0.00238347
GO:1905039	carboxylic acid transmembrane transport	14	85	0.00238347
GO:0006865	amino acid transport	17	114	0.00262508
GO:0034220	ion transmembrane transport	14	87	0.00297502
GO:0051716	cellular response to stimulus	68	695	0.00401065
GO:1901700	response to oxygen-containing compound	16	111	0.00484662
GO:0050832	defense response to fungus	2	2	0.00496178
GO:0006810	transport	95	1034	0.00504846
GO:0051234	establishment of localization	95	1035	0.0051831
GO:0051179	localization	95	1045	0.00670922
GO:0002252	immune effector process	10	58	0.00686158
GO:0002679	respiratory burst involved in defense response	10	58	0.00686158
GO:0045730	respiratory burst	10	58	0.00686158
GO:0009607	response to biotic stimulus	15	107	0.0080722
GO:0043207	response to external biotic stimulus	15	107	0.0080722
GO:0051707	response to other organism	15	107	0.0080722
GO:0006612	protein targeting to membrane	5	19	0.00872739
GO:0072657	protein localization to membrane	5	19	0.00872739
GO:0090150	establishment of protein localization to membrane	5	19	0.00872739
GO:0006569	tryptophan catabolic process	3	7	0.00985499
GO:0009074	aromatic amino acid family catabolic process	3	7	0.00985499
GO:0009312	oligosaccharide biosynthetic process	3	7	0.00985499
GO:0042436	indole-containing compound catabolic process	3	7	0.00985499
GO:0046218	indolalkylamine catabolic process	3	7	0.00985499
GO:0046351	disaccharide biosynthetic process	3	7	0.00985499
GO:0071214	cellular response to abiotic stimulus	3	7	0.00985499
GO:0104004	cellular response to environmental stimulus	3	7	0.00985499
GO:0009733	response to auxin	6	28	0.0119281
GO:0009605	response to external stimulus	18	144	0.0127691
GO:0015711	organic anion transport	17	134	0.0132697
GO:0015849	organic acid transport	17	134	0.0132697
GO:0046942	carboxylic acid transport	17	134	0.0132697
GO:0016054	organic acid catabolic process	8	46	0.014134
GO:0046395	carboxylic acid catabolic process	8	46	0.014134
GO:0001666	response to hypoxia	6	29	0.014163
GO:0036293	response to decreased oxygen levels	6	29	0.014163
GO:0070482	response to oxygen levels	6	29	0.014163
GO:0006598	polyamine catabolic process	2	3	0.0141866
GO:0006625	protein targeting to peroxisome	2	3	0.0141866
GO:0043574	peroxisomal transport	2	3	0.0141866
GO:0072662	protein localization to peroxisome	2	3	0.0141866
GO:0072663	establishment of protein localization to peroxisome	2	3	0.0141866
GO:0006811	ion transport	42	420	0.014383
GO:0006820	anion transport	19	157	0.0148157
GO:0006979	response to oxidative stress	10	65	0.015091
GO:0006468	protein phosphorylation	49	506	0.0153467
GO:0016310	phosphorylation	49	508	0.0163877
GO:0000302	response to reactive oxygen species	7	39	0.0179187
GO:0071705	nitrogen compound transport	34	335	0.0210023
GO:1901565	organonitrogen compound catabolic process	11	79	0.0223798
GO:0001676	long-chain fatty acid metabolic process	6	32	0.0225785
GO:0098542	defense response to other organism	6	32	0.0225785
GO:0006541	glutamine metabolic process	2	4	0.0270496
GO:0000303	response to superoxide	4	17	0.0278891
GO:0000305	response to oxygen radical	4	17	0.0278891
GO:0000187	activation of MAPK activity	3	10	0.028806
GO:0006888	ER to Golgi vesicle-mediated transport	3	10	0.028806
GO:0006520	cellular amino acid metabolic process	16	137	0.0319816
GO:0042445	hormone metabolic process	5	26	0.0328157
GO:0009692	ethylene metabolic process	4	18	0.0339087
GO:0009693	ethylene biosynthetic process	4	18	0.0339087
GO:0043449	cellular alkene metabolic process	4	18	0.0339087
GO:0043450	alkene biosynthetic process	4	18	0.0339087
GO:1900673	olefin metabolic process	4	18	0.0339087
GO:1900674	olefin biosynthetic process	4	18	0.0339087
GO:0044282	small molecule catabolic process	8	54	0.0344061
GO:0070838	divalent metal ion transport	7	45	0.0367328
GO:0010817	regulation of hormone levels	5	27	0.0380117
GO:0051704	multi-organism process	15	130	0.0404969
GO:0002213	defense response to insect	2	5	0.0429927
GO:0072511	divalent inorganic cation transport	7	47	0.0451254
GO:0050794	regulation of cellular process	76	896	0.0542403
GO:0009725	response to hormone	10	81	0.0580144
GO:0016036	cellular response to phosphate starvation	3	13	0.0586467
GO:1901605	alpha-amino acid metabolic process	9	71	0.0609538
GO:0009799	specification of symmetry	2	6	0.0615182
GO:0009855	determination of bilateral symmetry	2	6	0.0615182
GO:0009719	response to endogenous stimulus	10	82	0.0620905
GO:0002238	response to molecule of fungal origin	4	22	0.0649359
GO:0042446	hormone biosynthetic process	4	22	0.0649359
GO:0000041	transition metal ion transport	9	72	0.0655087
GO:0071702	organic substance transport	38	420	0.0686896
GO:0006605	protein targeting	9	73	0.0702725
GO:0006097	glyoxylate cycle	1	1	0.0704503
GO:0006879	cellular iron ion homeostasis	1	1	0.0704503
GO:0009608	response to symbiont	1	1	0.0704503
GO:0009610	response to symbiotic fungus	1	1	0.0704503
GO:0009816	defense response to bacterium, incompatible interaction	1	1	0.0704503
GO:0031123	RNA 3'-end processing	1	1	0.0704503
GO:0042780	tRNA 3'-end processing	1	1	0.0704503
GO:0043628	ncRNA 3'-end processing	1	1	0.0704503
GO:0046487	glyoxylate metabolic process	1	1	0.0704503
GO:0046916	cellular transition metal ion homeostasis	1	1	0.0704503
GO:0055072	iron ion homeostasis	1	1	0.0704503
GO:0055076	transition metal ion homeostasis	1	1	0.0704503
GO:0009267	cellular response to starvation	3	14	0.0708545
GO:0042594	response to starvation	3	14	0.0708545
GO:0006816	calcium ion transport	6	42	0.0723859
GO:1901575	organic substance catabolic process	21	215	0.0810249
GO:0006498	N-terminal protein lipidation	2	7	0.0821835
GO:0006499	N-terminal protein myristoylation	2	7	0.0821835
GO:0018377	protein myristoylation	2	7	0.0821835
GO:0019742	pentacyclic triterpenoid metabolic process	2	7	0.0821835
GO:0019745	pentacyclic triterpenoid biosynthetic process	2	7	0.0821835
GO:0031365	N-terminal protein amino acid modification	2	7	0.0821835
GO:0043543	protein acylation	2	7	0.0821835
GO:0006955	immune response	3	15	0.0840941
GO:0031669	cellular response to nutrient levels	3	15	0.0840941
GO:0045087	innate immune response	3	15	0.0840941
GO:0000272	polysaccharide catabolic process	6	45	0.0943601
GO:0031667	response to nutrient levels	3	16	0.0982951
GO:0030001	metal ion transport	19	197	0.1022
GO:0007031	peroxisome organization	2	8	0.104595
GO:0031668	cellular response to extracellular stimulus	3	17	0.113382
GO:0048193	Golgi vesicle transport	3	17	0.113382
GO:0071496	cellular response to external stimulus	3	17	0.113382
GO:0006576	cellular biogenic amine metabolic process	5	37	0.11606
GO:0044270	cellular nitrogen compound catabolic process	8	71	0.12567
GO:0046700	heterocycle catabolic process	8	71	0.12567
GO:1901361	organic cyclic compound catabolic process	8	71	0.12567
GO:0006497	protein lipidation	2	9	0.128405
GO:0006722	triterpenoid metabolic process	2	9	0.128405
GO:0006813	potassium ion transport	2	9	0.128405
GO:0016104	triterpenoid biosynthetic process	2	9	0.128405
GO:0042157	lipoprotein metabolic process	2	9	0.128405
GO:0042158	lipoprotein biosynthetic process	2	9	0.128405
GO:0016192	vesicle-mediated transport	6	49	0.128543
GO:0009991	response to extracellular stimulus	3	18	0.129277
GO:0017144	drug metabolic process	4	28	0.131031
GO:0002532	production of molecular mediator involved in inflammatory response	1	2	0.135939
GO:0002538	arachidonic acid metabolite production involved in inflammatory response	1	2	0.135939
GO:0002540	leukotriene production involved in inflammatory response	1	2	0.135939
GO:0006551	leucine metabolic process	1	2	0.135939
GO:0006552	leucine catabolic process	1	2	0.135939
GO:0008272	sulfate transport	1	2	0.135939
GO:0009083	branched-chain amino acid catabolic process	1	2	0.135939
GO:0009696	salicylic acid metabolic process	1	2	0.135939
GO:0010150	leaf senescence	1	2	0.135939
GO:0018958	phenol-containing compound metabolic process	1	2	0.135939
GO:0042742	defense response to bacterium	1	2	0.135939
GO:0072348	sulfur compound transport	1	2	0.135939
GO:0090693	plant organ senescence	1	2	0.135939
GO:0006812	cation transport	22	244	0.140581
GO:0009611	response to wounding	3	19	0.145899
GO:0006595	polyamine metabolic process	2	10	0.153305
GO:0006970	response to osmotic stress	3	20	0.163169
GO:0065007	biological regulation	83	1058	0.166107
GO:0006464	cellular protein modification process	56	697	0.169392
GO:0036211	protein modification process	56	697	0.169392
GO:0008299	isoprenoid biosynthetic process	4	31	0.171407
GO:0000103	sulfate assimilation	3	21	0.181007
GO:0008643	carbohydrate transport	4	32	0.185727
GO:0016052	carbohydrate catabolic process	6	55	0.189118
GO:0006465	signal peptide processing	1	3	0.196815
GO:0006829	zinc ion transport	1	3	0.196815
GO:0006875	cellular metal ion homeostasis	1	3	0.196815
GO:0016485	protein processing	1	3	0.196815
GO:0055065	metal ion homeostasis	1	3	0.196815
GO:0007568	aging	3	22	0.199334
GO:0006720	isoprenoid metabolic process	4	33	0.200416
GO:0009628	response to abiotic stimulus	18	206	0.203543
GO:0006826	iron ion transport	2	12	0.205321
GO:0009308	amine metabolic process	5	45	0.208488
GO:0044106	cellular amine metabolic process	5	45	0.208488
GO:0050789	regulation of biological process	77	1001	0.225258
GO:0006071	glycerol metabolic process	2	13	0.231989
GO:0009814	defense response, incompatible interaction	2	13	0.231989
GO:0019400	alditol metabolic process	2	13	0.231989
GO:1901615	organic hydroxy compound metabolic process	5	47	0.234599
GO:0034637	cellular carbohydrate biosynthetic process	3	24	0.237153
GO:0006775	fat-soluble vitamin metabolic process	1	4	0.253403
GO:0006954	inflammatory response	1	4	0.253403
GO:0010189	vitamin E biosynthetic process	1	4	0.253403
GO:0042360	vitamin E metabolic process	1	4	0.253403
GO:0042362	fat-soluble vitamin biosynthetic process	1	4	0.253403
GO:0042537	benzene-containing compound metabolic process	1	4	0.253403
GO:0000469	cleavage involved in rRNA processing	2	14	0.258845
GO:0000478	endonucleolytic cleavage involved in rRNA processing	2	14	0.258845
GO:0090305	nucleic acid phosphodiester bond hydrolysis	2	14	0.258845
GO:0090501	RNA phosphodiester bond hydrolysis	2	14	0.258845
GO:0090502	RNA phosphodiester bond hydrolysis, endonucleolytic	2	14	0.258845
GO:0006790	sulfur compound metabolic process	8	89	0.289895
GO:0006568	tryptophan metabolic process	3	27	0.295739
GO:0006586	indolalkylamine metabolic process	3	27	0.295739
GO:0015672	monovalent inorganic cation transport	3	27	0.295739
GO:0006525	arginine metabolic process	1	5	0.306006
GO:0006527	arginine catabolic process	1	5	0.306006
GO:0006766	vitamin metabolic process	1	5	0.306006
GO:0006873	cellular ion homeostasis	1	5	0.306006
GO:0009065	glutamine family amino acid catabolic process	1	5	0.306006
GO:0009110	vitamin biosynthetic process	1	5	0.306006
GO:0009742	brassinosteroid mediated signaling pathway	1	5	0.306006
GO:0030003	cellular cation homeostasis	1	5	0.306006
GO:0043401	steroid hormone mediated signaling pathway	1	5	0.306006
GO:0048545	response to steroid hormone	1	5	0.306006
GO:0055082	cellular chemical homeostasis	1	5	0.306006
GO:0071367	cellular response to brassinosteroid stimulus	1	5	0.306006
GO:0071383	cellular response to steroid hormone stimulus	1	5	0.306006
GO:0071407	cellular response to organic cyclic compound	1	5	0.306006
GO:0006793	phosphorus metabolic process	54	713	0.309289
GO:0006796	phosphate-containing compound metabolic process	54	713	0.309289
GO:0033554	cellular response to stress	8	91	0.310921
GO:0019751	polyol metabolic process	2	16	0.312506
GO:0009056	catabolic process	21	266	0.326085
GO:0015031	protein transport	16	199	0.328684
GO:0045184	establishment of protein localization	16	199	0.328684
GO:0010035	response to inorganic substance	5	54	0.331457
GO:0042430	indole-containing compound metabolic process	3	29	0.33529
GO:0005985	sucrose metabolic process	2	17	0.339055
GO:0016114	terpenoid biosynthetic process	2	17	0.339055
GO:1901617	organic hydroxy compound biosynthetic process	2	17	0.339055
GO:1901564	organonitrogen compound metabolic process	87	1180	0.343993
GO:0015833	peptide transport	17	215	0.346698
GO:0042886	amide transport	17	215	0.346698
GO:0005975	carbohydrate metabolic process	46	613	0.349459
GO:0016441	posttranscriptional gene silencing	1	6	0.354904
GO:0035194	posttranscriptional gene silencing by RNA	1	6	0.354904
GO:0051604	protein maturation	1	6	0.354904
GO:0000911	cytokinesis by cell plate formation	5	56	0.35996
GO:0055114	oxidation-reduction process	5	56	0.35996
GO:0009657	plastid organization	2	18	0.365278
GO:0006721	terpenoid metabolic process	2	19	0.391087
GO:0009062	fatty acid catabolic process	3	32	0.394271
GO:0044242	cellular lipid catabolic process	3	32	0.394271
GO:0072329	monocarboxylic acid catabolic process	3	32	0.394271
GO:0008104	protein localization	16	208	0.395017
GO:0044267	cellular protein metabolic process	58	792	0.398655
GO:0010608	posttranscriptional regulation of gene expression	1	7	0.400357
GO:0098771	inorganic ion homeostasis	1	7	0.400357
GO:0080167	response to karrikin	2	20	0.416411
GO:0019752	carboxylic acid metabolic process	28	378	0.419545
GO:0046907	intracellular transport	14	184	0.422646
GO:0019538	protein metabolic process	64	884	0.428594
GO:0051649	establishment of localization in cell	14	185	0.430696
GO:0006082	organic acid metabolic process	28	381	0.436369
GO:0043436	oxoacid metabolic process	28	381	0.436369
GO:0006635	fatty acid beta-oxidation	2	21	0.441191
GO:0019395	fatty acid oxidation	2	21	0.441191
GO:0034440	lipid oxidation	2	21	0.441191
GO:0009741	response to brassinosteroid	1	8	0.442609
GO:0014070	response to organic cyclic compound	1	8	0.442609
GO:0015698	inorganic anion transport	1	8	0.442609
GO:0016567	protein ubiquitination	1	8	0.442609
GO:0032446	protein modification by small protein conjugation	1	8	0.442609
GO:0048366	leaf development	1	8	0.442609
GO:0070647	protein modification by small protein conjugation or removal	1	8	0.442609
GO:0065008	regulation of biological quality	6	77	0.460835
GO:0000281	mitotic cytokinesis	5	64	0.47314
GO:0006457	protein folding	5	64	0.47314
GO:0032506	cytokinetic process	5	64	0.47314
GO:0061640	cytoskeleton-dependent cytokinesis	5	64	0.47314
GO:1902410	mitotic cytokinetic process	5	64	0.47314
GO:0009627	systemic acquired resistance	1	9	0.481884
GO:0015804	neutral amino acid transport	1	9	0.481884
GO:0015824	proline transport	1	9	0.481884
GO:0048878	chemical homeostasis	1	9	0.481884
GO:0050801	ion homeostasis	1	9	0.481884
GO:0055080	cation homeostasis	1	9	0.481884
GO:0001934	positive regulation of protein phosphorylation	15	206	0.485813
GO:0009893	positive regulation of metabolic process	15	206	0.485813
GO:0009967	positive regulation of signal transduction	15	206	0.485813
GO:0010562	positive regulation of phosphorus metabolic process	15	206	0.485813
GO:0010604	positive regulation of macromolecule metabolic process	15	206	0.485813
GO:0010647	positive regulation of cell communication	15	206	0.485813
GO:0023056	positive regulation of signaling	15	206	0.485813
GO:0031325	positive regulation of cellular metabolic process	15	206	0.485813
GO:0031401	positive regulation of protein modification process	15	206	0.485813
GO:0032147	activation of protein kinase activity	15	206	0.485813
GO:0032270	positive regulation of cellular protein metabolic process	15	206	0.485813
GO:0033674	positive regulation of kinase activity	15	206	0.485813
GO:0042327	positive regulation of phosphorylation	15	206	0.485813
GO:0043085	positive regulation of catalytic activity	15	206	0.485813
GO:0043406	positive regulation of MAP kinase activity	15	206	0.485813
GO:0043410	positive regulation of MAPK cascade	15	206	0.485813
GO:0044093	positive regulation of molecular function	15	206	0.485813
GO:0045860	positive regulation of protein kinase activity	15	206	0.485813
GO:0045937	positive regulation of phosphate metabolic process	15	206	0.485813
GO:0048584	positive regulation of response to stimulus	15	206	0.485813
GO:0051173	positive regulation of nitrogen compound metabolic process	15	206	0.485813
GO:0051247	positive regulation of protein metabolic process	15	206	0.485813
GO:0051347	positive regulation of transferase activity	15	206	0.485813
GO:0071902	positive regulation of protein serine/threonine kinase activity	15	206	0.485813
GO:1902533	positive regulation of intracellular signal transduction	15	206	0.485813
GO:0000724	double-strand break repair via homologous recombination	2	23	0.488929
GO:0000725	recombinational repair	2	23	0.488929
GO:0016042	lipid catabolic process	3	38	0.506915
GO:0048522	positive regulation of cellular process	15	209	0.50877
GO:0030258	lipid modification	2	24	0.511817
GO:0019439	aromatic compound catabolic process	5	67	0.514065
GO:0001558	regulation of cell growth	1	10	0.518393
GO:0016125	sterol metabolic process	1	10	0.518393
GO:0016126	sterol biosynthetic process	1	10	0.518393
GO:0048518	positive regulation of biological process	15	211	0.523938
GO:0006302	double-strand break repair	2	25	0.534019
GO:0043405	regulation of MAP kinase activity	15	213	0.538973
GO:0043408	regulation of MAPK cascade	15	213	0.538973
GO:1902531	regulation of intracellular signal transduction	15	213	0.538973
GO:0009966	regulation of signal transduction	15	214	0.546435
GO:0010646	regulation of cell communication	15	214	0.546435
GO:0048827	phyllome development	1	11	0.55233
GO:0051128	regulation of cellular component organization	1	11	0.55233
GO:0007389	pattern specification process	2	26	0.555516
GO:0023051	regulation of signaling	15	217	0.568571
GO:0048583	regulation of response to stimulus	15	218	0.575859
GO:1903047	mitotic cell cycle process	5	72	0.579065
GO:0051641	cellular localization	14	204	0.579893
GO:0009636	response to toxic substance	1	12	0.583876
GO:0040008	regulation of growth	1	12	0.583876
GO:0040029	regulation of gene expression, epigenetic	1	12	0.583876
GO:0009314	response to radiation	4	59	0.604588
GO:0009416	response to light stimulus	4	59	0.604588
GO:0072594	establishment of protein localization to organelle	4	59	0.604588
GO:0006886	intracellular protein transport	11	164	0.611056
GO:0006833	water transport	1	13	0.6132
GO:0008283	cell proliferation	1	13	0.6132
GO:0042044	fluid transport	1	13	0.6132
GO:0006623	protein targeting to vacuole	2	29	0.615698
GO:0033993	response to lipid	2	29	0.615698
GO:0072665	protein localization to vacuole	2	29	0.615698
GO:0072666	establishment of protein localization to vacuole	2	29	0.615698
GO:0005976	polysaccharide metabolic process	10	151	0.626211
GO:0000096	sulfur amino acid metabolic process	2	30	0.634316
GO:0009737	response to abscisic acid	1	14	0.640458
GO:0097305	response to alcohol	1	14	0.640458
GO:0044248	cellular catabolic process	13	198	0.644056
GO:0033036	macromolecule localization	16	243	0.646777
GO:0006066	alcohol metabolic process	2	31	0.652219
GO:0044262	cellular carbohydrate metabolic process	15	230	0.659021
GO:0009409	response to cold	2	32	0.669416
GO:0005984	disaccharide metabolic process	12	188	0.679692
GO:0009311	oligosaccharide metabolic process	12	188	0.679692
GO:0034613	cellular protein localization	11	173	0.680741
GO:0070727	cellular macromolecule localization	11	173	0.680741
GO:0006355	regulation of transcription, DNA-templated	9	143	0.684303
GO:0051252	regulation of RNA metabolic process	9	143	0.684303
GO:1903506	regulation of nucleic acid-templated transcription	9	143	0.684303
GO:2001141	regulation of RNA biosynthetic process	9	143	0.684303
GO:0007034	vacuolar transport	2	33	0.685916
GO:0006814	sodium ion transport	1	16	0.689349
GO:0006857	oligopeptide transport	1	16	0.689349
GO:0031047	gene silencing by RNA	1	16	0.689349
GO:0019219	regulation of nucleobase-containing compound metabolic process	9	145	0.700024
GO:0010556	regulation of macromolecule biosynthetic process	9	146	0.707695
GO:2000112	regulation of cellular macromolecule biosynthetic process	9	146	0.707695
GO:0006787	porphyrin-containing compound catabolic process	1	17	0.711242
GO:0009414	response to water deprivation	1	17	0.711242
GO:0009415	response to water	1	17	0.711242
GO:0015996	chlorophyll catabolic process	1	17	0.711242
GO:0033015	tetrapyrrole catabolic process	1	17	0.711242
GO:0046149	pigment catabolic process	1	17	0.711242
GO:0051187	cofactor catabolic process	1	17	0.711242
GO:0033365	protein localization to organelle	4	68	0.7145
GO:0016051	carbohydrate biosynthetic process	6	100	0.714722
GO:0008150	biological_process	579	8389	0.722221
GO:0043603	cellular amide metabolic process	5	85	0.723382
GO:0006351	transcription, DNA-templated	24	378	0.730562
GO:0097659	nucleic acid-templated transcription	24	378	0.730562
GO:0006694	steroid biosynthetic process	1	18	0.731593
GO:0008202	steroid metabolic process	1	18	0.731593
GO:0009639	response to red or far red light	1	18	0.731593
GO:0016049	cell growth	1	18	0.731593
GO:0016999	antibiotic metabolic process	1	18	0.731593
GO:0000186	activation of MAPKK activity	12	196	0.73303
GO:0032774	RNA biosynthetic process	24	379	0.735136
GO:0019725	cellular homeostasis	1	19	0.75051
GO:0000910	cytokinesis	5	88	0.751065
GO:0006310	DNA recombination	2	38	0.758476
GO:0043412	macromolecule modification	60	924	0.763796
GO:0000023	maltose metabolic process	10	170	0.765604
GO:0008033	tRNA processing	1	20	0.768094
GO:0009889	regulation of biosynthetic process	9	155	0.770942
GO:0031326	regulation of cellular biosynthetic process	9	155	0.770942
GO:0009617	response to bacterium	2	40	0.783174
GO:0015994	chlorophyll metabolic process	1	21	0.784439
GO:0040007	growth	1	21	0.784439
GO:0071396	cellular response to lipid	1	21	0.784439
GO:0006508	proteolysis	7	126	0.79207
GO:0034654	nucleobase-containing compound biosynthetic process	24	394	0.797895
GO:0001522	pseudouridine synthesis	1	22	0.799633
GO:0006399	tRNA metabolic process	1	22	0.799633
GO:0009057	macromolecule catabolic process	7	129	0.811432
GO:0000160	phosphorelay signal transduction system	1	23	0.813756
GO:0032787	monocarboxylic acid metabolic process	12	212	0.821205
GO:0006662	glycerol ether metabolic process	2	44	0.825977
GO:0018904	ether metabolic process	2	44	0.825977
GO:1901701	cellular response to oxygen-containing compound	1	24	0.826883
GO:0043549	regulation of kinase activity	15	263	0.834791
GO:0045859	regulation of protein kinase activity	15	263	0.834791
GO:0050790	regulation of catalytic activity	15	263	0.834791
GO:0051338	regulation of transferase activity	15	263	0.834791
GO:0065009	regulation of molecular function	15	263	0.834791
GO:0071900	regulation of protein serine/threonine kinase activity	15	263	0.834791
GO:0009812	flavonoid metabolic process	1	25	0.839086
GO:0009813	flavonoid biosynthetic process	1	25	0.839086
GO:0016311	dephosphorylation	1	25	0.839086
GO:0009072	aromatic amino acid family metabolic process	3	65	0.845336
GO:0016458	gene silencing	1	26	0.850429
GO:0099402	plant organ development	1	26	0.850429
GO:0001932	regulation of protein phosphorylation	15	267	0.850429
GO:0019220	regulation of phosphate metabolic process	15	267	0.850429
GO:0031399	regulation of protein modification process	15	267	0.850429
GO:0042325	regulation of phosphorylation	15	267	0.850429
GO:0051174	regulation of phosphorus metabolic process	15	267	0.850429
GO:0001101	response to acid chemical	2	47	0.852919
GO:0051301	cell division	5	102	0.85327
GO:0032268	regulation of cellular protein metabolic process	15	268	0.854156
GO:0051246	regulation of protein metabolic process	15	268	0.854156
GO:0006778	porphyrin-containing compound metabolic process	1	27	0.860972
GO:0009755	hormone-mediated signaling pathway	1	27	0.860972
GO:0032870	cellular response to hormone stimulus	1	27	0.860972
GO:0071310	cellular response to organic substance	1	27	0.860972
GO:0071495	cellular response to endogenous stimulus	1	27	0.860972
GO:0009266	response to temperature stimulus	2	48	0.861017
GO:0033013	tetrapyrrole metabolic process	1	28	0.870773
GO:0002237	response to molecule of bacterial origin	1	29	0.879883
GO:0000902	cell morphogenesis	3	71	0.884748
GO:0051171	regulation of nitrogen compound metabolic process	24	422	0.885792
GO:0080090	regulation of primary metabolic process	24	423	0.888268
GO:0070887	cellular response to chemical stimulus	1	30	0.88835
GO:0006631	fatty acid metabolic process	10	198	0.897245
GO:0032989	cellular component morphogenesis	3	74	0.900874
GO:0042440	pigment metabolic process	1	32	0.903538
GO:0048367	shoot system development	1	32	0.903538
GO:0000278	mitotic cell cycle	9	183	0.904028
GO:0031323	regulation of cellular metabolic process	24	430	0.904433
GO:0044281	small molecule metabolic process	34	589	0.905535
GO:0008152	metabolic process	314	4772	0.913736
GO:0006518	peptide metabolic process	2	58	0.922172
GO:0006661	phosphatidylinositol biosynthetic process	2	59	0.926645
GO:0000271	polysaccharide biosynthetic process	3	81	0.930854
GO:0006364	rRNA processing	4	101	0.931389
GO:0016072	rRNA metabolic process	4	101	0.931389
GO:0006629	lipid metabolic process	28	510	0.933163
GO:0022402	cell cycle process	5	121	0.93397
GO:0045017	glycerolipid biosynthetic process	2	61	0.934871
GO:0046474	glycerophospholipid biosynthetic process	2	61	0.934871
GO:0034470	ncRNA processing	5	122	0.936827
GO:0006081	cellular aldehyde metabolic process	2	62	0.938648
GO:0010468	regulation of gene expression	10	214	0.939783
GO:0044255	cellular lipid metabolic process	16	319	0.943191
GO:0034660	ncRNA metabolic process	5	125	0.944743
GO:0006260	DNA replication	1	40	0.946256
GO:0006486	protein glycosylation	1	40	0.946256
GO:0009100	glycoprotein metabolic process	1	40	0.946256
GO:0009101	glycoprotein biosynthetic process	1	40	0.946256
GO:0043413	macromolecule glycosylation	1	40	0.946256
GO:0070085	glycosylation	1	40	0.946256
GO:0042254	ribosome biogenesis	4	107	0.94859
GO:0006281	DNA repair	2	65	0.94877
GO:0008654	phospholipid biosynthetic process	2	65	0.94877
GO:1901362	organic cyclic compound biosynthetic process	28	522	0.94941
GO:0042592	homeostatic process	1	41	0.950046
GO:0018130	heterocycle biosynthetic process	25	474	0.950704
GO:0009793	embryo development ending in seed dormancy	1	42	0.953568
GO:0006401	RNA catabolic process	1	43	0.956843
GO:0034655	nucleobase-containing compound catabolic process	1	43	0.956843
GO:0046488	phosphatidylinositol metabolic process	2	69	0.959809
GO:0034645	cellular macromolecule biosynthetic process	29	548	0.959863
GO:0060255	regulation of macromolecule metabolic process	25	483	0.960755
GO:0010154	fruit development	1	45	0.962715
GO:0048316	seed development	1	45	0.962715
GO:0044271	cellular nitrogen compound biosynthetic process	25	486	0.963686
GO:0006650	glycerophospholipid metabolic process	2	71	0.964434
GO:0006974	cellular response to DNA damage stimulus	2	71	0.964434
GO:0046486	glycerolipid metabolic process	2	71	0.964434
GO:0006413	translational initiation	1	46	0.965344
GO:0019438	aromatic compound biosynthetic process	24	478	0.9712
GO:0006412	translation	1	49	0.972172
GO:0043043	peptide biosynthetic process	1	49	0.972172
GO:0006644	phospholipid metabolic process	2	75	0.972196
GO:0009059	macromolecule biosynthetic process	32	615	0.973906
GO:0000413	protein peptidyl-prolyl isomerization	3	101	0.976589
GO:0018208	peptidyl-proline modification	3	101	0.976589
GO:0043604	amide biosynthetic process	1	52	0.977654
GO:0019222	regulation of metabolic process	25	507	0.979359
GO:0018193	peptidyl-amino acid modification	3	104	0.980213
GO:1901137	carbohydrate derivative biosynthetic process	1	55	0.982057
GO:0008610	lipid biosynthetic process	9	229	0.9829
GO:0009653	anatomical structure morphogenesis	4	133	0.98633
GO:0006098	pentose-phosphate shunt	1	59	0.986609
GO:0006739	NADP metabolic process	1	59	0.986609
GO:0009790	embryo development	1	59	0.986609
GO:0051156	glucose 6-phosphate metabolic process	1	59	0.986609
GO:0090407	organophosphate biosynthetic process	2	88	0.987677
GO:0019682	glyceraldehyde-3-phosphate metabolic process	1	61	0.988431
GO:0046496	nicotinamide nucleotide metabolic process	1	61	0.988431
GO:0032259	methylation	6	180	0.989139
GO:0019362	pyridine nucleotide metabolic process	1	62	0.989248
GO:0072524	pyridine-containing compound metabolic process	1	62	0.989248
GO:0044249	cellular biosynthetic process	46	907	0.994012
GO:0048869	cellular developmental process	3	125	0.9941
GO:0006733	oxidoreduction coenzyme metabolic process	1	71	0.994434
GO:0010629	negative regulation of gene expression	1	71	0.994434
GO:0048608	reproductive structure development	1	72	0.994827
GO:0061458	reproductive system development	1	72	0.994827
GO:0022613	ribonucleoprotein complex biogenesis	4	152	0.995113
GO:0044260	cellular macromolecule metabolic process	89	1623	0.995789
GO:0009892	negative regulation of metabolic process	1	78	0.996665
GO:0010605	negative regulation of macromolecule metabolic process	1	78	0.996665
GO:0044265	cellular macromolecule catabolic process	1	80	0.997119
GO:0019693	ribose phosphate metabolic process	1	82	0.997512
GO:0048519	negative regulation of biological process	1	86	0.998143
GO:0006633	fatty acid biosynthetic process	1	87	0.998274
GO:0009117	nucleotide metabolic process	1	87	0.998274
GO:0006753	nucleoside phosphate metabolic process	1	88	0.998396
GO:0055086	nucleobase-containing small molecule metabolic process	1	89	0.998509
GO:0048731	system development	2	124	0.998802
GO:0072330	monocarboxylic acid biosynthetic process	1	93	0.998888
GO:1901576	organic substance biosynthetic process	50	1043	0.998988
GO:0006732	coenzyme metabolic process	1	96	0.999107
GO:0003006	developmental process involved in reproduction	1	97	0.99917
GO:0001510	RNA methylation	3	158	0.999194
GO:0051186	cofactor metabolic process	2	131	0.999246
GO:0000003	reproduction	2	135	0.999422
GO:0009791	post-embryonic development	1	103	0.999465
GO:1901135	carbohydrate derivative metabolic process	2	137	0.999494
GO:0043414	macromolecule methylation	3	167	0.999539
GO:0006259	DNA metabolic process	3	168	0.999566
GO:0044238	primary metabolic process	198	3475	0.999603
GO:0009058	biosynthetic process	52	1112	0.999612
GO:0006807	nitrogen compound metabolic process	129	2385	0.999615
GO:0007049	cell cycle	9	313	0.999618
GO:0019637	organophosphate metabolic process	3	171	0.99964
GO:0032501	multicellular organismal process	6	251	0.999719
GO:0071704	organic substance metabolic process	212	3723	0.999758
GO:0044237	cellular metabolic process	174	3134	0.999792
GO:0022414	reproductive process	1	120	0.999846
GO:1901566	organonitrogen compound biosynthetic process	4	215	0.999873
GO:0007275	multicellular organism development	5	241	0.999875
GO:0009451	RNA modification	4	223	0.999922
GO:0000394	RNA splicing, via endonucleolytic cleavage and ligation	1	132	0.999936
GO:0043170	macromolecule metabolic process	116	2292	0.999971
GO:0048856	anatomical structure development	9	365	0.999973
GO:0044283	small molecule biosynthetic process	2	181	0.999974
GO:0006996	organelle organization	5	269	0.999976
GO:0010467	gene expression	33	864	0.999982
GO:0044085	cellular component biogenesis	4	249	0.999984
GO:0016053	organic acid biosynthetic process	1	160	0.999992
GO:0046394	carboxylic acid biosynthetic process	1	160	0.999992
GO:0032502	developmental process	11	435	0.999992
GO:0016070	RNA metabolic process	38	994	0.999995
GO:0006396	RNA processing	6	352	0.999999
GO:0008380	RNA splicing	1	206	1
GO:0009987	cellular process	231	4416	1
GO:0090304	nucleic acid metabolic process	41	1164	1
GO:1901360	organic cyclic compound metabolic process	54	1433	1
GO:0016043	cellular component organization	9	489	1
GO:0046483	heterocycle metabolic process	50	1379	1
GO:0034641	cellular nitrogen compound metabolic process	53	1439	1
GO:0071840	cellular component organization or biogenesis	13	612	1
GO:0006725	cellular aromatic compound metabolic process	49	1400	1
GO:0006139	nucleobase-containing compound metabolic process	42	1269	1
