# Supplementary material for: Polyethyleneimine-coated MXene quantum dots improve cotton tolerance to Verticillium dahliae by maintaining ROS homeostasis
Source: Nat Commun. 2023 Nov 15;14:7392. doi: 10.1038/s41467-023-43192-4 (PMC10651998; doi:10.1038/s41467-023-43192-4)
Supplement: Supplementary file 7 — Supplementary Data 5 [file 41467_2023_43192_MOESM7_ESM.xlsx]

## Sheet: Supplementary Data 5
Primers used in the study
Primer name	Primer sequence 5' to 3'	Function
PAV1_upstream_F	ACTTACGGCTTCAATACGGGTTT	PCR validation of PAV1 region
PAV1_upstream_R	AGGGCGGCTACGAATCGA	PCR validation of PAV1 region
PAV1_downstream_F	ATCCTAGCGGCTATAAATAGTAAGTCCT	PCR validation of PAV1 region
PAV1_downstream_R	CAGCAACCCTAACCCTCTAACAGT	PCR validation of PAV1 region
PAV2_upstream_F	TGCGACACTCCCGACAAGC	PCR validation of PAV2 region
PAV2_upstream_R	CAAGTCTCCACCGAACAACCG	PCR validation of PAV2 region
PAV2_downstream_F	ACAACCCAGCCGTCTATGAACAC	PCR validation of PAV2 region
PAV2_downstream_R	TAGCCTGCCCAGTCAAGCCA	PCR validation of PAV2 region
SP3_F	ATGAAGCTGGCTACTACCCTC	Cloning SP3
SP3_R	GCATATTGGGGATATGTGAC	Cloning SP3
SP5_F	CGTCGGCATTTCCATAACAGTG	Cloning SP5
SP5_R	TGGCGGGAGCGAAACGT	Cloning SP5
SP8_F	GTGACTCTTGTACCTGGAAAATAGATG	Cloning SP8
SP8_R	GCGGTCAATCGTTAGGTATACATCT	Cloning SP8
SP1-F	TAGGCAAGGGAGTTGGCAG	Cloning SP1
SP1-R	AATCGTCGGTCTTTGTAGGTGA	Cloning SP1
SP6-F	GCGGGGAGTCTGGAGGTATT	Cloning SP6
SP6-R	CGAGTATGTGGTTCGCATTTTC	Cloning SP6
SP7-F	CCCTCTTCTTCCTCACCA	Cloning SP7
SP7-R	TCCCTCTAGCCTGCCTC	Cloning SP7
SP13-F	CATGTAGACAGCTTAGTTAGGGATCA	Cloning SP13
SP13-R	CCCTCAAGTAGACTCCAAGCGT	Cloning SP13
SP3_qRT_F	ACTACCCTCGGAGTATTGGC	qRT-PCR
SP3_qRT_R	CGGGATTCGCATTACTTGA	qRT-PCR
Ghir_A03G008330_qRT_F	CTCCTCCTGATGCTTACCCTT	qRT-PCR
Ghir_A03G008330_qRT_R	TTCACCGATTCAACCTTCCA	qRT-PCR
Ghir_A11G018980_qRT_F	CAACAACAGCACAGCCAAAC	qRT-PCR
Ghir_A11G018980_qRT_R	GCACTCAACCTAACCCTAACTAAA	qRT-PCR
Ghir_D02G018300_qRT_F	TGAACTGGACAGCAGGACC	qRT-PCR
Ghir_D02G018300_qRT_R	CAAGGCATCATCCCATCTAC	qRT-PCR
Ghir_A12G002130_qRT_F	TACATCGCTCTTCACTTCTTCTTAG	qRT-PCR
Ghir_A12G002130_qRT_R	GATTGCCATCTCCAACTTCC	qRT-PCR
GhPR5_qRT_F	CCCGTCACCCTGGTAGAGTT	qRT-PCR
GhPR5_qRT_R	TGCATATTGGCAATCCCCTG	qRT-PCR
GhPR2_qRT_F	CAATTTCTCGTTCCGGCCATGC	qRT-PCR
GhPR2_qRT_R	CCTGTGTCGATCGCTGTGGAAA	qRT-PCR
GhUB7_qRT_F	GAAGGCATTCCACCTGACCAAC	qRT-PCR
GhUB7_qRT_R	CTTGACCTTCTTCTTCTTGTGCTTG	qRT-PCR
v991_EVM0003481_qRT_F	GACACGGATCAATCTTCCACTTC	qRT-PCR
v991_EVM0003481_qRT_R	TCGTTCGTTGGCTGCTCTTT	qRT-PCR
v991_EVM0004484_qRT_F	AACGATCAGAGCCTTCAGAATAAA	qRT-PCR
v991_EVM0004484_qRT_R	GTGGATAAATGGGAACAGTGGA	qRT-PCR
v991_EVM0004823_qRT_F	GAAGGACAACAGCGGTGC	qRT-PCR
v991_EVM0004823_qRT_R	CCTCAAAGATCAGACGGAAA	qRT-PCR
v991_EVM0001523_qRT_F	ATGGGATCTACAACCACCAACAC	qRT-PCR
v991_EVM0001523_qRT_R	GGGACTTGAACGAGCCTGAG	qRT-PCR
v991_EVM0000788_qRT_F	GAGGAGGACTTGAGCAAGGACAC	qRT-PCR
v991_EVM0000788_qRT_R	TGACGGGAGGCAGCCAGAT	qRT-PCR
v991_EVM0004368_qRT_F	GTCAGTTACGAACGGTGCCA	qRT-PCR
v991_EVM0004368_qRT_R	GATCGCATCGTCGCCTC	qRT-PCR
v991_EVM0005718_qRT_F	CACCTCGTTCTCCGCCTCC	qRT-PCR
v991_EVM0005718_qRT_R	TCATCCAGTGCCCCACCTAC	qRT-PCR
SP3_UP_F	CTTGCTGAGGTCTTAATTAATGGCTTGAGTGATAATAACGG	Generation of knockout mutant in V . dahliae
SP3_UP_R	AGTGCTGAGGCATTAATTAATGAACGAGCGATGGTGTCT	Generation of knockout mutant in V . dahliae
SP3_DOWN_F	CCCGCTGAGGACTTAATTAAGATTTCGTTGCCTGACTCACT	Generation of knockout mutant in V . dahliae
SP3_DOWN_R	CTCGCTGAGGGTTTAATTAACCGACGGTGTATGGATTGTT	Generation of knockout mutant in V . dahliae
SP3-pNEO-F	GGAGAAACTCGAGAATTCGCTGACTCTCCATTGTCTCCAT	Generation of complementation mutant in V . dahliae
SP3-pNEO-R	TCTAGAGATTAACGCTTACTATGGCGCATATTGGGG	Generation of complementation mutant in V . dahliae
