# Supplementary material for: Polyethyleneimine-coated MXene quantum dots improve cotton tolerance to Verticillium dahliae by maintaining ROS homeostasis
Source: Nat Commun. 2023 Nov 15;14:7392. doi: 10.1038/s41467-023-43192-4 (PMC10651998; doi:10.1038/s41467-023-43192-4)
Supplement: Supplementary file 9 — Source Data [file 41467_2023_43192_MOESM9_ESM.zip]

Archive with 22 entries (21 files):
- Source data of figures/
- Source data of figures/Figure1.xlsx
- Source data of figures/Figure2.xlsx
- Source data of figures/Figure3.xlsx
- Source data of figures/Figure4.xlsx
- Source data of figures/Figure5.xlsx
- Source data of figures/Supplementary Figure 1.xlsx
- Source data of figures/Supplementary Figure 10.xlsx
- Source data of figures/Supplementary Figure 11.xlsx
- Source data of figures/Supplementary Figure 12.xlsx
- Source data of figures/Supplementary Figure 12c Wavelength.zip
- Source data of figures/Supplementary Figure 13.xlsx
- Source data of figures/Supplementary Figure 14.xlsx
- Source data of figures/Supplementary Figure 15.xlsx
- Source data of figures/Supplementary Figure 16.xlsx
- Source data of figures/Supplementary Figure 2.xlsx
- Source data of figures/Supplementary Figure 3.xlsx
- Source data of figures/Supplementary Figure 4.xlsx
- Source data of figures/Supplementary Figure 6.xlsx
- Source data of figures/Supplementary Figure 7.xlsx
- Source data of figures/Supplementary Figure 8.xlsx
- Source data of figures/Supplementary Figure 9.xlsx
