# Supplementary material for: Polyethyleneimine-coated MXene quantum dots improve cotton tolerance to Verticillium dahliae by maintaining ROS homeostasis
Source: Nat Commun. 2023 Nov 15;14:7392. doi: 10.1038/s41467-023-43192-4 (PMC10651998; doi:10.1038/s41467-023-43192-4)
Supplement: Supplementary file 9 — Source Data [file 41467_2023_43192_MOESM9_ESM.zip › Source data of figures/Figure1.xlsx]

## Sheet: b
fungi1	type1	pep1	fungi2	type2	pep2	fungi3	type3	pep3	fungi4	type4	pep4
1cd3-2	Specific	97	1cd3-2	Core	417	v991	Specific	139	v991	Core	156
1cd3-2	Specific	83	1cd3-2	Core	443	v991	Specific	65	v991	Core	367
1cd3-2	Specific	54	1cd3-2	Core	258	v991	Specific	58	v991	Core	931
1cd3-2	Specific	172	1cd3-2	Core	93	v991	Specific	72	v991	Core	602
1cd3-2	Specific	51	1cd3-2	Core	1152	v991	Specific	253	v991	Core	232
1cd3-2	Specific	286	1cd3-2	Core	503	v991	Specific	90	v991	Core	289
1cd3-2	Specific	768	1cd3-2	Core	393	v991	Specific	110	v991	Core	489
1cd3-2	Specific	99	1cd3-2	Core	695	v991	Specific	77	v991	Core	141
1cd3-2	Specific	159	1cd3-2	Core	1309	v991	Specific	85	v991	Core	701
1cd3-2	Specific	692	1cd3-2	Core	457	v991	Specific	121	v991	Core	884
1cd3-2	Specific	77	1cd3-2	Core	478	v991	Specific	177	v991	Core	497
1cd3-2	Specific	119	1cd3-2	Core	369	v991	Specific	471	v991	Core	330
1cd3-2	Specific	132	1cd3-2	Core	440	v991	Specific	157	v991	Core	403
1cd3-2	Specific	81	1cd3-2	Core	279	v991	Specific	77	v991	Core	617
1cd3-2	Specific	95	1cd3-2	Core	664	v991	Specific	144	v991	Core	513
1cd3-2	Specific	348	1cd3-2	Core	523	v991	Specific	178	v991	Core	151
1cd3-2	Specific	772	1cd3-2	Core	543	v991	Specific	145	v991	Core	353
1cd3-2	Specific	73	1cd3-2	Core	780	v991	Specific	118	v991	Core	170
1cd3-2	Specific	149	1cd3-2	Core	146	v991	Specific	1247	v991	Core	1032
1cd3-2	Specific	815	1cd3-2	Core	514	v991	Specific	75	v991	Core	154
1cd3-2	Specific	86	1cd3-2	Core	159	v991	Specific	393	v991	Core	191
1cd3-2	Specific	202	1cd3-2	Core	1611	v991	Specific	108	v991	Core	313
1cd3-2	Specific	236	1cd3-2	Core	456	v991	Specific	59	v991	Core	157
1cd3-2	Specific	134	1cd3-2	Core	478	v991	Specific	91	v991	Core	85
1cd3-2	Specific	58	1cd3-2	Core	241	v991	Specific	360	v991	Core	377
1cd3-2	Specific	76	1cd3-2	Core	550	v991	Specific	260	v991	Core	84
1cd3-2	Specific	326	1cd3-2	Core	187	v991	Specific	196	v991	Core	470
1cd3-2	Specific	119	1cd3-2	Core	309	v991	Specific	780	v991	Core	562
1cd3-2	Specific	156	1cd3-2	Core	885	v991	Specific	102	v991	Core	139
1cd3-2	Specific	379	1cd3-2	Core	867	v991	Specific	749	v991	Core	246
1cd3-2	Specific	104	1cd3-2	Core	856	v991	Specific	95	v991	Core	195
1cd3-2	Specific	882	1cd3-2	Core	737	v991	Specific	196	v991	Core	241
1cd3-2	Specific	305	1cd3-2	Core	52	v991	Specific	75	v991	Core	705
1cd3-2	Specific	83	1cd3-2	Core	109	v991	Specific	72	v991	Core	423
1cd3-2	Specific	261	1cd3-2	Core	70	v991	Specific	93	v991	Core	546
1cd3-2	Specific	64	1cd3-2	Core	810	v991	Specific	115	v991	Core	311
1cd3-2	Specific	129	1cd3-2	Core	490	v991	Specific	120	v991	Core	830
1cd3-2	Specific	125	1cd3-2	Core	551	v991	Specific	63	v991	Core	255
1cd3-2	Specific	186	1cd3-2	Core	1051	v991	Specific	109	v991	Core	435
1cd3-2	Specific	86	1cd3-2	Core	417	v991	Specific	90	v991	Core	777
1cd3-2	Specific	117	1cd3-2	Core	209	v991	Specific	64	v991	Core	553
1cd3-2	Specific	101	1cd3-2	Core	138	v991	Specific	295	v991	Core	226
1cd3-2	Specific	117	1cd3-2	Core	338	v991	Specific	177	v991	Core	272
1cd3-2	Specific	153	1cd3-2	Core	173	v991	Specific	61	v991	Core	271
1cd3-2	Specific	51	1cd3-2	Core	175	v991	Specific	74	v991	Core	514
1cd3-2	Specific	84	1cd3-2	Core	1406	v991	Specific	522	v991	Core	272
1cd3-2	Specific	77	1cd3-2	Core	500	v991	Specific	690	v991	Core	154
1cd3-2	Specific	85	1cd3-2	Core	334	v991	Specific	200	v991	Core	613
1cd3-2	Specific	130	1cd3-2	Core	384	v991	Specific	244	v991	Core	654
1cd3-2	Specific	309	1cd3-2	Core	84	v991	Specific	64	v991	Core	606
1cd3-2	Specific	83	1cd3-2	Core	749	v991	Specific	278	v991	Core	506
1cd3-2	Specific	258	1cd3-2	Core	228	v991	Specific	239	v991	Core	530
1cd3-2	Specific	170	1cd3-2	Core	584	v991	Specific	189	v991	Core	441
1cd3-2	Specific	73	1cd3-2	Core	138	v991	Specific	52	v991	Core	312
1cd3-2	Specific	100	1cd3-2	Core	106	v991	Specific	266	v991	Core	1048
1cd3-2	Specific	51	1cd3-2	Core	1480	v991	Specific	78	v991	Core	272
1cd3-2	Specific	78	1cd3-2	Core	509	v991	Specific	902	v991	Core	629
1cd3-2	Specific	72	1cd3-2	Core	245	v991	Specific	315	v991	Core	591
1cd3-2	Specific	197	1cd3-2	Core	279	v991	Specific	92	v991	Core	1041
1cd3-2	Specific	75	1cd3-2	Core	129	v991	Specific	175	v991	Core	981
1cd3-2	Specific	58	1cd3-2	Core	697	v991	Specific	92	v991	Core	397
1cd3-2	Specific	117	1cd3-2	Core	1407	v991	Specific	690	v991	Core	449
1cd3-2	Specific	71	1cd3-2	Core	127	v991	Specific	103	v991	Core	1100
1cd3-2	Specific	197	1cd3-2	Core	1248	v991	Specific	50	v991	Core	111
1cd3-2	Specific	502	1cd3-2	Core	438	v991	Specific	196	v991	Core	165
1cd3-2	Specific	216	1cd3-2	Core	209	v991	Specific	438	v991	Core	263
1cd3-2	Specific	198	1cd3-2	Core	664	v991	Specific	65	v991	Core	327
1cd3-2	Specific	123	1cd3-2	Core	326	v991	Specific	122	v991	Core	765
1cd3-2	Specific	412	1cd3-2	Core	574	v991	Specific	529	v991	Core	198
1cd3-2	Specific	453	1cd3-2	Core	214	v991	Specific	633	v991	Core	776
1cd3-2	Specific	148	1cd3-2	Core	408	v991	Specific	70	v991	Core	1221
1cd3-2	Specific	148	1cd3-2	Core	261	v991	Specific	53	v991	Core	301
1cd3-2	Specific	145	1cd3-2	Core	86	v991	Specific	261	v991	Core	195
1cd3-2	Specific	79	1cd3-2	Core	1827	v991	Specific	117	v991	Core	1338
1cd3-2	Specific	551	1cd3-2	Core	286	v991	Specific	75	v991	Core	1055
1cd3-2	Specific	88	1cd3-2	Core	1128	v991	Specific	60	v991	Core	229
1cd3-2	Specific	77	1cd3-2	Core	297	v991	Specific	75	v991	Core	270
1cd3-2	Specific	848	1cd3-2	Core	501	v991	Specific	56	v991	Core	306
1cd3-2	Specific	112	1cd3-2	Core	916	v991	Specific	76	v991	Core	336
1cd3-2	Specific	502	1cd3-2	Core	269	v991	Specific	104	v991	Core	201
1cd3-2	Specific	170	1cd3-2	Core	659	v991	Specific	124	v991	Core	305
1cd3-2	Specific	171	1cd3-2	Core	511	v991	Specific	337	v991	Core	1510
1cd3-2	Specific	51	1cd3-2	Core	442	v991	Specific	71	v991	Core	105
1cd3-2	Specific	159	1cd3-2	Core	552	v991	Specific	106	v991	Core	1513
1cd3-2	Specific	72	1cd3-2	Core	765	v991	Specific	80	v991	Core	311
1cd3-2	Specific	111	1cd3-2	Core	332	v991	Specific	732	v991	Core	379
1cd3-2	Specific	57	1cd3-2	Core	940	v991	Specific	106	v991	Core	711
1cd3-2	Specific	493	1cd3-2	Core	659	v991	Specific	56	v991	Core	302
1cd3-2	Specific	68	1cd3-2	Core	589	v991	Specific	804	v991	Core	237
1cd3-2	Specific	50	1cd3-2	Core	352	v991	Specific	112	v991	Core	388
1cd3-2	Specific	391	1cd3-2	Core	470	v991	Specific	394	v991	Core	1100
1cd3-2	Specific	68	1cd3-2	Core	555	v991	Specific	207	v991	Core	477
1cd3-2	Specific	106	1cd3-2	Core	103	v991	Specific	123	v991	Core	215
1cd3-2	Specific	172	1cd3-2	Core	336	v991	Specific	78	v991	Core	401
1cd3-2	Specific	590	1cd3-2	Core	446	v991	Specific	102	v991	Core	821
1cd3-2	Specific	97	1cd3-2	Core	192	v991	Specific	217	v991	Core	407
1cd3-2	Specific	172	1cd3-2	Core	283	v991	Specific	157	v991	Core	314
1cd3-2	Specific	51	1cd3-2	Core	506	v991	Specific	664	v991	Core	270
1cd3-2	Specific	100	1cd3-2	Core	1437	v991	Specific	268	v991	Core	463
1cd3-2	Specific	62	1cd3-2	Core	163	v991	Specific	69	v991	Core	460
1cd3-2	Specific	86	1cd3-2	Core	652	v991	Specific	149	v991	Core	219
1cd3-2	Specific	230	1cd3-2	Core	440	v991	Specific	55	v991	Core	302
1cd3-2	Specific	97	1cd3-2	Core	818	v991	Specific	373	v991	Core	580
1cd3-2	Specific	488	1cd3-2	Core	224	v991	Specific	61	v991	Core	148
1cd3-2	Specific	125	1cd3-2	Core	445	v991	Specific	85	v991	Core	503
1cd3-2	Specific	132	1cd3-2	Core	470	v991	Specific	84	v991	Core	494
1cd3-2	Specific	191	1cd3-2	Core	678	v991	Specific	764	v991	Core	727
1cd3-2	Specific	552	1cd3-2	Core	757	v991	Specific	379	v991	Core	356
1cd3-2	Specific	82	1cd3-2	Core	421	v991	Specific	205	v991	Core	61
1cd3-2	Specific	202	1cd3-2	Core	134	v991	Specific	255	v991	Core	247
1cd3-2	Specific	126	1cd3-2	Core	784	v991	Specific	98	v991	Core	221
1cd3-2	Specific	144	1cd3-2	Core	364	v991	Specific	347	v991	Core	298
1cd3-2	Specific	489	1cd3-2	Core	527	v991	Specific	114	v991	Core	916
1cd3-2	Specific	287	1cd3-2	Core	311	v991	Specific	102	v991	Core	377
1cd3-2	Specific	73	1cd3-2	Core	147	v991	Specific	566	v991	Core	477
1cd3-2	Specific	573	1cd3-2	Core	941	v991	Specific	770	v991	Core	217
1cd3-2	Specific	105	1cd3-2	Core	469	v991	Specific	74	v991	Core	212
1cd3-2	Specific	62	1cd3-2	Core	292	v991	Specific	69	v991	Core	254
1cd3-2	Specific	152	1cd3-2	Core	1281	v991	Specific	239	v991	Core	771
1cd3-2	Specific	52	1cd3-2	Core	862	v991	Specific	166	v991	Core	258
1cd3-2	Specific	94	1cd3-2	Core	1254	v991	Specific	137	v991	Core	1368
1cd3-2	Specific	87	1cd3-2	Core	66	v991	Specific	211	v991	Core	346
1cd3-2	Specific	181	1cd3-2	Core	388	v991	Specific	240	v991	Core	424
1cd3-2	Specific	172	1cd3-2	Core	650	v991	Specific	472	v991	Core	1322
1cd3-2	Specific	106	1cd3-2	Core	720	v991	Specific	467	v991	Core	429
1cd3-2	Specific	310	1cd3-2	Core	390	v991	Specific	56	v991	Core	129
1cd3-2	Specific	172	1cd3-2	Core	766	v991	Specific	79	v991	Core	616
1cd3-2	Specific	206	1cd3-2	Core	257	v991	Specific	65	v991	Core	1099
1cd3-2	Specific	50	1cd3-2	Core	296	v991	Specific	1123	v991	Core	83
1cd3-2	Specific	56	1cd3-2	Core	774	v991	Specific	1016	v991	Core	499
1cd3-2	Specific	59	1cd3-2	Core	553	v991	Specific	489	v991	Core	423
1cd3-2	Specific	61	1cd3-2	Core	433	v991	Specific	71	v991	Core	400
1cd3-2	Specific	112	1cd3-2	Core	285	v991	Specific	90	v991	Core	268
1cd3-2	Specific	346	1cd3-2	Core	196	v991	Specific	218	v991	Core	506
1cd3-2	Specific	347	1cd3-2	Core	175	v991	Specific	114	v991	Core	127
1cd3-2	Specific	651	1cd3-2	Core	67	v991	Specific	126	v991	Core	244
1cd3-2	Specific	84	1cd3-2	Core	3197	v991	Specific	440	v991	Core	289
1cd3-2	Specific	72	1cd3-2	Core	242	v991	Specific	62	v991	Core	282
1cd3-2	Specific	291	1cd3-2	Core	194	v991	Specific	405	v991	Core	179
1cd3-2	Specific	121	1cd3-2	Core	365	v991	Specific	79	v991	Core	117
1cd3-2	Specific	153	1cd3-2	Core	501	v991	Specific	85	v991	Core	423
1cd3-2	Specific	324	1cd3-2	Core	141	v991	Specific	296	v991	Core	477
1cd3-2	Specific	91	1cd3-2	Core	328	v991	Specific	71	v991	Core	209
1cd3-2	Specific	68	1cd3-2	Core	390	v991	Specific	63	v991	Core	378
1cd3-2	Specific	156	1cd3-2	Core	458	v991	Specific	216	v991	Core	109
1cd3-2	Specific	52	1cd3-2	Core	738	v991	Specific	144	v991	Core	386
1cd3-2	Specific	59	1cd3-2	Core	217	v991	Specific	87	v991	Core	201
1cd3-2	Specific	80	1cd3-2	Core	611	v991	Specific	207	v991	Core	604
1cd3-2	Specific	77	1cd3-2	Core	118	v991	Specific	77	v991	Core	935
1cd3-2	Specific	144	1cd3-2	Core	281	v991	Specific	99	v991	Core	147
1cd3-2	Specific	175	1cd3-2	Core	119	v991	Specific	358	v991	Core	492
1cd3-2	Specific	219	1cd3-2	Core	758	v991	Specific	115	v991	Core	733
1cd3-2	Specific	60	1cd3-2	Core	533	v991	Specific	64	v991	Core	290
1cd3-2	Specific	152	1cd3-2	Core	184	v991	Specific	76	v991	Core	599
1cd3-2	Specific	66	1cd3-2	Core	1083	v991	Specific	145	v991	Core	337
1cd3-2	Specific	305	1cd3-2	Core	500	v991	Specific	78	v991	Core	1175
1cd3-2	Specific	219	1cd3-2	Core	272	v991	Specific	70	v991	Core	838
1cd3-2	Specific	587	1cd3-2	Core	869	v991	Specific	153	v991	Core	307
1cd3-2	Specific	50	1cd3-2	Core	539	v991	Specific	372	v991	Core	257
1cd3-2	Specific	92	1cd3-2	Core	271	v991	Specific	83	v991	Core	766
1cd3-2	Specific	131	1cd3-2	Core	302	v991	Specific	1816	v991	Core	307
1cd3-2	Specific	56	1cd3-2	Core	629	v991	Specific	159	v991	Core	520
1cd3-2	Specific	299	1cd3-2	Core	212	v991	Specific	398	v991	Core	174
1cd3-2	Specific	76	1cd3-2	Core	1178	v991	Specific	50	v991	Core	300
1cd3-2	Specific	107	1cd3-2	Core	277	v991	Specific	74	v991	Core	599
1cd3-2	Specific	54	1cd3-2	Core	372	v991	Specific	68	v991	Core	178
1cd3-2	Specific	71	1cd3-2	Core	307	v991	Specific	78	v991	Core	325
1cd3-2	Specific	240	1cd3-2	Core	221	v991	Specific	202	v991	Core	1205
1cd3-2	Specific	53	1cd3-2	Core	990	v991	Specific	114	v991	Core	569
1cd3-2	Specific	51	1cd3-2	Core	326	v991	Specific	136	v991	Core	443
1cd3-2	Specific	186	1cd3-2	Core	585	v991	Specific	334	v991	Core	578
1cd3-2	Specific	134	1cd3-2	Core	117	v991	Specific	510	v991	Core	357
1cd3-2	Specific	68	1cd3-2	Core	331	v991	Specific	190	v991	Core	614
1cd3-2	Specific	97	1cd3-2	Core	720	v991	Specific	76	v991	Core	675
1cd3-2	Specific	116	1cd3-2	Core	382	v991	Specific	52	v991	Core	417
1cd3-2	Specific	51	1cd3-2	Core	213	v991	Specific	921	v991	Core	346
1cd3-2	Specific	163	1cd3-2	Core	512	v991	Specific	403	v991	Core	295
1cd3-2	Specific	141	1cd3-2	Core	123	v991	Specific	132	v991	Core	515
1cd3-2	Specific	204	1cd3-2	Core	150	v991	Specific	145	v991	Core	885
1cd3-2	Specific	59	1cd3-2	Core	573	v991	Specific	52	v991	Core	422
1cd3-2	Specific	507	1cd3-2	Core	59	v991	Specific	116	v991	Core	314
1cd3-2	Specific	110	1cd3-2	Core	226	v991	Specific	72	v991	Core	1530
1cd3-2	Specific	219	1cd3-2	Core	879	v991	Specific	352	v991	Core	108
1cd3-2	Specific	88	1cd3-2	Core	1133	v991	Specific	76	v991	Core	301
1cd3-2	Specific	167	1cd3-2	Core	466	v991	Specific	109	v991	Core	456
1cd3-2	Specific	92	1cd3-2	Core	581	v991	Specific	65	v991	Core	882
1cd3-2	Specific	165	1cd3-2	Core	1158	v991	Specific	62	v991	Core	411
1cd3-2	Specific	63	1cd3-2	Core	753	v991	Specific	139	v991	Core	163
1cd3-2	Specific	360	1cd3-2	Core	2681	v991	Specific	52	v991	Core	596
1cd3-2	Specific	376	1cd3-2	Core	58	v991	Specific	66	v991	Core	532
1cd3-2	Specific	146	1cd3-2	Core	482	v991	Specific	50	v991	Core	141
1cd3-2	Specific	99	1cd3-2	Core	328	v991	Specific	249	v991	Core	95
1cd3-2	Specific	157	1cd3-2	Core	131	v991	Specific	307	v991	Core	267
1cd3-2	Specific	55	1cd3-2	Core	1099	v991	Specific	63	v991	Core	720
1cd3-2	Specific	88	1cd3-2	Core	1260	v991	Specific	130	v991	Core	314
1cd3-2	Specific	217	1cd3-2	Core	554	v991	Specific	130	v991	Core	560
1cd3-2	Specific	77	1cd3-2	Core	786	v991	Specific	54	v991	Core	466
1cd3-2	Specific	93	1cd3-2	Core	384	v991	Specific	210	v991	Core	542
1cd3-2	Specific	181	1cd3-2	Core	433	v991	Specific	244	v991	Core	484
1cd3-2	Specific	101	1cd3-2	Core	110	v991	Specific	994	v991	Core	789
1cd3-2	Specific	288	1cd3-2	Core	243	v991	Specific	705	v991	Core	194
1cd3-2	Specific	59	1cd3-2	Core	454	v991	Specific	69	v991	Core	370
1cd3-2	Specific	70	1cd3-2	Core	510	v991	Specific	745	v991	Core	207
1cd3-2	Specific	70	1cd3-2	Core	884	v991	Specific	355	v991	Core	358
1cd3-2	Specific	172	1cd3-2	Core	863	v991	Specific	211	v991	Core	1218
1cd3-2	Specific	300	1cd3-2	Core	477	v991	Specific	91	v991	Core	233
1cd3-2	Specific	255	1cd3-2	Core	448	v991	Specific	75	v991	Core	659
1cd3-2	Specific	56	1cd3-2	Core	344	v991	Specific	95	v991	Core	384
1cd3-2	Specific	289	1cd3-2	Core	570	v991	Specific	140	v991	Core	208
1cd3-2	Specific	79	1cd3-2	Core	834	v991	Specific	296	v991	Core	321
1cd3-2	Specific	160	1cd3-2	Core	847	v991	Specific	111	v991	Core	1589
1cd3-2	Specific	75	1cd3-2	Core	585	v991	Specific	143	v991	Core	402
1cd3-2	Specific	66	1cd3-2	Core	259	v991	Specific	119	v991	Core	84
1cd3-2	Specific	64	1cd3-2	Core	204	v991	Specific	263	v991	Core	1213
1cd3-2	Specific	106	1cd3-2	Core	186	v991	Specific	120	v991	Core	241
1cd3-2	Specific	187	1cd3-2	Core	1119	v991	Specific	652	v991	Core	902
1cd3-2	Specific	60	1cd3-2	Core	212	v991	Specific	492	v991	Core	561
1cd3-2	Specific	80	1cd3-2	Core	301	v991	Specific	229	v991	Core	127
1cd3-2	Specific	235	1cd3-2	Core	363	v991	Specific	889	v991	Core	410
1cd3-2	Specific	139	1cd3-2	Core	512	v991	Specific	230	v991	Core	445
1cd3-2	Specific	143	1cd3-2	Core	218	v991	Specific	84	v991	Core	572
1cd3-2	Specific	130	1cd3-2	Core	916	v991	Specific	100	v991	Core	345
1cd3-2	Specific	111	1cd3-2	Core	267	v991	Specific	223	v991	Core	146
1cd3-2	Specific	101	1cd3-2	Core	408	v991	Specific	175	v991	Core	1267
1cd3-2	Specific	107	1cd3-2	Core	96	v991	Specific	215	v991	Core	217
1cd3-2	Specific	61	1cd3-2	Core	261	v991	Specific	79	v991	Core	1593
1cd3-2	Specific	131	1cd3-2	Core	444	v991	Specific	187	v991	Core	191
1cd3-2	Specific	103	1cd3-2	Core	1548	v991	Specific	438	v991	Core	1018
1cd3-2	Specific	83	1cd3-2	Core	267	v991	Specific	791	v991	Core	672
1cd3-2	Specific	59	1cd3-2	Core	534	v991	Specific	117	v991	Core	386
1cd3-2	Specific	133	1cd3-2	Core	90	v991	Specific	292	v991	Core	799
1cd3-2	Specific	53	1cd3-2	Core	242	v991	Specific	358	v991	Core	301
1cd3-2	Specific	219	1cd3-2	Core	329	v991	Specific	100	v991	Core	1301
1cd3-2	Specific	230	1cd3-2	Core	510	v991	Specific	104	v991	Core	620
1cd3-2	Specific	127	1cd3-2	Core	1575	v991	Specific	98	v991	Core	911
1cd3-2	Specific	101	1cd3-2	Core	215	v991	Specific	408	v991	Core	2056
1cd3-2	Specific	67	1cd3-2	Core	505	v991	Specific	502	v991	Core	367
1cd3-2	Specific	148	1cd3-2	Core	193	v991	Specific	75	v991	Core	230
1cd3-2	Specific	71	1cd3-2	Core	411	v991	Specific	1660	v991	Core	340
1cd3-2	Specific	222	1cd3-2	Core	589	v991	Specific	167	v991	Core	244
1cd3-2	Specific	133	1cd3-2	Core	334	v991	Specific	61	v991	Core	243
1cd3-2	Specific	227	1cd3-2	Core	407	v991	Specific	191	v991	Core	117
1cd3-2	Specific	51	1cd3-2	Core	360	v991	Specific	108	v991	Core	60
1cd3-2	Specific	111	1cd3-2	Core	265	v991	Specific	83	v991	Core	446
1cd3-2	Specific	70	1cd3-2	Core	648	v991	Specific	89	v991	Core	448
1cd3-2	Specific	78	1cd3-2	Core	335	v991	Specific	261	v991	Core	199
1cd3-2	Specific	64	1cd3-2	Core	513	v991	Specific	420	v991	Core	250
1cd3-2	Specific	60	1cd3-2	Core	145	v991	Specific	241	v991	Core	792
1cd3-2	Specific	142	1cd3-2	Core	269	v991	Specific	86	v991	Core	550
1cd3-2	Specific	555	1cd3-2	Core	311	v991	Specific	55	v991	Core	814
1cd3-2	Specific	1248	1cd3-2	Core	988	v991	Specific	137	v991	Core	622
1cd3-2	Specific	88	1cd3-2	Core	612	v991	Specific	358	v991	Core	351
1cd3-2	Specific	98	1cd3-2	Core	1125	v991	Specific	321	v991	Core	935
1cd3-2	Specific	113	1cd3-2	Core	501	v991	Specific	51	v991	Core	107
1cd3-2	Specific	66	1cd3-2	Core	1182	v991	Specific	445	v991	Core	471
1cd3-2	Specific	63	1cd3-2	Core	291	v991	Specific	55	v991	Core	383
1cd3-2	Specific	256	1cd3-2	Core	391	v991	Specific	55	v991	Core	567
1cd3-2	Specific	289	1cd3-2	Core	517	v991	Specific	376	v991	Core	565
1cd3-2	Specific	51	1cd3-2	Core	705	v991	Specific	67	v991	Core	744
1cd3-2	Specific	135	1cd3-2	Core	334	v991	Specific	112	v991	Core	190
1cd3-2	Specific	118	1cd3-2	Core	312	v991	Specific	86	v991	Core	227
1cd3-2	Specific	97	1cd3-2	Core	613	v991	Specific	66	v991	Core	411
1cd3-2	Specific	67	1cd3-2	Core	119	v991	Specific	85	v991	Core	712
1cd3-2	Specific	313	1cd3-2	Core	451	v991	Specific	167	v991	Core	403
1cd3-2	Specific	94	1cd3-2	Core	79	v991	Specific	71	v991	Core	359
1cd3-2	Specific	84	1cd3-2	Core	956	v991	Specific	67	v991	Core	244
1cd3-2	Specific	78	1cd3-2	Core	379	v991	Specific	102	v991	Core	152
1cd3-2	Specific	76	1cd3-2	Core	1185	v991	Specific	403	v991	Core	509
1cd3-2	Specific	65	1cd3-2	Core	1191	v991	Specific	135	v991	Core	340
1cd3-2	Specific	64	1cd3-2	Core	308	v991	Specific	92	v991	Core	184
1cd3-2	Specific	200	1cd3-2	Core	573	v991	Specific	207	v991	Core	289
1cd3-2	Specific	502	1cd3-2	Core	790	v991	Specific	918	v991	Core	404
1cd3-2	Specific	154	1cd3-2	Core	303	v991	Specific	585	v991	Core	265
1cd3-2	Specific	111	1cd3-2	Core	108	v991	Specific	70	v991	Core	283
1cd3-2	Specific	212	1cd3-2	Core	212	v991	Specific	243	v991	Core	641
1cd3-2	Specific	103	1cd3-2	Core	194	v991	Specific	255	v991	Core	458
1cd3-2	Specific	305	1cd3-2	Core	595	v991	Specific	132	v991	Core	423
1cd3-2	Specific	94	1cd3-2	Core	157	v991	Specific	195	v991	Core	97
1cd3-2	Specific	291	1cd3-2	Core	161	v991	Specific	53	v991	Core	123
1cd3-2	Specific	284	1cd3-2	Core	210	v991	Specific	314	v991	Core	584
1cd3-2	Specific	244	1cd3-2	Core	388	v991	Specific	288	v991	Core	422
1cd3-2	Specific	224	1cd3-2	Core	225	v991	Specific	382	v991	Core	681
1cd3-2	Specific	453	1cd3-2	Core	319	v991	Specific	1071	v991	Core	503
1cd3-2	Specific	127	1cd3-2	Core	373	v991	Specific	65	v991	Core	354
1cd3-2	Specific	216	1cd3-2	Core	188	v991	Specific	82	v991	Core	518
1cd3-2	Specific	313	1cd3-2	Core	1248	v991	Specific	529	v991	Core	343
1cd3-2	Specific	86	1cd3-2	Core	806	v991	Specific	87	v991	Core	204
1cd3-2	Specific	763	1cd3-2	Core	1229	v991	Specific	87	v991	Core	954
1cd3-2	Specific	89	1cd3-2	Core	690	v991	Specific	261	v991	Core	471
1cd3-2	Specific	110	1cd3-2	Core	248	v991	Specific	101	v991	Core	61
1cd3-2	Specific	313	1cd3-2	Core	462	v991	Specific	137	v991	Core	824
1cd3-2	Specific	122	1cd3-2	Core	534	v991	Specific	358	v991	Core	514
1cd3-2	Specific	373	1cd3-2	Core	365	v991	Specific	470	v991	Core	362
1cd3-2	Specific	77	1cd3-2	Core	642	v991	Specific	82	v991	Core	200
1cd3-2	Specific	521	1cd3-2	Core	285	v991	Specific	126	v991	Core	343
1cd3-2	Specific	73	1cd3-2	Core	180	v991	Specific	152	v991	Core	561
1cd3-2	Specific	62	1cd3-2	Core	222	v991	Specific	495	v991	Core	267
1cd3-2	Specific	116	1cd3-2	Core	233	v991	Specific	147	v991	Core	473
1cd3-2	Specific	80	1cd3-2	Core	699	v991	Specific	265	v991	Core	346
1cd3-2	Specific	258	1cd3-2	Core	161	v991	Specific	339	v991	Core	293
1cd3-2	Specific	80	1cd3-2	Core	584	v991	Specific	261	v991	Core	757
1cd3-2	Specific	89	1cd3-2	Core	334	v991	Specific	224	v991	Core	864
1cd3-2	Specific	50	1cd3-2	Core	445	v991	Specific	498	v991	Core	510
1cd3-2	Specific	61	1cd3-2	Core	268	v991	Specific	247	v991	Core	490
1cd3-2	Specific	55	1cd3-2	Core	506	v991	Specific	186	v991	Core	94
1cd3-2	Specific	347	1cd3-2	Core	356	v991	Specific	56	v991	Core	189
1cd3-2	Specific	82	1cd3-2	Core	1277	v991	Specific	163	v991	Core	3348
1cd3-2	Specific	105	1cd3-2	Core	1143	v991	Specific	154	v991	Core	90
1cd3-2	Specific	53	1cd3-2	Core	386	v991	Specific	73	v991	Core	241
1cd3-2	Specific	65	1cd3-2	Core	382	v991	Specific	483	v991	Core	499
1cd3-2	Specific	191	1cd3-2	Core	648	v991	Specific	148	v991	Core	586
1cd3-2	Specific	194	1cd3-2	Core	1819	v991	Specific	209	v991	Core	570
1cd3-2	Specific	197	1cd3-2	Core	709	v991	Specific	242	v991	Core	323
1cd3-2	Specific	160	1cd3-2	Core	121	v991	Specific	194	v991	Core	396
1cd3-2	Specific	146	1cd3-2	Core	318	v991	Specific	1008	v991	Core	1196
1cd3-2	Specific	162	1cd3-2	Core	155	v991	Specific	189	v991	Core	944
1cd3-2	Specific	84	1cd3-2	Core	2047	v991	Specific	75	v991	Core	742
1cd3-2	Specific	51	1cd3-2	Core	700	v991	Specific	508	v991	Core	944
1cd3-2	Specific	507	1cd3-2	Core	501	v991	Specific	356	v991	Core	357
1cd3-2	Specific	313	1cd3-2	Core	469	v991	Specific	308	v991	Core	806
1cd3-2	Specific	399	1cd3-2	Core	435	v991	Specific	554	v991	Core	115
1cd3-2	Specific	299	1cd3-2	Core	482	v991	Specific	86	v991	Core	532
1cd3-2	Specific	85	1cd3-2	Core	182	v991	Specific	79	v991	Core	339
1cd3-2	Specific	125	1cd3-2	Core	568	v991	Specific	537	v991	Core	373
1cd3-2	Specific	115	1cd3-2	Core	1028	v991	Specific	131	v991	Core	185
1cd3-2	Specific	73	1cd3-2	Core	1204	v991	Specific	350	v991	Core	106
1cd3-2	Specific	128	1cd3-2	Core	125	v991	Specific	119	v991	Core	215
1cd3-2	Specific	281	1cd3-2	Core	207	v991	Specific	57	v991	Core	382
1cd3-2	Specific	294	1cd3-2	Core	536	v991	Specific	80	v991	Core	157
1cd3-2	Specific	164	1cd3-2	Core	688	v991	Specific	123	v991	Core	582
1cd3-2	Specific	80	1cd3-2	Core	466	v991	Specific	102	v991	Core	690
1cd3-2	Specific	116	1cd3-2	Core	511	v991	Specific	107	v991	Core	1549
1cd3-2	Specific	90	1cd3-2	Core	516	v991	Specific	391	v991	Core	335
1cd3-2	Specific	84	1cd3-2	Core	70	v991	Specific	57	v991	Core	838
1cd3-2	Specific	414	1cd3-2	Core	671	v991	Specific	190	v991	Core	143
1cd3-2	Specific	61	1cd3-2	Core	293	v991	Specific	153	v991	Core	988
1cd3-2	Specific	123	1cd3-2	Core	599	v991	Specific	1209	v991	Core	399
1cd3-2	Specific	220	1cd3-2	Core	332	v991	Specific	53	v991	Core	926
1cd3-2	Specific	149	1cd3-2	Core	511	v991	Specific	241	v991	Core	67
1cd3-2	Specific	211	1cd3-2	Core	322	v991	Specific	487	v991	Core	606
1cd3-2	Specific	125	1cd3-2	Core	273	v991	Specific	271	v991	Core	1531
1cd3-2	Specific	87	1cd3-2	Core	2056	v991	Specific	340	v991	Core	168
1cd3-2	Specific	368	1cd3-2	Core	378	v991	Specific	147	v991	Core	375
1cd3-2	Specific	243	1cd3-2	Core	368	v991	Specific	125	v991	Core	1522
1cd3-2	Specific	334	1cd3-2	Core	81	v991	Specific	148	v991	Core	501
1cd3-2	Specific	76	1cd3-2	Core	611	v991	Specific	311	v991	Core	156
1cd3-2	Specific	149	1cd3-2	Core	97	v991	Specific	104	v991	Core	513
1cd3-2	Specific	62	1cd3-2	Core	322	v991	Specific	67	v991	Core	489
1cd3-2	Specific	405	1cd3-2	Core	181	v991	Specific	191	v991	Core	279
1cd3-2	Specific	193	1cd3-2	Core	352	v991	Specific	690	v991	Core	75
1cd3-2	Specific	98	1cd3-2	Core	88	v991	Specific	169	v991	Core	322
1cd3-2	Specific	453	1cd3-2	Core	368	v991	Specific	146	v991	Core	1218
1cd3-2	Specific	78	1cd3-2	Core	443	v991	Specific	105	v991	Core	357
1cd3-2	Specific	88	1cd3-2	Core	1388	v991	Specific	97	v991	Core	515
1cd3-2	Specific	131	1cd3-2	Core	413	v991	Specific	407	v991	Core	322
1cd3-2	Specific	151	1cd3-2	Core	238	v991	Specific	98	v991	Core	616
1cd3-2	Specific	192	1cd3-2	Core	575	v991	Specific	101	v991	Core	149
1cd3-2	Specific	139	1cd3-2	Core	173	v991	Specific	529	v991	Core	120
1cd3-2	Specific	130	1cd3-2	Core	660	v991	Specific	51	v991	Core	772
1cd3-2	Specific	82	1cd3-2	Core	392	v991	Specific	65	v991	Core	1909
1cd3-2	Specific	332	1cd3-2	Core	145	v991	Specific	154	v991	Core	346
1cd3-2	Specific	154	1cd3-2	Core	339	v991	Specific	127	v991	Core	416
1cd3-2	Specific	59	1cd3-2	Core	744	v991	Specific	54	v991	Core	546
1cd3-2	Specific	166	1cd3-2	Core	483	v991	Specific	103	v991	Core	643
1cd3-2	Specific	333	1cd3-2	Core	436	v991	Specific	342	v991	Core	1240
1cd3-2	Specific	116	1cd3-2	Core	556	v991	Specific	127	v991	Core	534
1cd3-2	Specific	879	1cd3-2	Core	508	v991	Specific	122	v991	Core	290
1cd3-2	Specific	72	1cd3-2	Core	217	v991	Specific	95	v991	Core	216
1cd3-2	Specific	357	1cd3-2	Core	899	v991	Specific	170	v991	Core	224
1cd3-2	Specific	88	1cd3-2	Core	484	v991	Specific	270	v991	Core	101
1cd3-2	Specific	60	1cd3-2	Core	162	v991	Specific	102	v991	Core	545
1cd3-2	Specific	110	1cd3-2	Core	841	v991	Specific	78	v991	Core	480
1cd3-2	Specific	62	1cd3-2	Core	267	v991	Specific	71	v991	Core	572
1cd3-2	Specific	69	1cd3-2	Core	806	v991	Specific	102	v991	Core	331
1cd3-2	Specific	120	1cd3-2	Core	148	v991	Specific	64	v991	Core	308
1cd3-2	Specific	59	1cd3-2	Core	322	v991	Specific	571	v991	Core	473
1cd3-2	Specific	136	1cd3-2	Core	114	v991	Specific	121	v991	Core	363
1cd3-2	Specific	451	1cd3-2	Core	437	v991	Specific	285	v991	Core	541
1cd3-2	Specific	98	1cd3-2	Core	221	v991	Specific	474	v991	Core	734
1cd3-2	Specific	202	1cd3-2	Core	1462	v991	Specific	155	v991	Core	337
1cd3-2	Specific	188	1cd3-2	Core	492	v991	Specific	72	v991	Core	313
1cd3-2	Specific	481	1cd3-2	Core	399	v991	Specific	78	v991	Core	673
1cd3-2	Specific	53	1cd3-2	Core	248	v991	Specific	197	v991	Core	544
1cd3-2	Specific	672	1cd3-2	Core	840	v991	Specific	324	v991	Core	1005
1cd3-2	Specific	304	1cd3-2	Core	82	v991	Specific	103	v991	Core	1249
1cd3-2	Specific	346	1cd3-2	Core	470	v991	Specific	67	v991	Core	85
1cd3-2	Specific	128	1cd3-2	Core	205	v991	Specific	76	v991	Core	412
1cd3-2	Specific	131	1cd3-2	Core	434	v991	Specific	74	v991	Core	235
1cd3-2	Specific	58	1cd3-2	Core	400	v991	Specific	84	v991	Core	472
1cd3-2	Specific	52	1cd3-2	Core	410	v991	Specific	129	v991	Core	109
1cd3-2	Specific	71	1cd3-2	Core	314	v991	Specific	116	v991	Core	516
1cd3-2	Specific	72	1cd3-2	Core	57	v991	Specific	216	v991	Core	339
1cd3-2	Specific	149	1cd3-2	Core	815	v991	Specific	55	v991	Core	1368
1cd3-2	Specific	540	1cd3-2	Core	306	v991	Specific	292	v991	Core	781
1cd3-2	Specific	80	1cd3-2	Core	663	v991	Specific	162	v991	Core	553
1cd3-2	Specific	63	1cd3-2	Core	820	v991	Specific	197	v991	Core	756
1cd3-2	Specific	1199	1cd3-2	Core	365	v991	Specific	787	v991	Core	701
1cd3-2	Specific	82	1cd3-2	Core	318	v991	Specific	1069	v991	Core	984
1cd3-2	Specific	50	1cd3-2	Core	585	v991	Specific	64	v991	Core	224
1cd3-2	Specific	84	1cd3-2	Core	338	v991	Specific	85	v991	Core	92
1cd3-2	Specific	59	1cd3-2	Core	75	v991	Specific	234	v991	Core	385
1cd3-2	Specific	80	1cd3-2	Core	124	v991	Specific	116	v991	Core	443
1cd3-2	Specific	113	1cd3-2	Core	216	v991	Specific	121	v991	Core	330
1cd3-2	Specific	383	1cd3-2	Core	579	v991	Specific	346	v991	Core	265
1cd3-2	Specific	478	1cd3-2	Core	254	v991	Specific	95	v991	Core	230
1cd3-2	Specific	51	1cd3-2	Core	498	v991	Specific	95	v991	Core	234
1cd3-2	Specific	455	1cd3-2	Core	774	v991	Specific	135	v991	Core	161
1cd3-2	Specific	52	1cd3-2	Core	128	v991	Specific	118	v991	Core	347
1cd3-2	Specific	421	1cd3-2	Core	422	v991	Specific	74	v991	Core	128
1cd3-2	Specific	95	1cd3-2	Core	332	v991	Specific	54	v991	Core	116
1cd3-2	Specific	488	1cd3-2	Core	1055	v991	Specific	86	v991	Core	92
1cd3-2	Specific	94	1cd3-2	Core	1047	v991	Specific	156	v991	Core	881
1cd3-2	Specific	386	1cd3-2	Core	541	v991	Specific	162	v991	Core	702
1cd3-2	Specific	66	1cd3-2	Core	343	v991	Specific	70	v991	Core	2202
1cd3-2	Specific	108	1cd3-2	Core	161	v991	Specific	54	v991	Core	561
1cd3-2	Specific	114	1cd3-2	Core	778	v991	Specific	71	v991	Core	208
1cd3-2	Specific	109	1cd3-2	Core	85	v991	Specific	85	v991	Core	987
1cd3-2	Specific	75	1cd3-2	Core	437	v991	Specific	75	v991	Core	1475
1cd3-2	Specific	57	1cd3-2	Core	474	v991	Specific	202	v991	Core	522
1cd3-2	Specific	804	1cd3-2	Core	806	v991	Specific	89	v991	Core	254
1cd3-2	Specific	286	1cd3-2	Core	306	v991	Specific	149	v991	Core	73
1cd3-2	Specific	84	1cd3-2	Core	274	v991	Specific	135	v991	Core	1751
1cd3-2	Specific	76	1cd3-2	Core	607	v991	Specific	170	v991	Core	956
1cd3-2	Specific	82	1cd3-2	Core	241	v991	Specific	793	v991	Core	479
1cd3-2	Specific	134	1cd3-2	Core	505	v991	Specific	84	v991	Core	280
1cd3-2	Specific	71	1cd3-2	Core	80	v991	Specific	109	v991	Core	713
1cd3-2	Specific	84	1cd3-2	Core	101	v991	Specific	321	v991	Core	282
1cd3-2	Specific	64	1cd3-2	Core	955	v991	Specific	123	v991	Core	74
1cd3-2	Specific	557	1cd3-2	Core	744	v991	Specific	119	v991	Core	354
1cd3-2	Specific	122	1cd3-2	Core	704	v991	Specific	53	v991	Core	295
1cd3-2	Specific	133	1cd3-2	Core	262	v991	Specific	434	v991	Core	415
1cd3-2	Specific	366	1cd3-2	Core	679	v991	Specific	869	v991	Core	661
1cd3-2	Specific	163	1cd3-2	Core	1081	v991	Specific	102	v991	Core	468
1cd3-2	Specific	140	1cd3-2	Core	668	v991	Specific	321	v991	Core	484
1cd3-2	Specific	108	1cd3-2	Core	484	v991	Specific	141	v991	Core	436
1cd3-2	Specific	221	1cd3-2	Core	203	v991	Specific	92	v991	Core	384
1cd3-2	Specific	529	1cd3-2	Core	652	v991	Specific	128	v991	Core	175
1cd3-2	Specific	454	1cd3-2	Core	132	v991	Specific	360	v991	Core	1133
1cd3-2	Specific	55	1cd3-2	Core	423	v991	Specific	86	v991	Core	415
1cd3-2	Specific	57	1cd3-2	Core	148	v991	Specific	55	v991	Core	665
1cd3-2	Specific	66	1cd3-2	Core	365	v991	Specific	261	v991	Core	459
1cd3-2	Specific	171	1cd3-2	Core	458	v991	Specific	474	v991	Core	504
1cd3-2	Specific	187	1cd3-2	Core	535	v991	Specific	118	v991	Core	429
1cd3-2	Specific	202	1cd3-2	Core	416	v991	Specific	85	v991	Core	862
1cd3-2	Specific	343	1cd3-2	Core	581	v991	Specific	114	v991	Core	60
1cd3-2	Specific	98	1cd3-2	Core	441	v991	Specific	443	v991	Core	168
1cd3-2	Specific	103	1cd3-2	Core	161	v991	Specific	292	v991	Core	1043
1cd3-2	Specific	61	1cd3-2	Core	280	v991	Specific	55	v991	Core	667
1cd3-2	Specific	456	1cd3-2	Core	353	v991	Specific	162	v991	Core	306
1cd3-2	Specific	204	1cd3-2	Core	211	v991	Specific	57	v991	Core	861
1cd3-2	Specific	453	1cd3-2	Core	629	v991	Specific	70	v991	Core	139
1cd3-2	Specific	551	1cd3-2	Core	973	v991	Specific	110	v991	Core	476
1cd3-2	Specific	109	1cd3-2	Core	245	v991	Specific	74	v991	Core	432
1cd3-2	Specific	114	1cd3-2	Core	553	v991	Specific	78	v991	Core	423
1cd3-2	Specific	255	1cd3-2	Core	700	v991	Specific	179	v991	Core	212
1cd3-2	Specific	258	1cd3-2	Core	843	v991	Specific	112	v991	Core	563
1cd3-2	Specific	644	1cd3-2	Core	194	v991	Specific	722	v991	Core	233
1cd3-2	Specific	88	1cd3-2	Core	252	v991	Specific	136	v991	Core	1167
1cd3-2	Specific	177	1cd3-2	Core	604	v991	Specific	116	v991	Core	532
1cd3-2	Specific	552	1cd3-2	Core	668	v991	Specific	96	v991	Core	348
1cd3-2	Specific	154	1cd3-2	Core	111	v991	Specific	286	v991	Core	196
1cd3-2	Specific	152	1cd3-2	Core	139	v991	Specific	126	v991	Core	219
1cd3-2	Specific	607	1cd3-2	Core	389	v991	Specific	732	v991	Core	165
1cd3-2	Specific	206	1cd3-2	Core	239	v991	Specific	156	v991	Core	912
1cd3-2	Specific	528	1cd3-2	Core	443	v991	Specific	118	v991	Core	502
1cd3-2	Specific	111	1cd3-2	Core	1120	v991	Specific	54	v991	Core	670
1cd3-2	Specific	123	1cd3-2	Core	523	v991	Specific	99	v991	Core	575
1cd3-2	Specific	241	1cd3-2	Core	2228	v991	Specific	105	v991	Core	344
1cd3-2	Specific	121	1cd3-2	Core	300	v991	Specific	51	v991	Core	642
1cd3-2	Specific	238	1cd3-2	Core	370	v991	Specific	533	v991	Core	127
1cd3-2	Specific	51	1cd3-2	Core	379	v991	Specific	389	v991	Core	707
1cd3-2	Specific	299	1cd3-2	Core	129	v991	Specific	89	v991	Core	643
1cd3-2	Specific	142	1cd3-2	Core	59	v991	Specific	297	v991	Core	193
1cd3-2	Specific	172	1cd3-2	Core	398	v991	Specific	69	v991	Core	133
1cd3-2	Specific	83	1cd3-2	Core	385	v991	Specific	720	v991	Core	258
1cd3-2	Specific	72	1cd3-2	Core	423	v991	Specific	620	v991	Core	407
1cd3-2	Specific	105	1cd3-2	Core	478	v991	Specific	98	v991	Core	933
1cd3-2	Specific	84	1cd3-2	Core	405	v991	Specific	587	v991	Core	295
1cd3-2	Specific	53	1cd3-2	Core	320	v991	Specific	85	v991	Core	332
1cd3-2	Specific	107	1cd3-2	Core	298	v991	Specific	189	v991	Core	362
1cd3-2	Specific	72	1cd3-2	Core	1005	v991	Specific	434	v991	Core	122
1cd3-2	Specific	101	1cd3-2	Core	341	v991	Specific	266	v991	Core	695
1cd3-2	Specific	71	1cd3-2	Core	301	v991	Specific	580	v991	Core	319
1cd3-2	Specific	84	1cd3-2	Core	342	v991	Specific	372	v991	Core	389
1cd3-2	Specific	149	1cd3-2	Core	797	v991	Specific	104	v991	Core	642
1cd3-2	Specific	110	1cd3-2	Core	371	v991	Specific	71	v991	Core	1158
1cd3-2	Specific	160	1cd3-2	Core	250	v991	Specific	101	v991	Core	475
1cd3-2	Specific	876	1cd3-2	Core	70	v991	Specific	324	v991	Core	218
1cd3-2	Specific	163	1cd3-2	Core	234	v991	Specific	102	v991	Core	526
1cd3-2	Specific	176	1cd3-2	Core	767	v991	Specific	225	v991	Core	318
1cd3-2	Specific	130	1cd3-2	Core	409	v991	Specific	60	v991	Core	596
1cd3-2	Specific	391	1cd3-2	Core	123	v991	Specific	225	v991	Core	951
1cd3-2	Specific	116	1cd3-2	Core	549	v991	Specific	150	v991	Core	389
1cd3-2	Specific	122	1cd3-2	Core	448	v991	Specific	92	v991	Core	54
1cd3-2	Specific	218	1cd3-2	Core	108	v991	Specific	74	v991	Core	898
1cd3-2	Specific	298	1cd3-2	Core	1479	v991	Specific	57	v991	Core	542
1cd3-2	Specific	132	1cd3-2	Core	425	v991	Specific	93	v991	Core	520
1cd3-2	Specific	83	1cd3-2	Core	402	v991	Specific	824	v991	Core	98
1cd3-2	Specific	91	1cd3-2	Core	403	v991	Specific	101	v991	Core	111
1cd3-2	Specific	181	1cd3-2	Core	299	v991	Specific	83	v991	Core	76
1cd3-2	Specific	62	1cd3-2	Core	838	v991	Specific	60	v991	Core	1368
1cd3-2	Specific	69	1cd3-2	Core	1026	v991	Specific	59	v991	Core	850
1cd3-2	Specific	346	1cd3-2	Core	314	v991	Specific	111	v991	Core	979
1cd3-2	Specific	202	1cd3-2	Core	820	v991	Specific	288	v991	Core	240
1cd3-2	Specific	126	1cd3-2	Core	676	v991	Specific	64	v991	Core	322
1cd3-2	Specific	97	1cd3-2	Core	575	v991	Specific	59	v991	Core	529
1cd3-2	Specific	355	1cd3-2	Core	473	v991	Specific	81	v991	Core	826
1cd3-2	Specific	112	1cd3-2	Core	573	v991	Specific	97	v991	Core	53
1cd3-2	Specific	153	1cd3-2	Core	101	v991	Specific	151	v991	Core	419
1cd3-2	Specific	136	1cd3-2	Core	628	v991	Specific	78	v991	Core	131
1cd3-2	Specific	551	1cd3-2	Core	246	v991	Specific	210	v991	Core	344
1cd3-2	Specific	301	1cd3-2	Core	211	v991	Specific	375	v991	Core	208
1cd3-2	Specific	453	1cd3-2	Core	337	v991	Specific	400	v991	Core	532
1cd3-2	Specific	135	1cd3-2	Core	355	v991	Specific	324	v991	Core	194
1cd3-2	Specific	528	1cd3-2	Core	429	v991	Specific	53	v991	Core	492
1cd3-2	Specific	142	1cd3-2	Core	710	v991	Specific	127	v991	Core	611
1cd3-2	Specific	496	1cd3-2	Core	355	v991	Specific	285	v991	Core	345
1cd3-2	Specific	328	1cd3-2	Core	497	v991	Specific	163	v991	Core	311
1cd3-2	Specific	407	1cd3-2	Core	53	v991	Specific	303	v991	Core	629
1cd3-2	Specific	338	1cd3-2	Core	683	v991	Specific	107	v991	Core	862
1cd3-2	Specific	253	1cd3-2	Core	149	v991	Specific	64	v991	Core	154
1cd3-2	Specific	391	1cd3-2	Core	751	v991	Specific	55	v991	Core	781
1cd3-2	Specific	361	1cd3-2	Core	365	v991	Specific	273	v991	Core	459
1cd3-2	Specific	53	1cd3-2	Core	1155	v991	Specific	325	v991	Core	388
1cd3-2	Specific	343	1cd3-2	Core	453	v991	Specific	77	v991	Core	320
1cd3-2	Specific	116	1cd3-2	Core	274	v991	Specific	321	v991	Core	253
1cd3-2	Specific	94	1cd3-2	Core	513	v991	Specific	103	v991	Core	569
1cd3-2	Specific	309	1cd3-2	Core	1110	v991	Specific	529	v991	Core	880
1cd3-2	Specific	184	1cd3-2	Core	109	v991	Specific	76	v991	Core	199
1cd3-2	Specific	75	1cd3-2	Core	412	v991	Specific	141	v991	Core	470
1cd3-2	Specific	229	1cd3-2	Core	640				v991	Core	726
1cd3-2	Specific	526	1cd3-2	Core	590				v991	Core	536
1cd3-2	Specific	202	1cd3-2	Core	513				v991	Core	382
1cd3-2	Specific	50	1cd3-2	Core	343				v991	Core	684
1cd3-2	Specific	112	1cd3-2	Core	321				v991	Core	641
1cd3-2	Specific	119	1cd3-2	Core	222				v991	Core	257
1cd3-2	Specific	190	1cd3-2	Core	672				v991	Core	394
1cd3-2	Specific	108	1cd3-2	Core	430				v991	Core	87
1cd3-2	Specific	456	1cd3-2	Core	262				v991	Core	699
1cd3-2	Specific	208	1cd3-2	Core	494				v991	Core	255
1cd3-2	Specific	91	1cd3-2	Core	660				v991	Core	139
1cd3-2	Specific	435	1cd3-2	Core	315				v991	Core	374
1cd3-2	Specific	103	1cd3-2	Core	1098				v991	Core	96
1cd3-2	Specific	358	1cd3-2	Core	1954				v991	Core	1167
1cd3-2	Specific	391	1cd3-2	Core	407				v991	Core	536
1cd3-2	Specific	155	1cd3-2	Core	339				v991	Core	1041
1cd3-2	Specific	93	1cd3-2	Core	238				v991	Core	510
1cd3-2	Specific	90	1cd3-2	Core	283				v991	Core	116
1cd3-2	Specific	84	1cd3-2	Core	413				v991	Core	527
1cd3-2	Specific	151	1cd3-2	Core	214				v991	Core	104
1cd3-2	Specific	56	1cd3-2	Core	528				v991	Core	627
1cd3-2	Specific	315	1cd3-2	Core	587				v991	Core	713
1cd3-2	Specific	241	1cd3-2	Core	387				v991	Core	387
1cd3-2	Specific	89	1cd3-2	Core	596				v991	Core	64
1cd3-2	Specific	336	1cd3-2	Core	203				v991	Core	530
1cd3-2	Specific	68	1cd3-2	Core	480				v991	Core	1200
1cd3-2	Specific	169	1cd3-2	Core	2309				v991	Core	392
1cd3-2	Specific	329	1cd3-2	Core	562				v991	Core	2014
1cd3-2	Specific	133	1cd3-2	Core	237				v991	Core	488
1cd3-2	Specific	149	1cd3-2	Core	378				v991	Core	170
			1cd3-2	Core	150				v991	Core	751
			1cd3-2	Core	1579				v991	Core	339
			1cd3-2	Core	327				v991	Core	295
			1cd3-2	Core	392				v991	Core	653
			1cd3-2	Core	911				v991	Core	611
			1cd3-2	Core	395				v991	Core	183
			1cd3-2	Core	556				v991	Core	329
			1cd3-2	Core	739				v991	Core	1467
			1cd3-2	Core	164				v991	Core	799
			1cd3-2	Core	276				v991	Core	728
			1cd3-2	Core	125				v991	Core	287
			1cd3-2	Core	163				v991	Core	1049
			1cd3-2	Core	140				v991	Core	635
			1cd3-2	Core	237				v991	Core	83
			1cd3-2	Core	789				v991	Core	361
			1cd3-2	Core	287				v991	Core	396
			1cd3-2	Core	201				v991	Core	193
			1cd3-2	Core	104				v991	Core	265
			1cd3-2	Core	644				v991	Core	257
			1cd3-2	Core	211				v991	Core	445
			1cd3-2	Core	512				v991	Core	234
			1cd3-2	Core	479				v991	Core	410
			1cd3-2	Core	109				v991	Core	491
			1cd3-2	Core	486				v991	Core	398
			1cd3-2	Core	589				v991	Core	496
			1cd3-2	Core	174				v991	Core	313
			1cd3-2	Core	346				v991	Core	339
			1cd3-2	Core	335				v991	Core	241
			1cd3-2	Core	513				v991	Core	117
			1cd3-2	Core	759				v991	Core	423
			1cd3-2	Core	263				v991	Core	245
			1cd3-2	Core	819				v991	Core	1817
			1cd3-2	Core	622				v991	Core	559
			1cd3-2	Core	275				v991	Core	1111
			1cd3-2	Core	531				v991	Core	561
			1cd3-2	Core	242				v991	Core	3882
			1cd3-2	Core	493				v991	Core	109
			1cd3-2	Core	164				v991	Core	380
			1cd3-2	Core	233				v991	Core	554
			1cd3-2	Core	448				v991	Core	395
			1cd3-2	Core	118				v991	Core	111
			1cd3-2	Core	721				v991	Core	390
			1cd3-2	Core	92				v991	Core	433
			1cd3-2	Core	146				v991	Core	482
			1cd3-2	Core	544				v991	Core	721
			1cd3-2	Core	320				v991	Core	2598
			1cd3-2	Core	752				v991	Core	179
			1cd3-2	Core	1513				v991	Core	67
			1cd3-2	Core	432				v991	Core	456
			1cd3-2	Core	468				v991	Core	760
			1cd3-2	Core	525				v991	Core	819
			1cd3-2	Core	56				v991	Core	747
			1cd3-2	Core	292				v991	Core	609
			1cd3-2	Core	518				v991	Core	1957
			1cd3-2	Core	231				v991	Core	671
			1cd3-2	Core	572				v991	Core	125
			1cd3-2	Core	1030				v991	Core	250
			1cd3-2	Core	361				v991	Core	455
			1cd3-2	Core	581				v991	Core	341
			1cd3-2	Core	577				v991	Core	342
			1cd3-2	Core	63				v991	Core	1019
			1cd3-2	Core	1104				v991	Core	409
			1cd3-2	Core	123				v991	Core	150
			1cd3-2	Core	78				v991	Core	825
			1cd3-2	Core	174				v991	Core	447
			1cd3-2	Core	206				v991	Core	174
			1cd3-2	Core	253				v991	Core	419
			1cd3-2	Core	553				v991	Core	530
			1cd3-2	Core	766				v991	Core	225
			1cd3-2	Core	1052				v991	Core	1086
			1cd3-2	Core	339				v991	Core	243
			1cd3-2	Core	1213				v991	Core	477
			1cd3-2	Core	635				v991	Core	397
			1cd3-2	Core	457				v991	Core	98
			1cd3-2	Core	298				v991	Core	659
			1cd3-2	Core	616				v991	Core	375
			1cd3-2	Core	815				v991	Core	1063
			1cd3-2	Core	360				v991	Core	492
			1cd3-2	Core	1257				v991	Core	292
			1cd3-2	Core	140				v991	Core	779
			1cd3-2	Core	58				v991	Core	301
			1cd3-2	Core	911				v991	Core	1007
			1cd3-2	Core	212				v991	Core	461
			1cd3-2	Core	554				v991	Core	646
			1cd3-2	Core	398				v991	Core	325
			1cd3-2	Core	339				v991	Core	133
			1cd3-2	Core	488				v991	Core	205
			1cd3-2	Core	864				v991	Core	1026
			1cd3-2	Core	1441				v991	Core	937
			1cd3-2	Core	447				v991	Core	132
			1cd3-2	Core	102				v991	Core	912
			1cd3-2	Core	213				v991	Core	414
			1cd3-2	Core	671				v991	Core	154
			1cd3-2	Core	190				v991	Core	94
			1cd3-2	Core	867				v991	Core	440
			1cd3-2	Core	1017				v991	Core	881
			1cd3-2	Core	112				v991	Core	445
			1cd3-2	Core	301				v991	Core	673
			1cd3-2	Core	373				v991	Core	433
			1cd3-2	Core	307				v991	Core	61
			1cd3-2	Core	441				v991	Core	435
			1cd3-2	Core	507				v991	Core	540
			1cd3-2	Core	486				v991	Core	470
			1cd3-2	Core	285				v991	Core	831
			1cd3-2	Core	218				v991	Core	714
			1cd3-2	Core	948				v991	Core	774
			1cd3-2	Core	57				v991	Core	453
			1cd3-2	Core	286				v991	Core	575
			1cd3-2	Core	804				v991	Core	369
			1cd3-2	Core	363				v991	Core	329
			1cd3-2	Core	479				v991	Core	142
			1cd3-2	Core	252				v991	Core	530
			1cd3-2	Core	565				v991	Core	368
			1cd3-2	Core	902				v991	Core	505
			1cd3-2	Core	362				v991	Core	93
			1cd3-2	Core	485				v991	Core	1154
			1cd3-2	Core	442				v991	Core	1721
			1cd3-2	Core	191				v991	Core	750
			1cd3-2	Core	210				v991	Core	582
			1cd3-2	Core	183				v991	Core	781
			1cd3-2	Core	705				v991	Core	526
			1cd3-2	Core	259				v991	Core	72
			1cd3-2	Core	343				v991	Core	484
			1cd3-2	Core	524				v991	Core	645
			1cd3-2	Core	642				v991	Core	556
			1cd3-2	Core	784				v991	Core	512
			1cd3-2	Core	547				v991	Core	241
			1cd3-2	Core	527				v991	Core	321
			1cd3-2	Core	400				v991	Core	907
			1cd3-2	Core	426				v991	Core	247
			1cd3-2	Core	343				v991	Core	413
			1cd3-2	Core	526				v991	Core	214
			1cd3-2	Core	432				v991	Core	769
			1cd3-2	Core	91				v991	Core	177
			1cd3-2	Core	142				v991	Core	602
			1cd3-2	Core	464				v991	Core	957
			1cd3-2	Core	753				v991	Core	535
			1cd3-2	Core	1081				v991	Core	327
			1cd3-2	Core	241				v991	Core	672
			1cd3-2	Core	345				v991	Core	62
			1cd3-2	Core	1006				v991	Core	416
			1cd3-2	Core	145				v991	Core	312
			1cd3-2	Core	782				v991	Core	383
			1cd3-2	Core	752				v991	Core	167
			1cd3-2	Core	815				v991	Core	583
			1cd3-2	Core	243				v991	Core	163
			1cd3-2	Core	178				v991	Core	350
			1cd3-2	Core	71				v991	Core	544
			1cd3-2	Core	394				v991	Core	367
			1cd3-2	Core	114				v991	Core	672
			1cd3-2	Core	412				v991	Core	624
			1cd3-2	Core	459				v991	Core	427
			1cd3-2	Core	185				v991	Core	400
			1cd3-2	Core	357				v991	Core	97
			1cd3-2	Core	655				v991	Core	411
			1cd3-2	Core	1170				v991	Core	390
			1cd3-2	Core	1269				v991	Core	876
			1cd3-2	Core	497				v991	Core	337
			1cd3-2	Core	390				v991	Core	1264
			1cd3-2	Core	2079				v991	Core	222
			1cd3-2	Core	181				v991	Core	472
			1cd3-2	Core	390				v991	Core	105
			1cd3-2	Core	734				v991	Core	625
			1cd3-2	Core	86				v991	Core	595
			1cd3-2	Core	483				v991	Core	471
			1cd3-2	Core	514				v991	Core	192
			1cd3-2	Core	231				v991	Core	182
			1cd3-2	Core	170				v991	Core	68
			1cd3-2	Core	62				v991	Core	94
			1cd3-2	Core	82				v991	Core	299
			1cd3-2	Core	294				v991	Core	609
			1cd3-2	Core	505				v991	Core	1168
			1cd3-2	Core	804				v991	Core	212
			1cd3-2	Core	793				v991	Core	369
			1cd3-2	Core	1028				v991	Core	343
			1cd3-2	Core	238				v991	Core	941
			1cd3-2	Core	752				v991	Core	658
			1cd3-2	Core	488				v991	Core	569
			1cd3-2	Core	307				v991	Core	180
			1cd3-2	Core	233				v991	Core	1110
			1cd3-2	Core	121				v991	Core	568
			1cd3-2	Core	697				v991	Core	82
			1cd3-2	Core	69				v991	Core	319
			1cd3-2	Core	329				v991	Core	203
			1cd3-2	Core	160				v991	Core	326
			1cd3-2	Core	1393				v991	Core	544
			1cd3-2	Core	320				v991	Core	782
			1cd3-2	Core	763				v991	Core	604
			1cd3-2	Core	268				v991	Core	115
			1cd3-2	Core	568				v991	Core	379
			1cd3-2	Core	96				v991	Core	624
			1cd3-2	Core	352				v991	Core	637
			1cd3-2	Core	534				v991	Core	609
			1cd3-2	Core	311				v991	Core	378
			1cd3-2	Core	335				v991	Core	506
			1cd3-2	Core	486				v991	Core	554
			1cd3-2	Core	72				v991	Core	1151
			1cd3-2	Core	474				v991	Core	445
			1cd3-2	Core	280				v991	Core	357
			1cd3-2	Core	423				v991	Core	572
			1cd3-2	Core	478				v991	Core	516
			1cd3-2	Core	190				v991	Core	398
			1cd3-2	Core	206				v991	Core	507
			1cd3-2	Core	382				v991	Core	481
			1cd3-2	Core	337				v991	Core	681
			1cd3-2	Core	783				v991	Core	239
			1cd3-2	Core	308				v991	Core	264
			1cd3-2	Core	323				v991	Core	823
			1cd3-2	Core	311				v991	Core	465
			1cd3-2	Core	558				v991	Core	594
			1cd3-2	Core	318				v991	Core	409
			1cd3-2	Core	195				v991	Core	598
			1cd3-2	Core	165				v991	Core	151
			1cd3-2	Core	115				v991	Core	256
			1cd3-2	Core	480				v991	Core	745
			1cd3-2	Core	259				v991	Core	462
			1cd3-2	Core	509				v991	Core	149
			1cd3-2	Core	524				v991	Core	671
			1cd3-2	Core	1075				v991	Core	801
			1cd3-2	Core	493				v991	Core	479
			1cd3-2	Core	692				v991	Core	421
			1cd3-2	Core	317				v991	Core	390
			1cd3-2	Core	364				v991	Core	412
			1cd3-2	Core	404				v991	Core	331
			1cd3-2	Core	358				v991	Core	201
			1cd3-2	Core	785				v991	Core	404
			1cd3-2	Core	215				v991	Core	889
			1cd3-2	Core	520				v991	Core	555
			1cd3-2	Core	121				v991	Core	558
			1cd3-2	Core	119				v991	Core	386
			1cd3-2	Core	483				v991	Core	536
			1cd3-2	Core	425				v991	Core	205
			1cd3-2	Core	313				v991	Core	127
			1cd3-2	Core	926				v991	Core	271
			1cd3-2	Core	692				v991	Core	258
			1cd3-2	Core	562				v991	Core	175
			1cd3-2	Core	62				v991	Core	385
			1cd3-2	Core	721				v991	Core	123
			1cd3-2	Core	550				v991	Core	597
			1cd3-2	Core	410				v991	Core	817
			1cd3-2	Core	91				v991	Core	316
			1cd3-2	Core	568				v991	Core	622
			1cd3-2	Core	381				v991	Core	295
			1cd3-2	Core	301				v991	Core	153
			1cd3-2	Core	868				v991	Core	248
			1cd3-2	Core	690				v991	Core	1018
			1cd3-2	Core	517				v991	Core	274
			1cd3-2	Core	512				v991	Core	605
			1cd3-2	Core	218				v991	Core	471
			1cd3-2	Core	338				v991	Core	528
			1cd3-2	Core	119				v991	Core	737
			1cd3-2	Core	186				v991	Core	158
			1cd3-2	Core	1543				v991	Core	735
			1cd3-2	Core	153				v991	Core	691
			1cd3-2	Core	683				v991	Core	1080
			1cd3-2	Core	312				v991	Core	344
			1cd3-2	Core	338				v991	Core	1827
			1cd3-2	Core	385				v991	Core	534
			1cd3-2	Core	585				v991	Core	1341
			1cd3-2	Core	118				v991	Core	499
			1cd3-2	Core	186				v991	Core	856
			1cd3-2	Core	1069				v991	Core	315
			1cd3-2	Core	566				v991	Core	514
			1cd3-2	Core	556				v991	Core	566
			1cd3-2	Core	480				v991	Core	148
			1cd3-2	Core	114				v991	Core	191
			1cd3-2	Core	884				v991	Core	155
			1cd3-2	Core	677				v991	Core	417
			1cd3-2	Core	1043				v991	Core	463
			1cd3-2	Core	119				v991	Core	437
			1cd3-2	Core	161				v991	Core	104
			1cd3-2	Core	842				v991	Core	327
			1cd3-2	Core	424				v991	Core	305
			1cd3-2	Core	411				v991	Core	195
			1cd3-2	Core	412				v991	Core	690
			1cd3-2	Core	341				v991	Core	365
			1cd3-2	Core	662				v991	Core	322
			1cd3-2	Core	180				v991	Core	604
			1cd3-2	Core	217				v991	Core	438
			1cd3-2	Core	670				v991	Core	144
			1cd3-2	Core	431				v991	Core	323
			1cd3-2	Core	552				v991	Core	530
			1cd3-2	Core	344				v991	Core	663
			1cd3-2	Core	279				v991	Core	543
			1cd3-2	Core	293				v991	Core	784
			1cd3-2	Core	572				v991	Core	308
			1cd3-2	Core	212				v991	Core	729
			1cd3-2	Core	398				v991	Core	222
			1cd3-2	Core	249				v991	Core	536
			1cd3-2	Core	59				v991	Core	215
			1cd3-2	Core	762				v991	Core	487
			1cd3-2	Core	359				v991	Core	531
			1cd3-2	Core	1358				v991	Core	1061
			1cd3-2	Core	674				v991	Core	527
			1cd3-2	Core	676				v991	Core	380
			1cd3-2	Core	703				v991	Core	748
			1cd3-2	Core	278				v991	Core	149
			1cd3-2	Core	419				v991	Core	335
			1cd3-2	Core	312				v991	Core	306
			1cd3-2	Core	386				v991	Core	286
			1cd3-2	Core	236				v991	Core	145
			1cd3-2	Core	132				v991	Core	536
			1cd3-2	Core	528				v991	Core	237
			1cd3-2	Core	606				v991	Core	1180
			1cd3-2	Core	505				v991	Core	307
			1cd3-2	Core	615				v991	Core	128
			1cd3-2	Core	521				v991	Core	367
			1cd3-2	Core	157				v991	Core	250
			1cd3-2	Core	172				v991	Core	1093
			1cd3-2	Core	87				v991	Core	288
			1cd3-2	Core	355				v991	Core	418
			1cd3-2	Core	994				v991	Core	251
			1cd3-2	Core	512				v991	Core	662
			1cd3-2	Core	118				v991	Core	623
			1cd3-2	Core	255				v991	Core	323
			1cd3-2	Core	343				v991	Core	902
			1cd3-2	Core	462				v991	Core	253
			1cd3-2	Core	320				v991	Core	253
			1cd3-2	Core	1301				v991	Core	471
			1cd3-2	Core	466				v991	Core	392
			1cd3-2	Core	287				v991	Core	844
			1cd3-2	Core	270				v991	Core	293
			1cd3-2	Core	357				v991	Core	242
			1cd3-2	Core	379				v991	Core	269
			1cd3-2	Core	409				v991	Core	322
			1cd3-2	Core	507				v991	Core	492
			1cd3-2	Core	540				v991	Core	382
			1cd3-2	Core	284				v991	Core	853
			1cd3-2	Core	1208				v991	Core	399
			1cd3-2	Core	523				v991	Core	541
			1cd3-2	Core	468				v991	Core	185
			1cd3-2	Core	305				v991	Core	634
			1cd3-2	Core	108				v991	Core	338
			1cd3-2	Core	1040				v991	Core	884
			1cd3-2	Core	549				v991	Core	649
			1cd3-2	Core	358				v991	Core	190
			1cd3-2	Core	464				v991	Core	533
			1cd3-2	Core	405				v991	Core	138
			1cd3-2	Core	291				v991	Core	373
			1cd3-2	Core	220				v991	Core	309
			1cd3-2	Core	914				v991	Core	528
			1cd3-2	Core	272				v991	Core	92
			1cd3-2	Core	528				v991	Core	424
			1cd3-2	Core	652				v991	Core	776
			1cd3-2	Core	211				v991	Core	479
			1cd3-2	Core	351				v991	Core	56
			1cd3-2	Core	177				v991	Core	538
			1cd3-2	Core	345				v991	Core	483
			1cd3-2	Core	398				v991	Core	349
			1cd3-2	Core	1862				v991	Core	131
			1cd3-2	Core	1802				v991	Core	830
			1cd3-2	Core	211				v991	Core	139
			1cd3-2	Core	215				v991	Core	474
			1cd3-2	Core	2096				v991	Core	195
			1cd3-2	Core	197				v991	Core	992
			1cd3-2	Core	549				v991	Core	559
			1cd3-2	Core	308				v991	Core	410
			1cd3-2	Core	571				v991	Core	655
			1cd3-2	Core	529				v991	Core	359
			1cd3-2	Core	335				v991	Core	427
			1cd3-2	Core	546				v991	Core	398
			1cd3-2	Core	634				v991	Core	449
			1cd3-2	Core	323				v991	Core	236
			1cd3-2	Core	209				v991	Core	572
			1cd3-2	Core	291				v991	Core	473
			1cd3-2	Core	281				v991	Core	895
			1cd3-2	Core	524				v991	Core	762
			1cd3-2	Core	282				v991	Core	360
			1cd3-2	Core	447				v991	Core	164
			1cd3-2	Core	479				v991	Core	556
			1cd3-2	Core	213				v991	Core	244
			1cd3-2	Core	352				v991	Core	329
			1cd3-2	Core	248				v991	Core	242
			1cd3-2	Core	98				v991	Core	256
			1cd3-2	Core	231				v991	Core	703
			1cd3-2	Core	109				v991	Core	1459
			1cd3-2	Core	160				v991	Core	142
			1cd3-2	Core	490				v991	Core	253
			1cd3-2	Core	168				v991	Core	400
			1cd3-2	Core	499				v991	Core	440
			1cd3-2	Core	188				v991	Core	158
			1cd3-2	Core	504				v991	Core	65
			1cd3-2	Core	595				v991	Core	534
			1cd3-2	Core	1326				v991	Core	454
			1cd3-2	Core	438				v991	Core	956
			1cd3-2	Core	1601				v991	Core	518
			1cd3-2	Core	477				v991	Core	402
			1cd3-2	Core	935				v991	Core	4976
			1cd3-2	Core	1018				v991	Core	247
			1cd3-2	Core	346				v991	Core	335
			1cd3-2	Core	669				v991	Core	413
			1cd3-2	Core	379				v991	Core	514
			1cd3-2	Core	474				v991	Core	442
			1cd3-2	Core	171				v991	Core	467
			1cd3-2	Core	416				v991	Core	149
			1cd3-2	Core	552				v991	Core	624
			1cd3-2	Core	388				v991	Core	377
			1cd3-2	Core	243				v991	Core	478
			1cd3-2	Core	146				v991	Core	1179
			1cd3-2	Core	193				v991	Core	357
			1cd3-2	Core	321				v991	Core	1084
			1cd3-2	Core	485				v991	Core	855
			1cd3-2	Core	444				v991	Core	591
			1cd3-2	Core	114				v991	Core	340
			1cd3-2	Core	524				v991	Core	194
			1cd3-2	Core	152				v991	Core	462
			1cd3-2	Core	418				v991	Core	533
			1cd3-2	Core	235				v991	Core	551
			1cd3-2	Core	619				v991	Core	833
			1cd3-2	Core	362				v991	Core	316
			1cd3-2	Core	375				v991	Core	976
			1cd3-2	Core	156				v991	Core	536
			1cd3-2	Core	407				v991	Core	643
			1cd3-2	Core	523				v991	Core	577
			1cd3-2	Core	822				v991	Core	458
			1cd3-2	Core	487				v991	Core	325
			1cd3-2	Core	358				v991	Core	597
			1cd3-2	Core	533				v991	Core	799
			1cd3-2	Core	1086				v991	Core	433
			1cd3-2	Core	1117				v991	Core	998
			1cd3-2	Core	335				v991	Core	529
			1cd3-2	Core	845				v991	Core	338
			1cd3-2	Core	302				v991	Core	407
			1cd3-2	Core	609				v991	Core	466
			1cd3-2	Core	468				v991	Core	255
			1cd3-2	Core	263				v991	Core	717
			1cd3-2	Core	284				v991	Core	495
			1cd3-2	Core	127				v991	Core	540
			1cd3-2	Core	109				v991	Core	495
			1cd3-2	Core	243				v991	Core	871
			1cd3-2	Core	277				v991	Core	464
			1cd3-2	Core	929				v991	Core	889
			1cd3-2	Core	151				v991	Core	259
			1cd3-2	Core	97				v991	Core	601
			1cd3-2	Core	313				v991	Core	581
			1cd3-2	Core	339				v991	Core	215
			1cd3-2	Core	65				v991	Core	480
			1cd3-2	Core	559				v991	Core	846
			1cd3-2	Core	383				v991	Core	728
			1cd3-2	Core	671				v991	Core	308
			1cd3-2	Core	824				v991	Core	589
			1cd3-2	Core	259				v991	Core	231
			1cd3-2	Core	204				v991	Core	373
			1cd3-2	Core	212				v991	Core	711
			1cd3-2	Core	397				v991	Core	745
			1cd3-2	Core	592				v991	Core	149
			1cd3-2	Core	76				v991	Core	288
			1cd3-2	Core	1050				v991	Core	536
			1cd3-2	Core	352				v991	Core	1770
			1cd3-2	Core	497				v991	Core	316
			1cd3-2	Core	513				v991	Core	710
			1cd3-2	Core	501				v991	Core	317
			1cd3-2	Core	725				v991	Core	675
			1cd3-2	Core	295				v991	Core	298
			1cd3-2	Core	625				v991	Core	673
			1cd3-2	Core	781				v991	Core	527
			1cd3-2	Core	1164				v991	Core	641
			1cd3-2	Core	877				v991	Core	55
			1cd3-2	Core	922				v991	Core	336
			1cd3-2	Core	359				v991	Core	339
			1cd3-2	Core	355				v991	Core	784
			1cd3-2	Core	4487				v991	Core	253
			1cd3-2	Core	360				v991	Core	245
			1cd3-2	Core	407				v991	Core	135
			1cd3-2	Core	484				v991	Core	1053
			1cd3-2	Core	148				v991	Core	279
			1cd3-2	Core	168				v991	Core	805
			1cd3-2	Core	313				v991	Core	1194
			1cd3-2	Core	75				v991	Core	195
			1cd3-2	Core	1355				v991	Core	486
			1cd3-2	Core	1035				v991	Core	645
			1cd3-2	Core	871				v991	Core	360
			1cd3-2	Core	739				v991	Core	1173
			1cd3-2	Core	157				v991	Core	448
			1cd3-2	Core	501				v991	Core	716
			1cd3-2	Core	771				v991	Core	609
			1cd3-2	Core	90				v991	Core	1105
			1cd3-2	Core	575				v991	Core	396
			1cd3-2	Core	606				v991	Core	305
			1cd3-2	Core	396				v991	Core	115
			1cd3-2	Core	397				v991	Core	405
			1cd3-2	Core	233				v991	Core	103
			1cd3-2	Core	480				v991	Core	1351
			1cd3-2	Core	904				v991	Core	72
			1cd3-2	Core	178				v991	Core	175
			1cd3-2	Core	518				v991	Core	1081
			1cd3-2	Core	719				v991	Core	331
			1cd3-2	Core	550				v991	Core	324
			1cd3-2	Core	213				v991	Core	350
			1cd3-2	Core	285				v991	Core	329
			1cd3-2	Core	859				v991	Core	547
			1cd3-2	Core	647				v991	Core	746
			1cd3-2	Core	489				v991	Core	633
			1cd3-2	Core	587				v991	Core	543
			1cd3-2	Core	380				v991	Core	333
			1cd3-2	Core	490				v991	Core	1030
			1cd3-2	Core	65				v991	Core	528
			1cd3-2	Core	1794				v991	Core	483
			1cd3-2	Core	347				v991	Core	526
			1cd3-2	Core	391				v991	Core	740
			1cd3-2	Core	141				v991	Core	120
			1cd3-2	Core	167				v991	Core	185
			1cd3-2	Core	122				v991	Core	638
			1cd3-2	Core	61				v991	Core	732
			1cd3-2	Core	595				v991	Core	334
			1cd3-2	Core	2102				v991	Core	849
			1cd3-2	Core	54				v991	Core	311
			1cd3-2	Core	298				v991	Core	349
			1cd3-2	Core	949				v991	Core	469
			1cd3-2	Core	417				v991	Core	453
			1cd3-2	Core	745				v991	Core	554
			1cd3-2	Core	491				v991	Core	629
			1cd3-2	Core	1934				v991	Core	905
			1cd3-2	Core	613				v991	Core	391
			1cd3-2	Core	333				v991	Core	886
			1cd3-2	Core	141				v991	Core	369
			1cd3-2	Core	349				v991	Core	932
			1cd3-2	Core	178				v991	Core	471
			1cd3-2	Core	295				v991	Core	248
			1cd3-2	Core	314				v991	Core	160
			1cd3-2	Core	462				v991	Core	126
			1cd3-2	Core	243				v991	Core	347
			1cd3-2	Core	328				v991	Core	244
			1cd3-2	Core	707				v991	Core	325
			1cd3-2	Core	141				v991	Core	136
			1cd3-2	Core	285				v991	Core	727
			1cd3-2	Core	518				v991	Core	493
			1cd3-2	Core	305				v991	Core	529
			1cd3-2	Core	299				v991	Core	219
			1cd3-2	Core	404				v991	Core	350
			1cd3-2	Core	520				v991	Core	529
			1cd3-2	Core	161				v991	Core	1654
			1cd3-2	Core	495				v991	Core	119
			1cd3-2	Core	813				v991	Core	1365
			1cd3-2	Core	499				v991	Core	264
			1cd3-2	Core	62				v991	Core	683
			1cd3-2	Core	170				v991	Core	903
			1cd3-2	Core	57				v991	Core	2291
			1cd3-2	Core	1688				v991	Core	233
			1cd3-2	Core	344				v991	Core	71
			1cd3-2	Core	314				v991	Core	332
			1cd3-2	Core	618				v991	Core	743
			1cd3-2	Core	104				v991	Core	291
			1cd3-2	Core	339				v991	Core	511
			1cd3-2	Core	303				v991	Core	845
			1cd3-2	Core	381				v991	Core	256
			1cd3-2	Core	109				v991	Core	414
			1cd3-2	Core	123				v991	Core	930
			1cd3-2	Core	402				v991	Core	983
			1cd3-2	Core	66				v991	Core	157
			1cd3-2	Core	354				v991	Core	292
			1cd3-2	Core	1351				v991	Core	694
			1cd3-2	Core	765				v991	Core	233
			1cd3-2	Core	105				v991	Core	914
			1cd3-2	Core	696				v991	Core	421
			1cd3-2	Core	555				v991	Core	549
			1cd3-2	Core	78				v991	Core	930
			1cd3-2	Core	237				v991	Core	101
			1cd3-2	Core	225				v991	Core	158
			1cd3-2	Core	460				v991	Core	594
			1cd3-2	Core	144				v991	Core	172
			1cd3-2	Core	300				v991	Core	630
			1cd3-2	Core	757				v991	Core	184
			1cd3-2	Core	226				v991	Core	495
			1cd3-2	Core	659				v991	Core	318
			1cd3-2	Core	117				v991	Core	1048
			1cd3-2	Core	381				v991	Core	423
			1cd3-2	Core	710				v991	Core	394
			1cd3-2	Core	660				v991	Core	335
			1cd3-2	Core	249				v991	Core	356
			1cd3-2	Core	276				v991	Core	127
			1cd3-2	Core	599				v991	Core	514
			1cd3-2	Core	91				v991	Core	530
			1cd3-2	Core	134				v991	Core	117
			1cd3-2	Core	884				v991	Core	554
			1cd3-2	Core	619				v991	Core	118
			1cd3-2	Core	414				v991	Core	368
			1cd3-2	Core	399				v991	Core	571
			1cd3-2	Core	65				v991	Core	511
			1cd3-2	Core	333				v991	Core	941
			1cd3-2	Core	263				v991	Core	107
			1cd3-2	Core	561				v991	Core	1034
			1cd3-2	Core	199				v991	Core	336
			1cd3-2	Core	304				v991	Core	185
			1cd3-2	Core	770				v991	Core	754
			1cd3-2	Core	801				v991	Core	438
			1cd3-2	Core	296				v991	Core	568
			1cd3-2	Core	585				v991	Core	247
			1cd3-2	Core	101				v991	Core	543
			1cd3-2	Core	476				v991	Core	320
			1cd3-2	Core	174				v991	Core	790
			1cd3-2	Core	309				v991	Core	811
			1cd3-2	Core	524				v991	Core	490
			1cd3-2	Core	151				v991	Core	213
			1cd3-2	Core	465				v991	Core	630
			1cd3-2	Core	233				v991	Core	350
			1cd3-2	Core	504				v991	Core	101
			1cd3-2	Core	767				v991	Core	272
			1cd3-2	Core	460				v991	Core	455
			1cd3-2	Core	401				v991	Core	202
			1cd3-2	Core	419				v991	Core	119
			1cd3-2	Core	609				v991	Core	417
			1cd3-2	Core	132				v991	Core	576
			1cd3-2	Core	342				v991	Core	497
			1cd3-2	Core	348				v991	Core	371
			1cd3-2	Core	182				v991	Core	172
			1cd3-2	Core	1139				v991	Core	76
			1cd3-2	Core	840				v991	Core	354
			1cd3-2	Core	1427				v991	Core	473
			1cd3-2	Core	60				v991	Core	685
			1cd3-2	Core	238				v991	Core	789
			1cd3-2	Core	120				v991	Core	456
			1cd3-2	Core	477				v991	Core	615
			1cd3-2	Core	472				v991	Core	644
			1cd3-2	Core	261				v991	Core	593
			1cd3-2	Core	1031				v991	Core	431
			1cd3-2	Core	253				v991	Core	555
			1cd3-2	Core	960				v991	Core	82
			1cd3-2	Core	339				v991	Core	533
			1cd3-2	Core	279				v991	Core	289
			1cd3-2	Core	497				v991	Core	310
			1cd3-2	Core	674				v991	Core	262
			1cd3-2	Core	208				v991	Core	310
			1cd3-2	Core	205				v991	Core	345
			1cd3-2	Core	408				v991	Core	459
			1cd3-2	Core	388				v991	Core	915
			1cd3-2	Core	94				v991	Core	523
			1cd3-2	Core	1113				v991	Core	235
			1cd3-2	Core	163				v991	Core	1479
			1cd3-2	Core	307				v991	Core	580
			1cd3-2	Core	395				v991	Core	276
			1cd3-2	Core	522				v991	Core	150
			1cd3-2	Core	381				v991	Core	160
			1cd3-2	Core	836				v991	Core	338
			1cd3-2	Core	408				v991	Core	331
			1cd3-2	Core	90				v991	Core	289
			1cd3-2	Core	347				v991	Core	251
			1cd3-2	Core	514				v991	Core	554
			1cd3-2	Core	514				v991	Core	587
			1cd3-2	Core	553				v991	Core	180
			1cd3-2	Core	488				v991	Core	508
			1cd3-2	Core	174				v991	Core	2040
			1cd3-2	Core	984				v991	Core	223
			1cd3-2	Core	150				v991	Core	1036
			1cd3-2	Core	2520				v991	Core	93
			1cd3-2	Core	601				v991	Core	1534
			1cd3-2	Core	300				v991	Core	584
			1cd3-2	Core	177				v991	Core	748
			1cd3-2	Core	56				v991	Core	259
			1cd3-2	Core	285				v991	Core	859
			1cd3-2	Core	201				v991	Core	443
			1cd3-2	Core	545				v991	Core	274
			1cd3-2	Core	246				v991	Core	275
			1cd3-2	Core	284				v991	Core	110
			1cd3-2	Core	263				v991	Core	510
			1cd3-2	Core	733				v991	Core	182
			1cd3-2	Core	117				v991	Core	409
			1cd3-2	Core	161				v991	Core	224
			1cd3-2	Core	760				v991	Core	491
			1cd3-2	Core	571				v991	Core	269
			1cd3-2	Core	1218				v991	Core	403
			1cd3-2	Core	345				v991	Core	618
			1cd3-2	Core	679				v991	Core	196
			1cd3-2	Core	925				v991	Core	92
			1cd3-2	Core	547				v991	Core	380
			1cd3-2	Core	840				v991	Core	379
			1cd3-2	Core	504				v991	Core	217
			1cd3-2	Core	377				v991	Core	72
			1cd3-2	Core	634				v991	Core	423
			1cd3-2	Core	338				v991	Core	500
			1cd3-2	Core	350				v991	Core	393
			1cd3-2	Core	318				v991	Core	320
			1cd3-2	Core	158				v991	Core	429
			1cd3-2	Core	1200				v991	Core	518
			1cd3-2	Core	506				v991	Core	436
			1cd3-2	Core	441				v991	Core	619
			1cd3-2	Core	612				v991	Core	325
			1cd3-2	Core	437				v991	Core	1063
			1cd3-2	Core	270				v991	Core	154
			1cd3-2	Core	245				v991	Core	2031
			1cd3-2	Core	837				v991	Core	479
			1cd3-2	Core	697				v991	Core	325
			1cd3-2	Core	1098				v991	Core	642
			1cd3-2	Core	311				v991	Core	186
			1cd3-2	Core	533				v991	Core	106
			1cd3-2	Core	107				v991	Core	226
			1cd3-2	Core	108				v991	Core	210
			1cd3-2	Core	440				v991	Core	291
			1cd3-2	Core	237				v991	Core	243
			1cd3-2	Core	344				v991	Core	996
			1cd3-2	Core	299				v991	Core	326
			1cd3-2	Core	348				v991	Core	329
			1cd3-2	Core	377				v991	Core	69
			1cd3-2	Core	295				v991	Core	368
			1cd3-2	Core	537				v991	Core	645
			1cd3-2	Core	924				v991	Core	610
			1cd3-2	Core	234				v991	Core	273
			1cd3-2	Core	611				v991	Core	273
			1cd3-2	Core	151				v991	Core	243
			1cd3-2	Core	517				v991	Core	1043
			1cd3-2	Core	508				v991	Core	347
			1cd3-2	Core	519				v991	Core	541
			1cd3-2	Core	850				v991	Core	125
			1cd3-2	Core	294				v991	Core	153
			1cd3-2	Core	364				v991	Core	403
			1cd3-2	Core	827				v991	Core	507
			1cd3-2	Core	588				v991	Core	1086
			1cd3-2	Core	117				v991	Core	418
			1cd3-2	Core	103				v991	Core	222
			1cd3-2	Core	642				v991	Core	67
			1cd3-2	Core	974				v991	Core	713
			1cd3-2	Core	350				v991	Core	230
			1cd3-2	Core	1048				v991	Core	460
			1cd3-2	Core	423				v991	Core	206
			1cd3-2	Core	178				v991	Core	642
			1cd3-2	Core	270				v991	Core	372
			1cd3-2	Core	1344				v991	Core	59
			1cd3-2	Core	598				v991	Core	158
			1cd3-2	Core	621				v991	Core	378
			1cd3-2	Core	718				v991	Core	355
			1cd3-2	Core	736				v991	Core	176
			1cd3-2	Core	545				v991	Core	135
			1cd3-2	Core	1481				v991	Core	357
			1cd3-2	Core	395				v991	Core	320
			1cd3-2	Core	529				v991	Core	317
			1cd3-2	Core	650				v991	Core	335
			1cd3-2	Core	683				v991	Core	1278
			1cd3-2	Core	657				v991	Core	375
			1cd3-2	Core	790				v991	Core	200
			1cd3-2	Core	261				v991	Core	403
			1cd3-2	Core	344				v991	Core	50
			1cd3-2	Core	616				v991	Core	523
			1cd3-2	Core	112				v991	Core	430
			1cd3-2	Core	599				v991	Core	600
			1cd3-2	Core	257				v991	Core	470
			1cd3-2	Core	580				v991	Core	143
			1cd3-2	Core	371				v991	Core	1460
			1cd3-2	Core	409				v991	Core	1003
			1cd3-2	Core	268				v991	Core	1259
			1cd3-2	Core	464				v991	Core	184
			1cd3-2	Core	1001				v991	Core	1050
			1cd3-2	Core	204				v991	Core	296
			1cd3-2	Core	333				v991	Core	417
			1cd3-2	Core	229				v991	Core	495
			1cd3-2	Core	808				v991	Core	620
			1cd3-2	Core	143				v991	Core	405
			1cd3-2	Core	756				v991	Core	435
			1cd3-2	Core	574				v991	Core	220
			1cd3-2	Core	95				v991	Core	90
			1cd3-2	Core	377				v991	Core	627
			1cd3-2	Core	397				v991	Core	385
			1cd3-2	Core	537				v991	Core	457
			1cd3-2	Core	977				v991	Core	513
			1cd3-2	Core	688				v991	Core	224
			1cd3-2	Core	514				v991	Core	505
			1cd3-2	Core	161				v991	Core	681
			1cd3-2	Core	778				v991	Core	741
			1cd3-2	Core	461				v991	Core	586
			1cd3-2	Core	390				v991	Core	131
			1cd3-2	Core	304				v991	Core	245
			1cd3-2	Core	513				v991	Core	796
			1cd3-2	Core	640				v991	Core	237
			1cd3-2	Core	646				v991	Core	457
			1cd3-2	Core	576				v991	Core	483
			1cd3-2	Core	391				v991	Core	538
			1cd3-2	Core	374				v991	Core	68
			1cd3-2	Core	301				v991	Core	199
			1cd3-2	Core	470				v991	Core	356
			1cd3-2	Core	69				v991	Core	718
			1cd3-2	Core	254				v991	Core	147
			1cd3-2	Core	574				v991	Core	330
			1cd3-2	Core	333				v991	Core	324
			1cd3-2	Core	900				v991	Core	540
			1cd3-2	Core	375				v991	Core	349
			1cd3-2	Core	117				v991	Core	453
			1cd3-2	Core	361				v991	Core	135
			1cd3-2	Core	1396				v991	Core	586
			1cd3-2	Core	438				v991	Core	426
			1cd3-2	Core	489				v991	Core	204
			1cd3-2	Core	553				v991	Core	277
			1cd3-2	Core	390				v991	Core	133
			1cd3-2	Core	398				v991	Core	884
			1cd3-2	Core	279				v991	Core	437
			1cd3-2	Core	396				v991	Core	350
			1cd3-2	Core	599				v991	Core	275
			1cd3-2	Core	485				v991	Core	399
			1cd3-2	Core	476				v991	Core	395
			1cd3-2	Core	569				v991	Core	164
			1cd3-2	Core	557				v991	Core	286
			1cd3-2	Core	53				v991	Core	208
			1cd3-2	Core	499				v991	Core	449
			1cd3-2	Core	244				v991	Core	307
			1cd3-2	Core	224				v991	Core	379
			1cd3-2	Core	395				v991	Core	467
			1cd3-2	Core	159				v991	Core	464
			1cd3-2	Core	640				v991	Core	474
			1cd3-2	Core	504				v991	Core	282
			1cd3-2	Core	543				v991	Core	452
			1cd3-2	Core	749				v991	Core	650
			1cd3-2	Core	209				v991	Core	563
			1cd3-2	Core	155				v991	Core	584
			1cd3-2	Core	636				v991	Core	703
			1cd3-2	Core	614				v991	Core	460
			1cd3-2	Core	831				v991	Core	99
			1cd3-2	Core	129				v991	Core	1130
			1cd3-2	Core	134				v991	Core	335
			1cd3-2	Core	1116				v991	Core	308
			1cd3-2	Core	355				v991	Core	423
			1cd3-2	Core	158				v991	Core	141
			1cd3-2	Core	232				v991	Core	636
			1cd3-2	Core	280				v991	Core	193
			1cd3-2	Core	458				v991	Core	421
			1cd3-2	Core	639				v991	Core	671
			1cd3-2	Core	1025				v991	Core	754
			1cd3-2	Core	110				v991	Core	1529
			1cd3-2	Core	130				v991	Core	273
			1cd3-2	Core	349				v991	Core	778
			1cd3-2	Core	957				v991	Core	166
			1cd3-2	Core	510				v991	Core	174
			1cd3-2	Core	293				v991	Core	220
			1cd3-2	Core	93				v991	Core	1191
			1cd3-2	Core	529				v991	Core	139
			1cd3-2	Core	290				v991	Core	933
			1cd3-2	Core	174				v991	Core	344
			1cd3-2	Core	785				v991	Core	639
			1cd3-2	Core	232				v991	Core	253
			1cd3-2	Core	1165				v991	Core	384
			1cd3-2	Core	115				v991	Core	346
			1cd3-2	Core	734				v991	Core	323
			1cd3-2	Core	369				v991	Core	280
			1cd3-2	Core	1887				v991	Core	157
			1cd3-2	Core	445				v991	Core	483
			1cd3-2	Core	68				v991	Core	1120
			1cd3-2	Core	471				v991	Core	314
			1cd3-2	Core	77				v991	Core	461
			1cd3-2	Core	1523				v991	Core	469
			1cd3-2	Core	1405				v991	Core	89
			1cd3-2	Core	493				v991	Core	304
			1cd3-2	Core	1320				v991	Core	526
			1cd3-2	Core	424				v991	Core	259
			1cd3-2	Core	223				v991	Core	1307
			1cd3-2	Core	752				v991	Core	419
			1cd3-2	Core	1048				v991	Core	412
			1cd3-2	Core	329				v991	Core	1011
			1cd3-2	Core	653				v991	Core	356
			1cd3-2	Core	1740				v991	Core	367
			1cd3-2	Core	487				v991	Core	850
			1cd3-2	Core	127				v991	Core	260
			1cd3-2	Core	318				v991	Core	550
			1cd3-2	Core	432				v991	Core	1241
			1cd3-2	Core	462				v991	Core	295
			1cd3-2	Core	401				v991	Core	233
			1cd3-2	Core	762				v991	Core	300
			1cd3-2	Core	123				v991	Core	476
			1cd3-2	Core	465				v991	Core	648
			1cd3-2	Core	380				v991	Core	444
			1cd3-2	Core	210				v991	Core	640
			1cd3-2	Core	254				v991	Core	784
			1cd3-2	Core	177				v991	Core	1178
			1cd3-2	Core	155				v991	Core	382
			1cd3-2	Core	391				v991	Core	127
			1cd3-2	Core	377				v991	Core	164
			1cd3-2	Core	752				v991	Core	594
			1cd3-2	Core	253				v991	Core	486
			1cd3-2	Core	480				v991	Core	852
			1cd3-2	Core	570				v991	Core	676
			1cd3-2	Core	529				v991	Core	114
			1cd3-2	Core	404				v991	Core	602
			1cd3-2	Core	331				v991	Core	766
			1cd3-2	Core	175				v991	Core	350
			1cd3-2	Core	111				v991	Core	608
			1cd3-2	Core	1557				v991	Core	287
			1cd3-2	Core	273				v991	Core	141
			1cd3-2	Core	553				v991	Core	103
			1cd3-2	Core	333				v991	Core	287
			1cd3-2	Core	207				v991	Core	264
			1cd3-2	Core	824				v991	Core	320
			1cd3-2	Core	420				v991	Core	167
			1cd3-2	Core	816				v991	Core	257
			1cd3-2	Core	172				v991	Core	704
			1cd3-2	Core	487				v991	Core	714
			1cd3-2	Core	684				v991	Core	661
			1cd3-2	Core	487				v991	Core	365
			1cd3-2	Core	313				v991	Core	351
			1cd3-2	Core	64				v991	Core	571
			1cd3-2	Core	212				v991	Core	806
			1cd3-2	Core	304				v991	Core	982
			1cd3-2	Core	205				v991	Core	196
			1cd3-2	Core	289				v991	Core	478
			1cd3-2	Core	325				v991	Core	197
			1cd3-2	Core	467				v991	Core	200
			1cd3-2	Core	687				v991	Core	156
			1cd3-2	Core	453				v991	Core	239
			1cd3-2	Core	167				v991	Core	644
			1cd3-2	Core	270				v991	Core	507
			1cd3-2	Core	225				v991	Core	618
			1cd3-2	Core	338				v991	Core	372
			1cd3-2	Core	214				v991	Core	587
			1cd3-2	Core	223				v991	Core	441
			1cd3-2	Core	261				v991	Core	469
			1cd3-2	Core	1242				v991	Core	584
			1cd3-2	Core	497				v991	Core	507
			1cd3-2	Core	415				v991	Core	147
			1cd3-2	Core	399				v991	Core	639
			1cd3-2	Core	89				v991	Core	900
			1cd3-2	Core	460				v991	Core	305
			1cd3-2	Core	388				v991	Core	123
			1cd3-2	Core	616				v991	Core	199
			1cd3-2	Core	958				v991	Core	380
			1cd3-2	Core	141				v991	Core	417
			1cd3-2	Core	687				v991	Core	1097
			1cd3-2	Core	637				v991	Core	460
			1cd3-2	Core	971				v991	Core	596
			1cd3-2	Core	354				v991	Core	203
			1cd3-2	Core	1261				v991	Core	399
			1cd3-2	Core	588				v991	Core	421
			1cd3-2	Core	847				v991	Core	762
			1cd3-2	Core	523				v991	Core	490
			1cd3-2	Core	608				v991	Core	457
			1cd3-2	Core	452				v991	Core	1444
			1cd3-2	Core	917				v991	Core	825
			1cd3-2	Core	170				v991	Core	274
			1cd3-2	Core	175				v991	Core	603
			1cd3-2	Core	1401				v991	Core	198
			1cd3-2	Core	254				v991	Core	590
			1cd3-2	Core	430				v991	Core	352
			1cd3-2	Core	817				v991	Core	375
			1cd3-2	Core	231				v991	Core	648
			1cd3-2	Core	306				v991	Core	657
			1cd3-2	Core	776				v991	Core	352
			1cd3-2	Core	942				v991	Core	459
			1cd3-2	Core	845				v991	Core	364
			1cd3-2	Core	939				v991	Core	86
			1cd3-2	Core	65				v991	Core	1791
			1cd3-2	Core	459				v991	Core	413
			1cd3-2	Core	250				v991	Core	190
			1cd3-2	Core	75				v991	Core	559
			1cd3-2	Core	196				v991	Core	694
			1cd3-2	Core	513				v991	Core	771
			1cd3-2	Core	201				v991	Core	138
			1cd3-2	Core	128				v991	Core	1127
			1cd3-2	Core	1090				v991	Core	717
			1cd3-2	Core	996				v991	Core	786
			1cd3-2	Core	343				v991	Core	343
			1cd3-2	Core	203				v991	Core	224
			1cd3-2	Core	550				v991	Core	1009
			1cd3-2	Core	151				v991	Core	793
			1cd3-2	Core	435				v991	Core	1794
			1cd3-2	Core	825				v991	Core	389
			1cd3-2	Core	545				v991	Core	122
			1cd3-2	Core	684				v991	Core	173
			1cd3-2	Core	509				v991	Core	355
			1cd3-2	Core	106				v991	Core	328
			1cd3-2	Core	310				v991	Core	219
			1cd3-2	Core	350				v991	Core	397
			1cd3-2	Core	220				v991	Core	1107
			1cd3-2	Core	107				v991	Core	462
			1cd3-2	Core	266				v991	Core	415
			1cd3-2	Core	714				v991	Core	603
			1cd3-2	Core	202				v991	Core	190
			1cd3-2	Core	88				v991	Core	231
			1cd3-2	Core	236				v991	Core	388
			1cd3-2	Core	300				v991	Core	844
			1cd3-2	Core	236				v991	Core	1225
			1cd3-2	Core	526				v991	Core	997
			1cd3-2	Core	855				v991	Core	838
			1cd3-2	Core	184				v991	Core	659
			1cd3-2	Core	371				v991	Core	331
			1cd3-2	Core	347				v991	Core	475
			1cd3-2	Core	494				v991	Core	241
			1cd3-2	Core	63				v991	Core	349
			1cd3-2	Core	129				v991	Core	484
			1cd3-2	Core	292				v991	Core	110
			1cd3-2	Core	712				v991	Core	630
			1cd3-2	Core	474				v991	Core	1389
			1cd3-2	Core	501				v991	Core	665
			1cd3-2	Core	412				v991	Core	451
			1cd3-2	Core	106				v991	Core	673
			1cd3-2	Core	398				v991	Core	329
			1cd3-2	Core	943				v991	Core	284
			1cd3-2	Core	595				v991	Core	525
			1cd3-2	Core	469				v991	Core	1206
			1cd3-2	Core	670				v991	Core	378
			1cd3-2	Core	535				v991	Core	848
			1cd3-2	Core	561				v991	Core	304
			1cd3-2	Core	197				v991	Core	699
			1cd3-2	Core	442				v991	Core	687
			1cd3-2	Core	398				v991	Core	1289
			1cd3-2	Core	399				v991	Core	557
			1cd3-2	Core	1457				v991	Core	84
			1cd3-2	Core	329				v991	Core	1410
			1cd3-2	Core	701				v991	Core	166
			1cd3-2	Core	445				v991	Core	195
			1cd3-2	Core	266				v991	Core	2282
			1cd3-2	Core	80				v991	Core	491
			1cd3-2	Core	138				v991	Core	496
			1cd3-2	Core	350				v991	Core	120
			1cd3-2	Core	771				v991	Core	647
			1cd3-2	Core	296				v991	Core	382
			1cd3-2	Core	460				v991	Core	307
			1cd3-2	Core	519				v991	Core	179
			1cd3-2	Core	158				v991	Core	229
			1cd3-2	Core	1523				v991	Core	390
			1cd3-2	Core	765				v991	Core	524
			1cd3-2	Core	531				v991	Core	464
			1cd3-2	Core	357				v991	Core	186
			1cd3-2	Core	184				v991	Core	199
			1cd3-2	Core	197				v991	Core	664
			1cd3-2	Core	287				v991	Core	251
			1cd3-2	Core	216				v991	Core	314
			1cd3-2	Core	362				v991	Core	393
			1cd3-2	Core	94				v991	Core	853
			1cd3-2	Core	482				v991	Core	429
			1cd3-2	Core	514				v991	Core	324
			1cd3-2	Core	234				v991	Core	1101
			1cd3-2	Core	75				v991	Core	392
			1cd3-2	Core	722				v991	Core	642
			1cd3-2	Core	315				v991	Core	853
			1cd3-2	Core	381				v991	Core	890
			1cd3-2	Core	1466				v991	Core	1862
			1cd3-2	Core	726				v991	Core	358
			1cd3-2	Core	310				v991	Core	371
			1cd3-2	Core	298				v991	Core	765
			1cd3-2	Core	843				v991	Core	403
			1cd3-2	Core	459				v991	Core	444
			1cd3-2	Core	103				v991	Core	226
			1cd3-2	Core	209				v991	Core	659
			1cd3-2	Core	281				v991	Core	1697
			1cd3-2	Core	471				v991	Core	957
			1cd3-2	Core	472				v991	Core	413
			1cd3-2	Core	139				v991	Core	349
			1cd3-2	Core	170				v991	Core	746
			1cd3-2	Core	868				v991	Core	212
			1cd3-2	Core	1122				v991	Core	683
			1cd3-2	Core	519				v991	Core	120
			1cd3-2	Core	182				v991	Core	242
			1cd3-2	Core	341				v991	Core	501
			1cd3-2	Core	68				v991	Core	425
			1cd3-2	Core	109				v991	Core	281
			1cd3-2	Core	667				v991	Core	175
			1cd3-2	Core	329				v991	Core	349
			1cd3-2	Core	438				v991	Core	150
			1cd3-2	Core	220				v991	Core	381
			1cd3-2	Core	124				v991	Core	706
			1cd3-2	Core	414				v991	Core	464
			1cd3-2	Core	828				v991	Core	949
			1cd3-2	Core	151				v991	Core	403
			1cd3-2	Core	997				v991	Core	106
			1cd3-2	Core	209				v991	Core	200
			1cd3-2	Core	499				v991	Core	76
			1cd3-2	Core	380				v991	Core	463
			1cd3-2	Core	1312				v991	Core	574
			1cd3-2	Core	579				v991	Core	192
			1cd3-2	Core	373				v991	Core	894
			1cd3-2	Core	563				v991	Core	122
			1cd3-2	Core	680				v991	Core	262
			1cd3-2	Core	418				v991	Core	549
			1cd3-2	Core	421				v991	Core	130
			1cd3-2	Core	572				v991	Core	306
			1cd3-2	Core	310				v991	Core	935
			1cd3-2	Core	321				v991	Core	170
			1cd3-2	Core	361				v991	Core	84
			1cd3-2	Core	589				v991	Core	683
			1cd3-2	Core	661				v991	Core	539
			1cd3-2	Core	110				v991	Core	743
			1cd3-2	Core	152				v991	Core	482
			1cd3-2	Core	1009				v991	Core	289
			1cd3-2	Core	421				v991	Core	1210
			1cd3-2	Core	295				v991	Core	79
			1cd3-2	Core	357				v991	Core	201
			1cd3-2	Core	422				v991	Core	748
			1cd3-2	Core	887				v991	Core	612
			1cd3-2	Core	176				v991	Core	350
			1cd3-2	Core	333				v991	Core	390
			1cd3-2	Core	264				v991	Core	150
			1cd3-2	Core	357				v991	Core	78
			1cd3-2	Core	167				v991	Core	348
			1cd3-2	Core	113				v991	Core	203
			1cd3-2	Core	359				v991	Core	254
			1cd3-2	Core	227				v991	Core	140
			1cd3-2	Core	386				v991	Core	75
			1cd3-2	Core	261				v991	Core	378
			1cd3-2	Core	262				v991	Core	467
			1cd3-2	Core	106				v991	Core	444
			1cd3-2	Core	126				v991	Core	1089
			1cd3-2	Core	538				v991	Core	407
			1cd3-2	Core	471				v991	Core	231
			1cd3-2	Core	1222				v991	Core	237
			1cd3-2	Core	586				v991	Core	795
			1cd3-2	Core	572				v991	Core	642
			1cd3-2	Core	522				v991	Core	366
			1cd3-2	Core	420				v991	Core	396
			1cd3-2	Core	214				v991	Core	962
			1cd3-2	Core	892				v991	Core	914
			1cd3-2	Core	502				v991	Core	226
			1cd3-2	Core	402				v991	Core	271
			1cd3-2	Core	215				v991	Core	1014
			1cd3-2	Core	368				v991	Core	390
			1cd3-2	Core	717				v991	Core	126
			1cd3-2	Core	350				v991	Core	584
			1cd3-2	Core	430				v991	Core	490
			1cd3-2	Core	240				v991	Core	343
			1cd3-2	Core	230				v991	Core	86
			1cd3-2	Core	336				v991	Core	258
			1cd3-2	Core	280				v991	Core	533
			1cd3-2	Core	566				v991	Core	215
			1cd3-2	Core	517				v991	Core	588
			1cd3-2	Core	584				v991	Core	1096
			1cd3-2	Core	404				v991	Core	295
			1cd3-2	Core	480				v991	Core	419
			1cd3-2	Core	369				v991	Core	809
			1cd3-2	Core	3470				v991	Core	731
			1cd3-2	Core	926				v991	Core	387
			1cd3-2	Core	548				v991	Core	639
			1cd3-2	Core	583				v991	Core	525
			1cd3-2	Core	286				v991	Core	437
			1cd3-2	Core	1425				v991	Core	672
			1cd3-2	Core	592				v991	Core	535
			1cd3-2	Core	60				v991	Core	329
			1cd3-2	Core	1048				v991	Core	516
			1cd3-2	Core	339				v991	Core	121
			1cd3-2	Core	454				v991	Core	446
			1cd3-2	Core	543				v991	Core	199
			1cd3-2	Core	663				v991	Core	520
			1cd3-2	Core	309				v991	Core	535
			1cd3-2	Core	430				v991	Core	1696
			1cd3-2	Core	498				v991	Core	626
			1cd3-2	Core	152				v991	Core	462
			1cd3-2	Core	525				v991	Core	629
			1cd3-2	Core	510				v991	Core	283
			1cd3-2	Core	540				v991	Core	155
			1cd3-2	Core	245				v991	Core	510
			1cd3-2	Core	145				v991	Core	2045
			1cd3-2	Core	485				v991	Core	304
			1cd3-2	Core	523				v991	Core	512
			1cd3-2	Core	347				v991	Core	316
			1cd3-2	Core	322				v991	Core	318
			1cd3-2	Core	1326				v991	Core	247
			1cd3-2	Core	374				v991	Core	368
			1cd3-2	Core	299				v991	Core	643
			1cd3-2	Core	504				v991	Core	411
			1cd3-2	Core	791				v991	Core	264
			1cd3-2	Core	154				v991	Core	295
			1cd3-2	Core	396				v991	Core	332
			1cd3-2	Core	670				v991	Core	284
			1cd3-2	Core	478				v991	Core	1164
			1cd3-2	Core	553				v991	Core	1472
			1cd3-2	Core	450				v991	Core	1620
			1cd3-2	Core	1341				v991	Core	569
			1cd3-2	Core	704				v991	Core	1193
			1cd3-2	Core	431				v991	Core	152
			1cd3-2	Core	532				v991	Core	685
			1cd3-2	Core	634				v991	Core	769
			1cd3-2	Core	377				v991	Core	159
			1cd3-2	Core	294				v991	Core	270
			1cd3-2	Core	265				v991	Core	774
			1cd3-2	Core	325				v991	Core	294
			1cd3-2	Core	974				v991	Core	317
			1cd3-2	Core	189				v991	Core	398
			1cd3-2	Core	661				v991	Core	666
			1cd3-2	Core	293				v991	Core	467
			1cd3-2	Core	358				v991	Core	811
			1cd3-2	Core	797				v991	Core	1148
			1cd3-2	Core	358				v991	Core	206
			1cd3-2	Core	594				v991	Core	1222
			1cd3-2	Core	227				v991	Core	808
			1cd3-2	Core	144				v991	Core	241
			1cd3-2	Core	570				v991	Core	790
			1cd3-2	Core	106				v991	Core	352
			1cd3-2	Core	730				v991	Core	124
			1cd3-2	Core	412				v991	Core	575
			1cd3-2	Core	593				v991	Core	353
			1cd3-2	Core	935				v991	Core	139
			1cd3-2	Core	543				v991	Core	183
			1cd3-2	Core	177				v991	Core	518
			1cd3-2	Core	853				v991	Core	579
			1cd3-2	Core	165				v991	Core	207
			1cd3-2	Core	139				v991	Core	124
			1cd3-2	Core	383				v991	Core	798
			1cd3-2	Core	280				v991	Core	1157
			1cd3-2	Core	462				v991	Core	334
			1cd3-2	Core	335				v991	Core	373
			1cd3-2	Core	358				v991	Core	208
			1cd3-2	Core	471				v991	Core	190
			1cd3-2	Core	373				v991	Core	644
			1cd3-2	Core	484				v991	Core	118
			1cd3-2	Core	706				v991	Core	372
			1cd3-2	Core	358				v991	Core	384
			1cd3-2	Core	332				v991	Core	317
			1cd3-2	Core	604				v991	Core	134
			1cd3-2	Core	201				v991	Core	334
			1cd3-2	Core	578				v991	Core	106
			1cd3-2	Core	166				v991	Core	426
			1cd3-2	Core	410				v991	Core	236
			1cd3-2	Core	459				v991	Core	260
			1cd3-2	Core	77				v991	Core	324
			1cd3-2	Core	874				v991	Core	280
			1cd3-2	Core	104				v991	Core	279
			1cd3-2	Core	226				v991	Core	93
			1cd3-2	Core	969				v991	Core	1137
			1cd3-2	Core	722				v991	Core	879
			1cd3-2	Core	106				v991	Core	153
			1cd3-2	Core	295				v991	Core	390
			1cd3-2	Core	220				v991	Core	295
			1cd3-2	Core	563				v991	Core	192
			1cd3-2	Core	908				v991	Core	633
			1cd3-2	Core	101				v991	Core	105
			1cd3-2	Core	183				v991	Core	285
			1cd3-2	Core	622				v991	Core	344
			1cd3-2	Core	760				v991	Core	965
			1cd3-2	Core	452				v991	Core	124
			1cd3-2	Core	676				v991	Core	1545
			1cd3-2	Core	423				v991	Core	817
			1cd3-2	Core	414				v991	Core	110
			1cd3-2	Core	840				v991	Core	553
			1cd3-2	Core	330				v991	Core	185
			1cd3-2	Core	467				v991	Core	305
			1cd3-2	Core	219				v991	Core	519
			1cd3-2	Core	823				v991	Core	431
			1cd3-2	Core	334				v991	Core	791
			1cd3-2	Core	394				v991	Core	797
			1cd3-2	Core	350				v991	Core	450
			1cd3-2	Core	522				v991	Core	804
			1cd3-2	Core	255				v991	Core	77
			1cd3-2	Core	607				v991	Core	637
			1cd3-2	Core	385				v991	Core	436
			1cd3-2	Core	827				v991	Core	327
			1cd3-2	Core	839				v991	Core	350
			1cd3-2	Core	318				v991	Core	326
			1cd3-2	Core	175				v991	Core	58
			1cd3-2	Core	189				v991	Core	660
			1cd3-2	Core	549				v991	Core	579
			1cd3-2	Core	175				v991	Core	783
			1cd3-2	Core	156				v991	Core	109
			1cd3-2	Core	996				v991	Core	177
			1cd3-2	Core	521				v991	Core	171
			1cd3-2	Core	873				v991	Core	186
			1cd3-2	Core	475				v991	Core	524
			1cd3-2	Core	1140				v991	Core	255
			1cd3-2	Core	248				v991	Core	470
			1cd3-2	Core	364				v991	Core	382
			1cd3-2	Core	681				v991	Core	435
			1cd3-2	Core	371				v991	Core	549
			1cd3-2	Core	257				v991	Core	490
			1cd3-2	Core	605				v991	Core	599
			1cd3-2	Core	199				v991	Core	338
			1cd3-2	Core	442				v991	Core	613
			1cd3-2	Core	635				v991	Core	518
			1cd3-2	Core	781				v991	Core	575
			1cd3-2	Core	313				v991	Core	491
			1cd3-2	Core	84				v991	Core	429
			1cd3-2	Core	503				v991	Core	727
			1cd3-2	Core	247				v991	Core	853
			1cd3-2	Core	705				v991	Core	425
			1cd3-2	Core	229				v991	Core	991
			1cd3-2	Core	641				v991	Core	233
			1cd3-2	Core	421				v991	Core	466
			1cd3-2	Core	130				v991	Core	324
			1cd3-2	Core	97				v991	Core	998
			1cd3-2	Core	221				v991	Core	684
			1cd3-2	Core	1603				v991	Core	207
			1cd3-2	Core	853				v991	Core	228
			1cd3-2	Core	60				v991	Core	486
			1cd3-2	Core	722				v991	Core	250
			1cd3-2	Core	394				v991	Core	186
			1cd3-2	Core	509				v991	Core	197
			1cd3-2	Core	105				v991	Core	440
			1cd3-2	Core	126				v991	Core	196
			1cd3-2	Core	79				v991	Core	2231
			1cd3-2	Core	384				v991	Core	714
			1cd3-2	Core	645				v991	Core	319
			1cd3-2	Core	218				v991	Core	112
			1cd3-2	Core	1137				v991	Core	108
			1cd3-2	Core	156				v991	Core	346
			1cd3-2	Core	367				v991	Core	212
			1cd3-2	Core	710				v991	Core	612
			1cd3-2	Core	1017				v991	Core	542
			1cd3-2	Core	587				v991	Core	834
			1cd3-2	Core	556				v991	Core	638
			1cd3-2	Core	445				v991	Core	323
			1cd3-2	Core	681				v991	Core	567
			1cd3-2	Core	290				v991	Core	1019
			1cd3-2	Core	991				v991	Core	518
			1cd3-2	Core	2187				v991	Core	187
			1cd3-2	Core	200				v991	Core	173
			1cd3-2	Core	340				v991	Core	69
			1cd3-2	Core	272				v991	Core	1141
			1cd3-2	Core	187				v991	Core	649
			1cd3-2	Core	100				v991	Core	537
			1cd3-2	Core	425				v991	Core	390
			1cd3-2	Core	326				v991	Core	1063
			1cd3-2	Core	306				v991	Core	483
			1cd3-2	Core	261				v991	Core	133
			1cd3-2	Core	303				v991	Core	757
			1cd3-2	Core	154				v991	Core	681
			1cd3-2	Core	181				v991	Core	491
			1cd3-2	Core	540				v991	Core	480
			1cd3-2	Core	219				v991	Core	875
			1cd3-2	Core	514				v991	Core	496
			1cd3-2	Core	131				v991	Core	762
			1cd3-2	Core	546				v991	Core	360
			1cd3-2	Core	811				v991	Core	242
			1cd3-2	Core	525				v991	Core	460
			1cd3-2	Core	544				v991	Core	692
			1cd3-2	Core	554				v991	Core	353
			1cd3-2	Core	526				v991	Core	196
			1cd3-2	Core	583				v991	Core	217
			1cd3-2	Core	425				v991	Core	1127
			1cd3-2	Core	296				v991	Core	172
			1cd3-2	Core	491				v991	Core	421
			1cd3-2	Core	805				v991	Core	257
			1cd3-2	Core	456				v991	Core	636
			1cd3-2	Core	122				v991	Core	241
			1cd3-2	Core	556				v991	Core	471
			1cd3-2	Core	749				v991	Core	283
			1cd3-2	Core	382				v991	Core	372
			1cd3-2	Core	331				v991	Core	95
			1cd3-2	Core	623				v991	Core	267
			1cd3-2	Core	528				v991	Core	446
			1cd3-2	Core	348				v991	Core	558
			1cd3-2	Core	144				v991	Core	588
			1cd3-2	Core	428				v991	Core	164
			1cd3-2	Core	783				v991	Core	1143
			1cd3-2	Core	156				v991	Core	367
			1cd3-2	Core	531				v991	Core	576
			1cd3-2	Core	273				v991	Core	332
			1cd3-2	Core	463				v991	Core	299
			1cd3-2	Core	352				v991	Core	271
			1cd3-2	Core	433				v991	Core	687
			1cd3-2	Core	1103				v991	Core	311
			1cd3-2	Core	278				v991	Core	1186
			1cd3-2	Core	327				v991	Core	176
			1cd3-2	Core	255				v991	Core	281
			1cd3-2	Core	622				v991	Core	360
			1cd3-2	Core	199				v991	Core	224
			1cd3-2	Core	183				v991	Core	1496
			1cd3-2	Core	520				v991	Core	475
			1cd3-2	Core	2071				v991	Core	366
			1cd3-2	Core	221				v991	Core	147
			1cd3-2	Core	247				v991	Core	842
			1cd3-2	Core	289				v991	Core	343
			1cd3-2	Core	424				v991	Core	434
			1cd3-2	Core	1867				v991	Core	836
			1cd3-2	Core	353				v991	Core	137
			1cd3-2	Core	298				v991	Core	256
			1cd3-2	Core	168				v991	Core	409
			1cd3-2	Core	348				v991	Core	275
			1cd3-2	Core	726				v991	Core	409
			1cd3-2	Core	733				v991	Core	94
			1cd3-2	Core	649				v991	Core	636
			1cd3-2	Core	154				v991	Core	374
			1cd3-2	Core	326				v991	Core	430
			1cd3-2	Core	379				v991	Core	211
			1cd3-2	Core	261				v991	Core	91
			1cd3-2	Core	460				v991	Core	258
			1cd3-2	Core	542				v991	Core	210
			1cd3-2	Core	832				v991	Core	195
			1cd3-2	Core	289				v991	Core	394
			1cd3-2	Core	436				v991	Core	111
			1cd3-2	Core	463				v991	Core	359
			1cd3-2	Core	326				v991	Core	367
			1cd3-2	Core	210				v991	Core	476
			1cd3-2	Core	462				v991	Core	609
			1cd3-2	Core	398				v991	Core	435
			1cd3-2	Core	540				v991	Core	184
			1cd3-2	Core	305				v991	Core	312
			1cd3-2	Core	691				v991	Core	205
			1cd3-2	Core	467				v991	Core	386
			1cd3-2	Core	939				v991	Core	1036
			1cd3-2	Core	444				v991	Core	303
			1cd3-2	Core	1278				v991	Core	125
			1cd3-2	Core	538				v991	Core	515
			1cd3-2	Core	114				v991	Core	154
			1cd3-2	Core	419				v991	Core	1445
			1cd3-2	Core	642				v991	Core	736
			1cd3-2	Core	61				v991	Core	379
			1cd3-2	Core	266				v991	Core	364
			1cd3-2	Core	530				v991	Core	467
			1cd3-2	Core	601				v991	Core	456
			1cd3-2	Core	344				v991	Core	505
			1cd3-2	Core	359				v991	Core	185
			1cd3-2	Core	290				v991	Core	218
			1cd3-2	Core	478				v991	Core	1412
			1cd3-2	Core	298				v991	Core	119
			1cd3-2	Core	262				v991	Core	78
			1cd3-2	Core	285				v991	Core	280
			1cd3-2	Core	879				v991	Core	259
			1cd3-2	Core	272				v991	Core	1537
			1cd3-2	Core	91				v991	Core	544
			1cd3-2	Core	574				v991	Core	464
			1cd3-2	Core	1130				v991	Core	588
			1cd3-2	Core	1721				v991	Core	552
			1cd3-2	Core	724				v991	Core	88
			1cd3-2	Core	154				v991	Core	279
			1cd3-2	Core	579				v991	Core	352
			1cd3-2	Core	205				v991	Core	100
			1cd3-2	Core	536				v991	Core	663
			1cd3-2	Core	1015				v991	Core	775
			1cd3-2	Core	191				v991	Core	377
			1cd3-2	Core	509				v991	Core	377
			1cd3-2	Core	57				v991	Core	123
			1cd3-2	Core	270				v991	Core	329
			1cd3-2	Core	333				v991	Core	144
			1cd3-2	Core	287				v991	Core	292
			1cd3-2	Core	435				v991	Core	328
			1cd3-2	Core	368				v991	Core	367
			1cd3-2	Core	1248				v991	Core	530
			1cd3-2	Core	507				v991	Core	351
			1cd3-2	Core	1908				v991	Core	243
			1cd3-2	Core	417				v991	Core	509
			1cd3-2	Core	110				v991	Core	510
			1cd3-2	Core	222				v991	Core	261
			1cd3-2	Core	529				v991	Core	669
			1cd3-2	Core	122				v991	Core	415
			1cd3-2	Core	1490				v991	Core	57
			1cd3-2	Core	284				v991	Core	454
			1cd3-2	Core	486				v991	Core	202
			1cd3-2	Core	541				v991	Core	461
			1cd3-2	Core	498				v991	Core	211
			1cd3-2	Core	494				v991	Core	617
			1cd3-2	Core	162				v991	Core	579
			1cd3-2	Core	682				v991	Core	297
			1cd3-2	Core	217				v991	Core	427
			1cd3-2	Core	74				v991	Core	105
			1cd3-2	Core	1369				v991	Core	181
			1cd3-2	Core	502				v991	Core	312
			1cd3-2	Core	157				v991	Core	125
			1cd3-2	Core	299				v991	Core	1045
			1cd3-2	Core	201				v991	Core	284
			1cd3-2	Core	537				v991	Core	291
			1cd3-2	Core	308				v991	Core	327
			1cd3-2	Core	963				v991	Core	362
			1cd3-2	Core	191				v991	Core	455
			1cd3-2	Core	601				v991	Core	991
			1cd3-2	Core	468				v991	Core	340
			1cd3-2	Core	483				v991	Core	562
			1cd3-2	Core	363				v991	Core	361
			1cd3-2	Core	455				v991	Core	266
			1cd3-2	Core	194				v991	Core	66
[truncated: 8,412 more rows]

## Sheet: c
Functional domain
with domain (%)	core	specific
v991	57.5449	15.283
1cd3	57.5737	11.25

## Sheet: d
Summary of core and unique genes and putative secreted proteins (SP)
Genome	Total genes	Core genes	Unique genes	Total SP	Core SP	Unique SP	Core Effector	Unique Effector
v991	10941	10411	530	1094	1068	26	108	8
1cd3-2	10971	10411	560	1103	1071	32	110	7
Putative SP were presumed once existing signal peptide and transmembrane absent
Core genes were identified by the E threhold 1E-20

## Sheet: e
Specific genes per Mb
Chromosome	V991	1CD3-2
chr1	4.09278	24.7666
chr2	3.70091	3.83209
chr3	3.66603	10.0275
chr4	42.7563	5.05572
chr5	7.80888	6.24064
chr6	8.08195	17.6694
chr7	15.5965	11.4358
chr8	5.20078	3.84598

## Sheet: f
fungi1	type1	fre1	fungi2	type2	fre2	fungi3	type3	fre3	fungi4	type4	fre4
v991	Specific	2.9406	v991	Genome	2.41196	1cd3-2	Specific	0.846955	1cd3-2	Genome	3.93309
v991	Specific	1.39088	v991	Genome	1.33599	1cd3-2	Specific	4.25351	1cd3-2	Genome	2.00653
v991	Specific	2.62421	v991	Genome	2.13861	1cd3-2	Specific	2.95946	1cd3-2	Genome	2.24714
v991	Specific	0.679532	v991	Genome	1.75389	1cd3-2	Specific	3.20873	1cd3-2	Genome	1.33126
v991	Specific	0.9996	v991	Genome	0.997776	1cd3-2	Specific	0.9996	1cd3-2	Genome	1.27427
v991	Specific	0.529568	v991	Genome	1.44074	1cd3-2	Specific	5.18165	1cd3-2	Genome	0.980464
v991	Specific	1.66834	v991	Genome	0.560274	1cd3-2	Specific	1.72569	1cd3-2	Genome	0.825542
v991	Specific	1.98659	v991	Genome	0.359012	1cd3-2	Specific	0.564143	1cd3-2	Genome	0.949607
v991	Specific	0.956755	v991	Genome	0.258184	1cd3-2	Specific	1.25229	1cd3-2	Genome	0.616219
v991	Specific	1.24789	v991	Genome	0.332384	1cd3-2	Specific	2.60802	1cd3-2	Genome	0.371009
v991	Specific	3.52582	v991	Genome	0.279546	1cd3-2	Specific	3.10366	1cd3-2	Genome	0.553986
v991	Specific	0.949758	v991	Genome	0.359695	1cd3-2	Specific	4.24448	1cd3-2	Genome	0.43071
v991	Specific	3.02587	v991	Genome	0.445329	1cd3-2	Specific	3.14005	1cd3-2	Genome	0.628417
v991	Specific	2.86718	v991	Genome	0.437867	1cd3-2	Specific	2.91545	1cd3-2	Genome	0.897143
v991	Specific	3.38309	v991	Genome	0.548356	1cd3-2	Specific	1.83981	1cd3-2	Genome	0.464792
v991	Specific	3.24725	v991	Genome	0.347383	1cd3-2	Specific	2.89464	1cd3-2	Genome	0.380322
v991	Specific	3.32133	v991	Genome	0.257641	1cd3-2	Specific	2.46508	1cd3-2	Genome	0.500138
v991	Specific	1.91668	v991	Genome	0.282334	1cd3-2	Specific	1.47834	1cd3-2	Genome	0.442782
v991	Specific	1.46111	v991	Genome	0.293456	1cd3-2	Specific	0.567086	1cd3-2	Genome	0.36848
v991	Specific	1.11429	v991	Genome	0.316279	1cd3-2	Specific	5.19413	1cd3-2	Genome	0.607847
v991	Specific	2.73249	v991	Genome	0.39483	1cd3-2	Specific	0.525431	1cd3-2	Genome	0.597532
v991	Genome	3.87854	v991	Genome	0.955657	1cd3-2	Specific	4.23798	1cd3-2	Genome	0.713572
			v991	Genome	0.339922				1cd3-2	Genome	0.182435
			v991	Genome	0.177535				1cd3-2	Genome	0.512374
			v991	Genome	0.295967				1cd3-2	Genome	0.189879
			v991	Genome	0.183273				1cd3-2	Genome	0.579542
			v991	Genome	0.227423				1cd3-2	Genome	0.447387
			v991	Genome	0.190063				1cd3-2	Genome	0.276732
			v991	Genome	0.203198				1cd3-2	Genome	0.477646
			v991	Genome	0.265259				1cd3-2	Genome	0.230627
			v991	Genome	0.391942				1cd3-2	Genome	0.203372
			v991	Genome	0.20609				1cd3-2	Genome	0.271084
			v991	Genome	0.27312				1cd3-2	Genome	0.811952
			v991	Genome	0.276503				1cd3-2	Genome	0.260349
			v991	Genome	0.178744				1cd3-2	Genome	0.341413
			v991	Genome	0.406347				1cd3-2	Genome	0.328299
			v991	Genome	1.17911				1cd3-2	Genome	0.1892
			v991	Genome	0.207805				1cd3-2	Genome	0.196198
			v991	Genome	0.302517				1cd3-2	Genome	0.18687
			v991	Genome	0.211526				1cd3-2	Genome	0.408814
			v991	Genome	0.334829				1cd3-2	Genome	0.221278
			v991	Genome	0.213115				1cd3-2	Genome	0.235944
			v991	Genome	0.167586				1cd3-2	Genome	0.280978
			v991	Genome	0.194088				1cd3-2	Genome	0.224422
			v991	Genome	0.110394
			v991	Genome	0.102118
			v991	Genome	0.107249
			v991	Genome	0.136664
			v991	Genome	0.13837
			v991	Genome	0.163316
			v991	Genome	0.0906084
			v991	Genome	0.10146
			v991	Genome	0.851209
			v991	Genome	0.368378
			v991	Genome	0.137802
			v991	Genome	0.130426
			v991	Genome	0.216226
			v991	Genome	0.115436
			v991	Genome	0.678564
			v991	Genome	0.235471
			v991	Genome	0.160865
			v991	Genome	0.104512
			v991	Genome	0.0887193
			v991	Genome	0.159721
			v991	Genome	0.0869444
			v991	Genome	0.216474
			v991	Genome	0.116705
			v991	Genome	0.266276
			v991	Genome	0.113286
			v991	Genome	0.259639
			v991	Genome	0.0894174
			v991	Genome	0.185767
			v991	Genome	0.626409
			v991	Genome	0.133658
			v991	Genome	0.0877285
			v991	Genome	0.10342
			v991	Genome	0.141171
			v991	Genome	0.138091
			v991	Genome	0.0907622
			v991	Genome	0.801475
			v991	Genome	0.0875005
			v991	Genome	0.169067
			v991	Genome	0.391298
			v991	Genome	0.149732
			v991	Genome	0.110028
			v991	Genome	0.100085
			v991	Genome	0.241639
			v991	Genome	0.125543
			v991	Genome	0.399281
			v991	Genome	0.180525

## Sheet: g
chrom	start	end	value
v991_chr1	0	1	0
v991_chr1	1	3	7
v991_chr1	3	5	9
v991_chr1	5	6	10
v991_chr1	6	7	11
v991_chr1	7	9	12
v991_chr1	9	13	14
v991_chr1	13	14	15
v991_chr1	14	19	17
v991_chr1	19	20	18
v991_chr1	20	26	19
v991_chr1	26	30	21
v991_chr1	30	34	22
v991_chr1	34	38	23
v991_chr1	38	52	24
v991_chr1	52	54	25
v991_chr1	54	62	26
v991_chr1	62	87	27
v991_chr1	87	123	28
v991_chr1	123	129	29
v991_chr1	129	559	30
v991_chr1	559	633	29
v991_chr1	633	744	30
v991_chr1	744	819	31
v991_chr1	819	821	32
v991_chr1	821	1148	33
v991_chr1	1148	1177	34
v991_chr1	1177	1231	33
v991_chr1	1231	1418	32
v991_chr1	1418	1690	33
v991_chr1	1690	1692	34
v991_chr1	1692	1768	33
v991_chr1	1768	1774	32
v991_chr1	1774	1828	31
v991_chr1	1828	1841	30
v991_chr1	1841	1848	31
v991_chr1	1848	1943	32
v991_chr1	1943	2868	31
v991_chr1	2868	3354	32
v991_chr1	3354	3461	33
v991_chr1	3461	3524	32
v991_chr1	3524	3529	33
v991_chr1	3529	3874	32
v991_chr1	3874	4014	31
v991_chr1	4014	4053	30
v991_chr1	4053	4144	29
v991_chr1	4144	4229	30
v991_chr1	4229	4464	31
v991_chr1	4464	4488	30
v991_chr1	4488	4568	29
v991_chr1	4568	4626	30
v991_chr1	4626	4760	31
v991_chr1	4760	4877	32
v991_chr1	4877	4943	33
v991_chr1	4943	5019	34
v991_chr1	5019	5166	33
v991_chr1	5166	5179	32
v991_chr1	5179	5196	31
v991_chr1	5196	5364	30
v991_chr1	5364	5478	31
v991_chr1	5478	5689	30
v991_chr1	5689	5865	31
v991_chr1	5865	5960	30
v991_chr1	5960	6223	31
v991_chr1	6223	6253	32
v991_chr1	6253	6298	33
v991_chr1	6298	6433	32
v991_chr1	6433	6435	31
v991_chr1	6435	6506	32
v991_chr1	6506	6860	31
v991_chr1	6860	6873	32
v991_chr1	6873	7052	33
v991_chr1	7052	7137	34
v991_chr1	7137	7202	33
v991_chr1	7202	7203	34
v991_chr1	7203	7355	33
v991_chr1	7355	7588	34
v991_chr1	7588	7652	35
v991_chr1	7652	7675	34
v991_chr1	7675	7807	35
v991_chr1	7807	7926	34
v991_chr1	7926	7959	35
v991_chr1	7959	8451	34
v991_chr1	8451	8506	35
v991_chr1	8506	8761	34
v991_chr1	8761	9106	35
v991_chr1	9106	9205	34
v991_chr1	9205	9431	33
v991_chr1	9431	9708	32
v991_chr1	9708	9768	31
v991_chr1	9768	10090	30
v991_chr1	10090	10156	29
v991_chr1	10156	10245	30
v991_chr1	10245	10502	31
v991_chr1	10502	10518	32
v991_chr1	10518	10666	33
v991_chr1	10666	10753	34
v991_chr1	10753	10771	35
v991_chr1	10771	11108	36
v991_chr1	11108	11206	35
v991_chr1	11206	11385	36
v991_chr1	11385	11436	37
v991_chr1	11436	11553	39
v991_chr1	11553	11628	38
v991_chr1	11628	11771	39
v991_chr1	11771	12008	38
v991_chr1	12008	12041	37
v991_chr1	12041	12096	36
v991_chr1	12096	12105	35
v991_chr1	12105	12109	34
v991_chr1	12109	12232	35
v991_chr1	12232	12431	36
v991_chr1	12431	12525	35
v991_chr1	12525	12538	36
v991_chr1	12538	12675	37
v991_chr1	12675	12683	38
v991_chr1	12683	12750	39
v991_chr1	12750	12825	40
v991_chr1	12825	12849	39
v991_chr1	12849	12856	38
v991_chr1	12856	12876	37
v991_chr1	12876	12926	36
v991_chr1	12926	12962	37
v991_chr1	12962	12970	36
v991_chr1	12970	13003	35
v991_chr1	13003	13009	34
v991_chr1	13009	13102	33
v991_chr1	13102	13116	34
v991_chr1	13116	13352	33
v991_chr1	13352	13423	32
v991_chr1	13423	13507	33
v991_chr1	13507	13512	32
v991_chr1	13512	13575	33
v991_chr1	13575	13647	32
v991_chr1	13647	13822	33
v991_chr1	13822	13929	34
v991_chr1	13929	14107	33
v991_chr1	14107	14130	34
v991_chr1	14130	14249	33
v991_chr1	14249	14253	34
v991_chr1	14253	14276	35
v991_chr1	14276	14294	36
v991_chr1	14294	14387	37
v991_chr1	14387	14421	38
v991_chr1	14421	14439	39
v991_chr1	14439	14497	38
v991_chr1	14497	14560	37
v991_chr1	14560	14564	36
v991_chr1	14564	14658	35
v991_chr1	14658	14664	34
v991_chr1	14664	14699	35
v991_chr1	14699	14723	36
v991_chr1	14723	14765	35
v991_chr1	14765	15112	36
v991_chr1	15112	15140	37
v991_chr1	15140	15182	36
v991_chr1	15182	15246	35
v991_chr1	15246	15251	36
v991_chr1	15251	15374	35
v991_chr1	15374	15391	36
v991_chr1	15391	15430	35
v991_chr1	15430	15524	34
v991_chr1	15524	15527	33
v991_chr1	15527	15917	32
v991_chr1	15917	15922	31
v991_chr1	15922	16170	32
v991_chr1	16170	16251	33
v991_chr1	16251	16312	32
v991_chr1	16312	16419	31
v991_chr1	16419	16487	30
v991_chr1	16487	16861	31
v991_chr1	16861	16912	32
v991_chr1	16912	17141	31
v991_chr1	17141	17213	32
v991_chr1	17213	17413	33
v991_chr1	17413	17664	34
v991_chr1	17664	17770	33
v991_chr1	17770	17966	34
v991_chr1	17966	18067	33
v991_chr1	18067	18570	34
v991_chr1	18570	18643	35
v991_chr1	18643	18804	34
v991_chr1	18804	18871	33
v991_chr1	18871	18874	34
v991_chr1	18874	18957	35
v991_chr1	18957	19026	34
v991_chr1	19026	19186	33
v991_chr1	19186	19221	34
v991_chr1	19221	19236	35
v991_chr1	19236	19720	34
v991_chr1	19720	19771	35
v991_chr1	19771	19772	36
v991_chr1	19772	19931	37
v991_chr1	19931	19969	36
v991_chr1	19969	19991	37
v991_chr1	19991	20091	38
v991_chr1	20091	20426	37
v991_chr1	20426	20536	38
v991_chr1	20536	20624	39
v991_chr1	20624	20674	38
v991_chr1	20674	20869	37
v991_chr1	20869	20914	38
v991_chr1	20914	20916	37
v991_chr1	20916	20918	36
v991_chr1	20918	20923	35
v991_chr1	20923	21029	34
v991_chr1	21029	21043	35
v991_chr1	21043	21065	34
v991_chr1	21065	21077	35
v991_chr1	21077	21220	34
v991_chr1	21220	21463	35
v991_chr1	21463	21565	34
v991_chr1	21565	21609	35
v991_chr1	21609	21617	34
v991_chr1	21617	21716	35
v991_chr1	21716	21729	36
v991_chr1	21729	21734	35
v991_chr1	21734	21867	36
v991_chr1	21867	21935	35
v991_chr1	21935	21937	36
v991_chr1	21937	21997	37
v991_chr1	21997	21998	38
v991_chr1	21998	22100	39
v991_chr1	22100	22415	40
v991_chr1	22415	22494	39
v991_chr1	22494	22814	38
v991_chr1	22814	22839	39
v991_chr1	22839	22869	38
v991_chr1	22869	22965	39
v991_chr1	22965	22968	40
v991_chr1	22968	22970	39
v991_chr1	22970	22979	38
v991_chr1	22979	23375	39
v991_chr1	23375	23575	40
v991_chr1	23575	23642	41
v991_chr1	23642	23983	42
v991_chr1	23983	24117	43
v991_chr1	24117	24168	42
v991_chr1	24168	24274	43
v991_chr1	24274	24374	42
v991_chr1	24374	24430	43
v991_chr1	24430	24529	42
v991_chr1	24529	24988	41
v991_chr1	24988	25036	40
v991_chr1	25036	25285	39
v991_chr1	25285	25364	40
v991_chr1	25364	25377	39
v991_chr1	25377	25478	38
v991_chr1	25478	25522	37
v991_chr1	25522	25625	38
v991_chr1	25625	25627	39
v991_chr1	25627	25646	40
v991_chr1	25646	25859	41
v991_chr1	25859	26075	42
v991_chr1	26075	26143	41
v991_chr1	26143	26337	43
v991_chr1	26337	26386	42
v991_chr1	26386	26644	41
v991_chr1	26644	26681	40
v991_chr1	26681	26712	39
v991_chr1	26712	26785	38
v991_chr1	26785	26791	39
v991_chr1	26791	26813	40
v991_chr1	26813	26897	41
v991_chr1	26897	26972	42
v991_chr1	26972	27046	41
v991_chr1	27046	27232	40
v991_chr1	27232	27399	41
v991_chr1	27399	27645	42
v991_chr1	27645	27679	43
v991_chr1	27679	27795	42
v991_chr1	27795	27885	41
v991_chr1	27885	28090	42
v991_chr1	28090	28164	41
v991_chr1	28164	28284	42
v991_chr1	28284	28429	43
v991_chr1	28429	28635	44
v991_chr1	28635	28671	45
v991_chr1	28671	28782	46
v991_chr1	28782	28832	45
v991_chr1	28832	28849	46
v991_chr1	28849	28854	45
v991_chr1	28854	28871	44
v991_chr1	28871	28929	45
v991_chr1	28929	28938	44
v991_chr1	28938	28964	45
v991_chr1	28964	29136	46
v991_chr1	29136	29248	47
v991_chr1	29248	29280	48
v991_chr1	29280	29312	49
v991_chr1	29312	29335	50
v991_chr1	29335	29613	49
v991_chr1	29613	29671	50
v991_chr1	29671	29837	51
v991_chr1	29837	30084	52
v991_chr1	30084	30169	51
v991_chr1	30169	30269	50
v991_chr1	30269	30288	49
v991_chr1	30288	30312	50
v991_chr1	30312	30683	49
v991_chr1	30683	30728	50
v991_chr1	30728	30787	49
v991_chr1	30787	30843	50
v991_chr1	30843	30848	51
v991_chr1	30848	31093	52
v991_chr1	31093	31163	53
v991_chr1	31163	31169	55
v991_chr1	31169	31178	56
v991_chr1	31178	31231	55
v991_chr1	31231	31291	56
v991_chr1	31291	31301	57
v991_chr1	31301	31357	56
v991_chr1	31357	31396	55
v991_chr1	31396	31407	56
v991_chr1	31407	31532	55
v991_chr1	31532	31567	54
v991_chr1	31567	31645	56
v991_chr1	31645	31666	55
v991_chr1	31666	31696	54
v991_chr1	31696	31717	55
v991_chr1	31717	31819	56
v991_chr1	31819	31864	57
v991_chr1	31864	31906	58
v991_chr1	31906	32097	57
v991_chr1	32097	32265	56
v991_chr1	32265	32388	57
v991_chr1	32388	32444	56
v991_chr1	32444	32476	57
v991_chr1	32476	32670	56
v991_chr1	32670	32860	57
v991_chr1	32860	32992	56
v991_chr1	32992	33014	55
v991_chr1	33014	33159	54
v991_chr1	33159	33175	53
v991_chr1	33175	33227	54
v991_chr1	33227	33244	55
v991_chr1	33244	33245	56
v991_chr1	33245	33259	58
v991_chr1	33259	33318	57
v991_chr1	33318	33365	56
v991_chr1	33365	33374	57
v991_chr1	33374	33395	58
v991_chr1	33395	33422	57
v991_chr1	33422	33658	56
v991_chr1	33658	33726	57
v991_chr1	33726	33797	56
v991_chr1	33797	33818	55
v991_chr1	33818	33911	56
v991_chr1	33911	34065	55
v991_chr1	34065	34074	54
v991_chr1	34074	34199	55
v991_chr1	34199	34223	56
v991_chr1	34223	34277	57
v991_chr1	34277	34361	55
v991_chr1	34361	34811	56
v991_chr1	34811	35201	55
v991_chr1	35201	35208	56
v991_chr1	35208	35211	57
v991_chr1	35211	35376	58
v991_chr1	35376	35392	57
v991_chr1	35392	35490	58
v991_chr1	35490	35525	56
v991_chr1	35525	35586	55
v991_chr1	35586	35800	56
v991_chr1	35800	35828	57
v991_chr1	35828	35842	58
v991_chr1	35842	35885	59
v991_chr1	35885	36005	58
v991_chr1	36005	36032	59
v991_chr1	36032	36323	58
v991_chr1	36323	36328	57
v991_chr1	36328	36349	56
v991_chr1	36349	36393	55
v991_chr1	36393	36697	56
v991_chr1	36697	36711	55
v991_chr1	36711	37051	54
v991_chr1	37051	37052	53
v991_chr1	37052	37099	52
v991_chr1	37099	37137	53
v991_chr1	37137	37172	54
v991_chr1	37172	37204	53
v991_chr1	37204	37366	54
v991_chr1	37366	37367	55
v991_chr1	37367	37423	56
v991_chr1	37423	37428	55
v991_chr1	37428	37431	54
v991_chr1	37431	37446	53
v991_chr1	37446	37526	52
v991_chr1	37526	37566	51
v991_chr1	37566	37708	52
v991_chr1	37708	37764	53
v991_chr1	37764	37813	54
v991_chr1	37813	37828	55
v991_chr1	37828	37829	56
v991_chr1	37829	37905	57
v991_chr1	37905	37998	58
v991_chr1	37998	37999	57
v991_chr1	37999	38172	59
v991_chr1	38172	38316	58
v991_chr1	38316	38365	56
v991_chr1	38365	38367	55
v991_chr1	38367	38385	56
v991_chr1	38385	38429	57
v991_chr1	38429	38514	56
v991_chr1	38514	38517	57
v991_chr1	38517	38689	58
v991_chr1	38689	38823	57
v991_chr1	38823	38828	58
v991_chr1	38828	38829	59
v991_chr1	38829	38879	58
v991_chr1	38879	38928	57
v991_chr1	38928	38992	56
v991_chr1	38992	39002	55
v991_chr1	39002	39014	56
v991_chr1	39014	39031	57
v991_chr1	39031	39090	56
v991_chr1	39090	39134	57
v991_chr1	39134	39146	56
v991_chr1	39146	39432	55
v991_chr1	39432	39450	54
v991_chr1	39450	39555	53
v991_chr1	39555	39900	52
v991_chr1	39900	39949	53
v991_chr1	39949	40083	52
v991_chr1	40083	40268	53
v991_chr1	40268	40294	52
v991_chr1	40294	40306	54
v991_chr1	40306	40322	55
v991_chr1	40322	40324	56
v991_chr1	40324	40381	55
v991_chr1	40381	40500	56
v991_chr1	40500	40628	57
v991_chr1	40628	40642	58
v991_chr1	40642	40720	59
v991_chr1	40720	40742	60
v991_chr1	40742	40781	61
v991_chr1	40781	40832	62
v991_chr1	40832	40863	61
v991_chr1	40863	40998	62
v991_chr1	40998	41046	61
v991_chr1	41046	41214	60
v991_chr1	41214	41283	59
v991_chr1	41283	41316	60
v991_chr1	41316	41373	59
v991_chr1	41373	41568	60
v991_chr1	41568	41604	59
v991_chr1	41604	41658	58
v991_chr1	41658	41659	57
v991_chr1	41659	41668	56
v991_chr1	41668	41795	55
v991_chr1	41795	41868	54
v991_chr1	41868	41926	55
v991_chr1	41926	41959	54
v991_chr1	41959	41962	53
v991_chr1	41962	42050	52
v991_chr1	42050	42080	51
v991_chr1	42080	42116	50
v991_chr1	42116	42169	51
v991_chr1	42169	42270	50
v991_chr1	42270	42292	51
v991_chr1	42292	42319	52
v991_chr1	42319	42341	53
v991_chr1	42341	42479	54
v991_chr1	42479	42536	53
v991_chr1	42536	42599	52
v991_chr1	42599	42667	51
v991_chr1	42667	42730	52
v991_chr1	42730	42827	53
v991_chr1	42827	42844	54
v991_chr1	42844	42923	55
v991_chr1	42923	42939	56
v991_chr1	42939	42994	54
v991_chr1	42994	43002	55
v991_chr1	43002	43129	56
v991_chr1	43129	43178	57
v991_chr1	43178	43183	56
v991_chr1	43183	43192	55
v991_chr1	43192	43233	56
v991_chr1	43233	43266	57
v991_chr1	43266	43270	56
v991_chr1	43270	43279	58
v991_chr1	43279	43298	57
v991_chr1	43298	43311	56
v991_chr1	43311	43330	57
v991_chr1	43330	43333	58
v991_chr1	43333	43411	60
v991_chr1	43411	43425	59
v991_chr1	43425	43476	58
v991_chr1	43476	43514	59
v991_chr1	43514	43617	60
v991_chr1	43617	43630	59
v991_chr1	43630	43806	58
v991_chr1	43806	43871	57
v991_chr1	43871	43889	56
v991_chr1	43889	44059	55
v991_chr1	44059	44060	54
v991_chr1	44060	44339	53
v991_chr1	44339	44361	52
v991_chr1	44361	44511	51
v991_chr1	44511	44538	50
v991_chr1	44538	44758	51
v991_chr1	44758	44772	52
v991_chr1	44772	44783	51
v991_chr1	44783	44801	52
v991_chr1	44801	44834	51
v991_chr1	44834	44886	52
v991_chr1	44886	44930	53
v991_chr1	44930	44969	54
v991_chr1	44969	45050	55
v991_chr1	45050	45316	56
v991_chr1	45316	45341	55
v991_chr1	45341	45360	56
v991_chr1	45360	45580	55
v991_chr1	45580	45668	54
v991_chr1	45668	45750	55
v991_chr1	45750	45771	56
v991_chr1	45771	45826	57
v991_chr1	45826	45841	58
v991_chr1	45841	45852	59
v991_chr1	45852	45909	58
v991_chr1	45909	46291	59
v991_chr1	46291	46341	58
v991_chr1	46341	46415	59
v991_chr1	46415	46435	60
v991_chr1	46435	46459	61
v991_chr1	46459	46579	60
v991_chr1	46579	46653	59
v991_chr1	46653	46658	58
v991_chr1	46658	46659	57
v991_chr1	46659	46699	56
v991_chr1	46699	46773	55
v991_chr1	46773	46923	54
v991_chr1	46923	47004	55
v991_chr1	47004	47112	56
v991_chr1	47112	47167	57
v991_chr1	47167	47284	56
v991_chr1	47284	47354	57
v991_chr1	47354	47355	56
v991_chr1	47355	47409	55
v991_chr1	47409	47430	54
v991_chr1	47430	47508	55
v991_chr1	47508	47509	56
v991_chr1	47509	47578	57
v991_chr1	47578	47638	58
v991_chr1	47638	47652	59
v991_chr1	47652	47657	58
v991_chr1	47657	47707	57
v991_chr1	47707	47774	58
v991_chr1	47774	47790	57
v991_chr1	47790	47795	58
v991_chr1	47795	47845	57
v991_chr1	47845	47858	56
v991_chr1	47858	47945	55
v991_chr1	47945	47987	54
v991_chr1	47987	48211	55
v991_chr1	48211	48217	54
v991_chr1	48217	48292	53
v991_chr1	48292	48309	52
v991_chr1	48309	48337	51
v991_chr1	48337	48380	52
v991_chr1	48380	48415	53
v991_chr1	48415	48506	54
v991_chr1	48506	48556	52
v991_chr1	48556	48615	51
v991_chr1	48615	48832	52
v991_chr1	48832	48863	53
v991_chr1	48863	49008	54
v991_chr1	49008	49126	55
v991_chr1	49126	49337	54
v991_chr1	49337	49458	53
v991_chr1	49458	49475	52
v991_chr1	49475	49660	53
v991_chr1	49660	49710	52
v991_chr1	49710	49739	51
v991_chr1	49739	49845	50
v991_chr1	49845	49890	51
v991_chr1	49890	49911	50
v991_chr1	49911	49941	49
v991_chr1	49941	49953	50
v991_chr1	49953	49983	51
v991_chr1	49983	50060	50
v991_chr1	50060	50111	49
v991_chr1	50111	50120	48
v991_chr1	50120	50138	47
v991_chr1	50138	50185	46
v991_chr1	50185	50226	47
v991_chr1	50226	50286	48
v991_chr1	50286	50344	49
v991_chr1	50344	50409	50
v991_chr1	50409	50420	52
v991_chr1	50420	50430	51
v991_chr1	50430	50434	52
v991_chr1	50434	50578	51
v991_chr1	50578	50616	52
v991_chr1	50616	50764	53
v991_chr1	50764	50820	54
v991_chr1	50820	50927	53
v991_chr1	50927	50941	52
v991_chr1	50941	51000	54
v991_chr1	51000	51024	53
v991_chr1	51024	51048	52
v991_chr1	51048	51213	50
v991_chr1	51213	51216	49
v991_chr1	51216	51666	50
v991_chr1	51666	51733	51
v991_chr1	51733	52065	52
v991_chr1	52065	52092	51
v991_chr1	52092	52160	52
v991_chr1	52160	52249	51
v991_chr1	52249	52278	52
v991_chr1	52278	52337	51
v991_chr1	52337	52355	52
v991_chr1	52355	52364	53
v991_chr1	52364	52439	54
v991_chr1	52439	52692	53
v991_chr1	52692	52728	54
v991_chr1	52728	52785	53
v991_chr1	52785	52878	52
v991_chr1	52878	52966	53
v991_chr1	52966	53020	52
v991_chr1	53020	53037	53
v991_chr1	53037	53304	52
v991_chr1	53304	53330	53
v991_chr1	53330	53353	52
v991_chr1	53353	53438	53
v991_chr1	53438	53758	52
v991_chr1	53758	54101	53
v991_chr1	54101	54111	52
v991_chr1	54111	54124	53
v991_chr1	54124	54125	52
v991_chr1	54125	54396	51
v991_chr1	54396	54660	50
v991_chr1	54660	54794	51
v991_chr1	54794	54854	52
v991_chr1	54854	54855	53
v991_chr1	54855	54889	54
v991_chr1	54889	54999	53
v991_chr1	54999	55002	54
v991_chr1	55002	55165	55
v991_chr1	55165	55336	54
v991_chr1	55336	55347	55
v991_chr1	55347	55373	54
v991_chr1	55373	55583	55
v991_chr1	55583	55603	56
v991_chr1	55603	55677	55
v991_chr1	55677	55888	54
v991_chr1	55888	55898	55
v991_chr1	55898	55956	56
v991_chr1	55956	56015	57
v991_chr1	56015	56099	58
v991_chr1	56099	56106	59
v991_chr1	56106	56145	58
v991_chr1	56145	56166	57
v991_chr1	56166	56217	58
v991_chr1	56217	56257	59
v991_chr1	56257	56286	58
v991_chr1	56286	56300	57
v991_chr1	56300	56314	58
v991_chr1	56314	56335	57
v991_chr1	56335	56441	56
v991_chr1	56441	56497	55
v991_chr1	56497	56568	56
v991_chr1	56568	56692	55
v991_chr1	56692	56788	54
v991_chr1	56788	56867	53
v991_chr1	56867	57062	54
v991_chr1	57062	57162	53
v991_chr1	57162	57203	52
v991_chr1	57203	57221	53
v991_chr1	57221	57274	52
v991_chr1	57274	57320	51
v991_chr1	57320	57345	52
v991_chr1	57345	57355	53
v991_chr1	57355	57370	52
v991_chr1	57370	57390	51
v991_chr1	57390	57453	52
v991_chr1	57453	57549	51
v991_chr1	57549	57560	52
v991_chr1	57560	57636	51
v991_chr1	57636	57644	52
v991_chr1	57644	57685	53
v991_chr1	57685	57696	54
v991_chr1	57696	57811	55
v991_chr1	57811	58196	54
v991_chr1	58196	58285	53
v991_chr1	58285	58319	52
v991_chr1	58319	58335	51
v991_chr1	58335	58349	52
v991_chr1	58349	58362	51
v991_chr1	58362	58564	50
v991_chr1	58564	58568	53
v991_chr1	58568	58686	54
v991_chr1	58686	58690	55
v991_chr1	58690	58699	56
v991_chr1	58699	58734	55
v991_chr1	58734	58787	56
v991_chr1	58787	58827	55
v991_chr1	58827	59024	56
v991_chr1	59024	59036	55
v991_chr1	59036	59071	56
v991_chr1	59071	59072	57
v991_chr1	59072	59177	58
v991_chr1	59177	59298	57
v991_chr1	59298	59339	58
v991_chr1	59339	59399	56
v991_chr1	59399	59519	55
v991_chr1	59519	59604	56
v991_chr1	59604	59678	57
v991_chr1	59678	59696	56
v991_chr1	59696	59876	54
v991_chr1	59876	59921	55
v991_chr1	59921	59980	56
v991_chr1	59980	59988	55
v991_chr1	59988	60074	54
v991_chr1	60074	60096	55
v991_chr1	60096	60259	56
v991_chr1	60259	60340	57
v991_chr1	60340	60499	58
v991_chr1	60499	60530	57
v991_chr1	60530	60620	55
v991_chr1	60620	60621	54
v991_chr1	60621	60680	53
v991_chr1	60680	60710	52
v991_chr1	60710	60718	53
v991_chr1	60718	60839	54
v991_chr1	60839	60859	53
v991_chr1	60859	60868	54
v991_chr1	60868	60895	55
v991_chr1	60895	60954	54
v991_chr1	60954	61125	55
v991_chr1	61125	61134	56
v991_chr1	61134	61293	55
v991_chr1	61293	61389	56
v991_chr1	61389	61416	57
v991_chr1	61416	61604	56
v991_chr1	61604	61659	55
v991_chr1	61659	61736	54
v991_chr1	61736	61923	55
v991_chr1	61923	61926	56
v991_chr1	61926	61970	57
v991_chr1	61970	61986	58
v991_chr1	61986	62081	59
v991_chr1	62081	62106	60
v991_chr1	62106	62383	61
v991_chr1	62383	62385	60
v991_chr1	62385	62489	59
v991_chr1	62489	62534	60
v991_chr1	62534	62592	62
v991_chr1	62592	62710	63
v991_chr1	62710	62765	64
v991_chr1	62765	62813	63
v991_chr1	62813	62865	64
v991_chr1	62865	62932	65
v991_chr1	62932	62966	63
v991_chr1	62966	63053	62
v991_chr1	63053	63089	61
v991_chr1	63089	63128	62
v991_chr1	63128	63251	63
v991_chr1	63251	63258	62
v991_chr1	63258	63294	61
v991_chr1	63294	63305	62
v991_chr1	63305	63390	60
v991_chr1	63390	63451	59
v991_chr1	63451	63474	60
v991_chr1	63474	63697	59
v991_chr1	63697	63792	58
v991_chr1	63792	63880	59
v991_chr1	63880	63954	60
v991_chr1	63954	63961	59
v991_chr1	63961	64137	60
v991_chr1	64137	64184	59
v991_chr1	64184	64257	58
v991_chr1	64257	64293	59
v991_chr1	64293	64355	58
v991_chr1	64355	64368	57
v991_chr1	64368	64379	56
v991_chr1	64379	64402	57
v991_chr1	64402	64417	58
v991_chr1	64417	64421	57
v991_chr1	64421	64424	56
v991_chr1	64424	64603	55
v991_chr1	64603	64721	54
v991_chr1	64721	64948	55
v991_chr1	64948	65224	54
v991_chr1	65224	65300	55
v991_chr1	65300	65359	54
v991_chr1	65359	65403	53
v991_chr1	65403	65466	52
v991_chr1	65466	65487	53
v991_chr1	65487	65767	52
v991_chr1	65767	65905	51
v991_chr1	65905	66043	52
v991_chr1	66043	66281	51
v991_chr1	66281	66296	50
v991_chr1	66296	66368	49
v991_chr1	66368	66391	48
v991_chr1	66391	66454	49
v991_chr1	66454	66520	50
v991_chr1	66520	66521	52
v991_chr1	66521	66582	53
v991_chr1	66582	66664	54
v991_chr1	66664	66667	55
v991_chr1	66667	66736	54
v991_chr1	66736	66821	55
v991_chr1	66821	66949	56
v991_chr1	66949	67012	55
v991_chr1	67012	67078	56
v991_chr1	67078	67115	55
v991_chr1	67115	67166	56
v991_chr1	67166	67179	57
v991_chr1	67179	67189	56
v991_chr1	67189	67194	55
v991_chr1	67194	67201	54
v991_chr1	67201	67207	55
v991_chr1	67207	67359	56
v991_chr1	67359	67362	55
v991_chr1	67362	67405	53
v991_chr1	67405	67407	52
v991_chr1	67407	67653	50
v991_chr1	67653	67657	49
v991_chr1	67657	67711	48
v991_chr1	67711	67712	49
v991_chr1	67712	67765	50
v991_chr1	67765	67771	51
v991_chr1	67771	67849	50
v991_chr1	67849	67930	51
v991_chr1	67930	67975	52
v991_chr1	67975	67985	51
v991_chr1	67985	67990	50
v991_chr1	67990	68013	49
v991_chr1	68013	68051	50
v991_chr1	68051	68083	49
v991_chr1	68083	68108	50
v991_chr1	68108	68182	52
v991_chr1	68182	68229	51
v991_chr1	68229	68525	50
v991_chr1	68525	68662	49
v991_chr1	68662	68751	50
v991_chr1	68751	68866	51
v991_chr1	68866	68922	50
v991_chr1	68922	68923	51
v991_chr1	68923	68978	52
v991_chr1	68978	68998	51
v991_chr1	68998	69132	50
v991_chr1	69132	69180	51
v991_chr1	69180	69196	52
v991_chr1	69196	69197	53
v991_chr1	69197	69208	54
v991_chr1	69208	69263	53
v991_chr1	69263	69643	52
v991_chr1	69643	69717	51
v991_chr1	69717	69725	50
v991_chr1	69725	69826	49
v991_chr1	69826	69827	48
v991_chr1	69827	69865	46
v991_chr1	69865	70139	47
v991_chr1	70139	70143	48
v991_chr1	70143	70269	49
v991_chr1	70269	70378	50
v991_chr1	70378	70385	51
v991_chr1	70385	70482	52
v991_chr1	70482	70572	53
v991_chr1	70572	70627	54
v991_chr1	70627	70628	53
v991_chr1	70628	70646	52
v991_chr1	70646	70661	51
v991_chr1	70661	70795	52
v991_chr1	70795	70928	51
v991_chr1	70928	71005	50
v991_chr1	71005	71084	51
v991_chr1	71084	71152	50
v991_chr1	71152	71154	49
v991_chr1	71154	71318	48
v991_chr1	71318	71414	49
v991_chr1	71414	71909	48
v991_chr1	71909	71929	47
v991_chr1	71929	71953	45
v991_chr1	71953	71963	46
v991_chr1	71963	71995	47
v991_chr1	71995	72209	46
v991_chr1	72209	72241	47
v991_chr1	72241	72260	46
v991_chr1	72260	72293	47
v991_chr1	72293	72404	46
v991_chr1	72404	72414	47
v991_chr1	72414	72454	48
v991_chr1	72454	72473	49
v991_chr1	72473	72544	50
v991_chr1	72544	72559	49
v991_chr1	72559	72573	48
v991_chr1	72573	72747	47
v991_chr1	72747	72910	46
v991_chr1	72910	73045	45
v991_chr1	73045	73074	44
v991_chr1	73074	73217	43
v991_chr1	73217	73241	42
v991_chr1	73241	73384	43
v991_chr1	73384	73402	44
v991_chr1	73402	73470	43
v991_chr1	73470	73661	42
v991_chr1	73661	73904	43
v991_chr1	73904	74008	44
v991_chr1	74008	74040	46
v991_chr1	74040	74049	47
v991_chr1	74049	74217	48
v991_chr1	74217	74356	47
v991_chr1	74356	74357	48
v991_chr1	74357	74459	49
v991_chr1	74459	74579	47
v991_chr1	74579	74584	48
v991_chr1	74584	74622	47
v991_chr1	74622	74696	48
v991_chr1	74696	74703	47
v991_chr1	74703	74706	46
v991_chr1	74706	74980	45
v991_chr1	74980	75100	46
v991_chr1	75100	75170	47
v991_chr1	75170	75230	48
v991_chr1	75230	75500	49
v991_chr1	75500	75529	50
v991_chr1	75529	75589	49
v991_chr1	75589	75594	48
v991_chr1	75594	75648	47
v991_chr1	75648	75650	46
v991_chr1	75650	75721	45
v991_chr1	75721	76216	46
v991_chr1	76216	76278	45
v991_chr1	76278	76310	46
v991_chr1	76310	76473	47
v991_chr1	76473	76610	48
v991_chr1	76610	76765	47
v991_chr1	76765	76879	48
v991_chr1	76879	76898	47
v991_chr1	76898	77015	46
v991_chr1	77015	77102	45
v991_chr1	77102	77222	44
v991_chr1	77222	77438	43
v991_chr1	77438	77439	42
v991_chr1	77439	77491	41
v991_chr1	77491	77576	40
v991_chr1	77576	77627	41
v991_chr1	77627	77654	42
v991_chr1	77654	77700	43
v991_chr1	77700	77710	44
v991_chr1	77710	77715	45
v991_chr1	77715	77718	44
v991_chr1	77718	77723	45
v991_chr1	77723	77747	44
v991_chr1	77747	77774	45
v991_chr1	77774	77951	44
v991_chr1	77951	78026	43
v991_chr1	78026	78064	42
v991_chr1	78064	78134	43
v991_chr1	78134	78164	44
v991_chr1	78164	78219	43
v991_chr1	78219	78225	45
v991_chr1	78225	78238	44
v991_chr1	78238	78354	43
v991_chr1	78354	78439	42
v991_chr1	78439	78526	41
v991_chr1	78526	78527	40
v991_chr1	78527	78528	39
v991_chr1	78528	78529	38
v991_chr1	78529	78586	37
v991_chr1	78586	78689	36
v991_chr1	78689	78819	37
v991_chr1	78819	78841	38
v991_chr1	78841	78933	39
v991_chr1	78933	79096	38
v991_chr1	79096	79303	39
v991_chr1	79303	79352	38
v991_chr1	79352	79640	39
v991_chr1	79640	79676	38
v991_chr1	79676	79696	37
v991_chr1	79696	79726	38
v991_chr1	79726	79891	37
v991_chr1	79891	79899	38
v991_chr1	79899	80011	37
v991_chr1	80011	80034	38
v991_chr1	80034	80231	39
v991_chr1	80231	80468	40
v991_chr1	80468	80485	41
v991_chr1	80485	80512	40
v991_chr1	80512	80666	39
v991_chr1	80666	80689	40
v991_chr1	80689	80856	41
v991_chr1	80856	80857	40
v991_chr1	80857	80883	39
v991_chr1	80883	81032	38
v991_chr1	81032	81136	37
v991_chr1	81136	81167	38
v991_chr1	81167	81177	39
v991_chr1	81177	81187	38
v991_chr1	81187	81393	39
v991_chr1	81393	81475	38
v991_chr1	81475	81532	37
v991_chr1	81532	81561	38
v991_chr1	81561	81606	37
v991_chr1	81606	81633	36
v991_chr1	81633	81999	37
v991_chr1	81999	82023	38
v991_chr1	82023	82136	39
v991_chr1	82136	82381	38
v991_chr1	82381	82400	39
v991_chr1	82400	82581	40
v991_chr1	82581	82873	39
v991_chr1	82873	82932	38
v991_chr1	82932	83051	37
v991_chr1	83051	83112	35
v991_chr1	83112	83145	37
v991_chr1	83145	83282	38
v991_chr1	83282	83301	37
v991_chr1	83301	83435	38
v991_chr1	83435	83448	39
v991_chr1	83448	83458	40
v991_chr1	83458	83479	41
v991_chr1	83479	83841	40
v991_chr1	83841	83862	41
v991_chr1	83862	83869	42
v991_chr1	83869	84062	43
v991_chr1	84062	84106	42
v991_chr1	84106	84128	43
v991_chr1	84128	84322	44
v991_chr1	84322	84323	43
v991_chr1	84323	84337	42
v991_chr1	84337	84366	43
v991_chr1	84366	84544	44
v991_chr1	84544	84567	45
v991_chr1	84567	84574	46
v991_chr1	84574	84605	47
v991_chr1	84605	84929	48
v991_chr1	84929	85034	47
v991_chr1	85034	85411	48
v991_chr1	85411	85462	49
v991_chr1	85462	85518	50
v991_chr1	85518	85533	49
v991_chr1	85533	85655	50
v991_chr1	85655	85773	51
v991_chr1	85773	85972	50
v991_chr1	85972	86013	51
v991_chr1	86013	86193	52
v991_chr1	86193	86241	53
v991_chr1	86241	86464	52
v991_chr1	86464	86665	51
v991_chr1	86665	86667	50
v991_chr1	86667	86669	51
v991_chr1	86669	86709	52
v991_chr1	86709	86825	51
v991_chr1	86825	86923	50
v991_chr1	86923	87185	51
v991_chr1	87185	87190	52
v991_chr1	87190	87312	53
v991_chr1	87312	87326	52
v991_chr1	87326	87337	53
v991_chr1	87337	87401	52
v991_chr1	87401	87464	51
v991_chr1	87464	87510	50
v991_chr1	87510	87553	49
v991_chr1	87553	87634	48
v991_chr1	87634	87707	49
v991_chr1	87707	87780	50
v991_chr1	87780	87833	49
v991_chr1	87833	87957	50
v991_chr1	87957	87984	49
v991_chr1	87984	88029	50
v991_chr1	88029	88048	51
v991_chr1	88048	88066	50
v991_chr1	88066	88109	51
v991_chr1	88109	88207	50
v991_chr1	88207	88244	51
v991_chr1	88244	88276	52
v991_chr1	88276	88304	53
v991_chr1	88304	88322	54
v991_chr1	88322	88439	55
v991_chr1	88439	88493	54
v991_chr1	88493	88552	53
v991_chr1	88552	88571	54
v991_chr1	88571	88577	55
v991_chr1	88577	88664	54
v991_chr1	88664	88728	55
v991_chr1	88728	89084	54
v991_chr1	89084	89155	53
v991_chr1	89155	89158	54
v991_chr1	89158	89323	53
v991_chr1	89323	89410	54
v991_chr1	89410	89484	53
v991_chr1	89484	89513	52
v991_chr1	89513	89647	53
v991_chr1	89647	89681	52
v991_chr1	89681	89992	51
v991_chr1	89992	89997	52
v991_chr1	89997	89998	51
v991_chr1	89998	90092	50
v991_chr1	90092	90134	49
v991_chr1	90134	90352	50
v991_chr1	90352	90517	49
v991_chr1	90517	90568	50
v991_chr1	90568	90837	49
v991_chr1	90837	90852	50
v991_chr1	90852	90894	51
v991_chr1	90894	90953	52
v991_chr1	90953	91160	51
v991_chr1	91160	91187	52
v991_chr1	91187	91257	51
v991_chr1	91257	91258	50
v991_chr1	91258	91320	48
v991_chr1	91320	91321	47
v991_chr1	91321	91349	46
v991_chr1	91349	91406	45
v991_chr1	91406	91627	44
v991_chr1	91627	91736	45
v991_chr1	91736	91821	46
v991_chr1	91821	91851	47
v991_chr1	91851	91868	46
v991_chr1	91868	91929	47
v991_chr1	91929	91949	46
v991_chr1	91949	92030	47
v991_chr1	92030	92092	49
v991_chr1	92092	92186	50
v991_chr1	92186	92187	51
v991_chr1	92187	92312	52
v991_chr1	92312	92382	51
v991_chr1	92382	92410	52
v991_chr1	92410	92419	51
v991_chr1	92419	92537	50
v991_chr1	92537	92680	49
v991_chr1	92680	92806	47
v991_chr1	92806	92923	46
v991_chr1	92923	92944	47
v991_chr1	92944	92973	48
v991_chr1	92973	93131	47
v991_chr1	93131	93318	46
v991_chr1	93318	93400	47
v991_chr1	93400	93425	48
v991_chr1	93425	93652	49
v991_chr1	93652	93775	50
v991_chr1	93775	93813	51
v991_chr1	93813	93835	50
v991_chr1	93835	94220	49
v991_chr1	94220	94311	50
v991_chr1	94311	94420	49
v991_chr1	94420	94441	48
v991_chr1	94441	94459	49
v991_chr1	94459	94554	50
v991_chr1	94554	94617	51
v991_chr1	94617	94643	50
v991_chr1	94643	94674	51
v991_chr1	94674	94911	52
v991_chr1	94911	95061	53
v991_chr1	95061	95062	54
v991_chr1	95062	95198	55
v991_chr1	95198	95210	54
v991_chr1	95210	95219	55
v991_chr1	95219	95272	56
v991_chr1	95272	95343	57
v991_chr1	95343	95401	58
v991_chr1	95401	95693	57
v991_chr1	95693	95699	58
v991_chr1	95699	95816	59
v991_chr1	95816	96010	60
v991_chr1	96010	96030	59
v991_chr1	96030	96144	58
v991_chr1	96144	96204	57
v991_chr1	96204	96405	58
v991_chr1	96405	96538	59
v991_chr1	96538	96607	60
v991_chr1	96607	96660	59
v991_chr1	96660	96708	58
v991_chr1	96708	96777	59
v991_chr1	96777	96799	60
v991_chr1	96799	96839	61
v991_chr1	96839	97056	62
v991_chr1	97056	97315	60
v991_chr1	97315	97410	61
v991_chr1	97410	97473	60
v991_chr1	97473	97474	59
v991_chr1	97474	97564	58
v991_chr1	97564	97592	59
v991_chr1	97592	97708	60
v991_chr1	97708	97716	59
v991_chr1	97716	97746	58
v991_chr1	97746	97747	57
v991_chr1	97747	97787	56
v991_chr1	97787	97792	54
v991_chr1	97792	97836	53
v991_chr1	97836	97899	52
v991_chr1	97899	98028	50
v991_chr1	98028	98436	49
v991_chr1	98436	98488	52
v991_chr1	98488	98524	51
v991_chr1	98524	98558	50
v991_chr1	98558	98595	49
v991_chr1	98595	98611	48
v991_chr1	98611	99004	49
v991_chr1	99004	99061	50
v991_chr1	99061	99347	49
v991_chr1	99347	99377	50
v991_chr1	99377	99474	51
v991_chr1	99474	99783	52
v991_chr1	99783	99831	53
v991_chr1	99831	99905	52
v991_chr1	99905	99952	51
v991_chr1	99952	100002	50
v991_chr1	100002	100135	49
v991_chr1	100135	100193	50
v991_chr1	100193	100248	49
v991_chr1	100248	100361	48
v991_chr1	100361	100363	47
v991_chr1	100363	100467	46
v991_chr1	100467	100476	47
v991_chr1	100476	100479	48
v991_chr1	100479	100494	49
v991_chr1	100494	100505	50
v991_chr1	100505	100585	51
v991_chr1	100585	100694	52
v991_chr1	100694	100746	53
v991_chr1	100746	100747	54
v991_chr1	100747	100782	55
v991_chr1	100782	100788	54
v991_chr1	100788	101008	55
v991_chr1	101008	101415	54
v991_chr1	101415	101441	53
v991_chr1	101441	101579	54
v991_chr1	101579	101624	55
v991_chr1	101624	101719	54
v991_chr1	101719	101757	53
v991_chr1	101757	101777	52
v991_chr1	101777	101840	51
v991_chr1	101840	101861	50
v991_chr1	101861	101970	49
v991_chr1	101970	102098	48
v991_chr1	102098	102188	49
v991_chr1	102188	102335	48
v991_chr1	102335	102341	47
v991_chr1	102341	102374	48
v991_chr1	102374	102448	47
v991_chr1	102448	102535	46
v991_chr1	102535	103012	45
v991_chr1	103012	103014	46
v991_chr1	103014	103134	47
v991_chr1	103134	103158	46
v991_chr1	103158	103326	47
v991_chr1	103326	103454	46
v991_chr1	103454	103471	47
v991_chr1	103471	103502	48
v991_chr1	103502	103516	49
v991_chr1	103516	103544	50
v991_chr1	103544	103574	49
v991_chr1	103574	103577	48
v991_chr1	103577	103599	49
v991_chr1	103599	103716	48
v991_chr1	103716	103729	47
v991_chr1	103729	103885	46
v991_chr1	103885	103974	45
v991_chr1	103974	104042	46
v991_chr1	104042	104049	47
v991_chr1	104049	104115	48
v991_chr1	104115	104148	49
v991_chr1	104148	104211	48
v991_chr1	104211	104248	49
v991_chr1	104248	104328	50
v991_chr1	104328	104330	51
v991_chr1	104330	104416	50
v991_chr1	104416	104886	49
v991_chr1	104886	104997	50
v991_chr1	104997	105016	49
v991_chr1	105016	105026	50
v991_chr1	105026	105032	51
v991_chr1	105032	105033	52
v991_chr1	105033	105199	51
v991_chr1	105199	105281	50
v991_chr1	105281	105290	49
v991_chr1	105290	105319	48
v991_chr1	105319	105739	47
v991_chr1	105739	105750	48
v991_chr1	105750	105778	49
v991_chr1	105778	105875	50
v991_chr1	105875	105898	51
v991_chr1	105898	105947	50
v991_chr1	105947	106110	49
v991_chr1	106110	106275	48
v991_chr1	106275	106325	47
v991_chr1	106325	106616	48
v991_chr1	106616	106675	47
v991_chr1	106675	106722	49
v991_chr1	106722	106955	48
v991_chr1	106955	107137	47
v991_chr1	107137	107264	48
v991_chr1	107264	107424	47
v991_chr1	107424	107515	48
v991_chr1	107515	107674	47
v991_chr1	107674	107679	48
v991_chr1	107679	107924	49
v991_chr1	107924	108169	50
v991_chr1	108169	108185	48
v991_chr1	108185	108199	47
v991_chr1	108199	108219	48
v991_chr1	108219	108223	49
v991_chr1	108223	108238	48
v991_chr1	108238	108332	47
v991_chr1	108332	108376	46
v991_chr1	108376	108406	45
v991_chr1	108406	108412	46
v991_chr1	108412	108535	45
v991_chr1	108535	108964	44
v991_chr1	108964	109009	45
v991_chr1	109009	109153	44
v991_chr1	109153	109307	43
v991_chr1	109307	109469	42
v991_chr1	109469	109600	43
v991_chr1	109600	109756	44
v991_chr1	109756	109896	39
v991_chr1	109896	110002	38
v991_chr1	110002	110098	39
v991_chr1	110098	110141	40
v991_chr1	110141	110329	41
v991_chr1	110329	110339	42
v991_chr1	110339	110544	43
v991_chr1	110544	110545	44
v991_chr1	110545	110549	43
v991_chr1	110549	110618	42
v991_chr1	110618	110826	43
v991_chr1	110826	110930	44
v991_chr1	110930	110954	43
v991_chr1	110954	111008	44
v991_chr1	111008	111043	45
v991_chr1	111043	111077	44
v991_chr1	111077	111207	45
v991_chr1	111207	111299	46
v991_chr1	111299	111351	47
v991_chr1	111351	111472	48
v991_chr1	111472	111477	49
v991_chr1	111477	111631	50
v991_chr1	111631	111637	51
v991_chr1	111637	111715	52
v991_chr1	111715	111798	53
v991_chr1	111798	112152	54
v991_chr1	112152	112273	53
v991_chr1	112273	112400	54
v991_chr1	112400	112530	55
v991_chr1	112530	112607	54
v991_chr1	112607	112620	53
v991_chr1	112620	112792	54
v991_chr1	112792	112873	55
v991_chr1	112873	113024	56
v991_chr1	113024	113060	57
v991_chr1	113060	113150	56
v991_chr1	113150	113177	57
v991_chr1	113177	113306	56
v991_chr1	113306	113452	54
v991_chr1	113452	113522	55
v991_chr1	113522	113550	56
v991_chr1	113550	113656	54
v991_chr1	113656	113683	55
v991_chr1	113683	113752	56
v991_chr1	113752	113791	55
v991_chr1	113791	113802	56
v991_chr1	113802	113976	57
v991_chr1	113976	114044	58
v991_chr1	114044	114148	57
v991_chr1	114148	114261	58
v991_chr1	114261	114360	57
v991_chr1	114360	114361	56
v991_chr1	114361	114414	55
v991_chr1	114414	114497	56
v991_chr1	114497	114621	55
v991_chr1	114621	114644	54
v991_chr1	114644	114690	55
v991_chr1	114690	114691	54
v991_chr1	114691	114694	53
v991_chr1	114694	114703	54
v991_chr1	114703	114733	55
v991_chr1	114733	114769	56
v991_chr1	114769	114929	58
v991_chr1	114929	114931	57
v991_chr1	114931	114954	56
v991_chr1	114954	114983	57
v991_chr1	114983	115043	58
v991_chr1	115043	115063	57
v991_chr1	115063	115078	58
v991_chr1	115078	115138	57
v991_chr1	115138	115386	56
v991_chr1	115386	115560	55
v991_chr1	115560	115722	56
v991_chr1	115722	115814	57
v991_chr1	115814	115824	56
v991_chr1	115824	115840	57
v991_chr1	115840	115928	56
v991_chr1	115928	115941	55
v991_chr1	115941	115979	54
v991_chr1	115979	115986	55
v991_chr1	115986	116118	56
v991_chr1	116118	116348	57
v991_chr1	116348	116444	58
v991_chr1	116444	116483	59
v991_chr1	116483	116485	58
v991_chr1	116485	116488	56
v991_chr1	116488	116603	55
v991_chr1	116603	116644	56
v991_chr1	116644	116666	55
v991_chr1	116666	116940	54
v991_chr1	116940	117037	52
v991_chr1	117037	117042	53
v991_chr1	117042	117044	54
v991_chr1	117044	117104	53
v991_chr1	117104	117107	54
v991_chr1	117107	117109	55
v991_chr1	117109	117249	54
v991_chr1	117249	117555	53
v991_chr1	117555	117598	52
v991_chr1	117598	117737	53
v991_chr1	117737	117762	54
v991_chr1	117762	117771	53
v991_chr1	117771	117856	51
v991_chr1	117856	117938	52
v991_chr1	117938	117981	53
v991_chr1	117981	118094	52
v991_chr1	118094	118112	53
v991_chr1	118112	118128	54
v991_chr1	118128	118221	53
v991_chr1	118221	118339	52
v991_chr1	118339	118340	51
v991_chr1	118340	118406	50
v991_chr1	118406	118475	51
v991_chr1	118475	118586	50
v991_chr1	118586	118601	49
v991_chr1	118601	118723	50
v991_chr1	118723	118764	51
v991_chr1	118764	118804	52
v991_chr1	118804	119022	51
v991_chr1	119022	119029	50
v991_chr1	119029	119107	48
v991_chr1	119107	119194	49
v991_chr1	119194	119346	50
v991_chr1	119346	119351	51
v991_chr1	119351	119470	52
v991_chr1	119470	119504	51
v991_chr1	119504	119540	52
v991_chr1	119540	119649	51
v991_chr1	119649	119688	50
v991_chr1	119688	119721	49
v991_chr1	119721	119891	50
v991_chr1	119891	119979	49
v991_chr1	119979	120005	50
v991_chr1	120005	120010	51
v991_chr1	120010	120394	52
v991_chr1	120394	120401	51
v991_chr1	120401	120452	52
v991_chr1	120452	120453	51
v991_chr1	120453	120455	52
v991_chr1	120455	120472	53
v991_chr1	120472	120476	54
v991_chr1	120476	120512	53
v991_chr1	120512	120515	52
v991_chr1	120515	120525	53
v991_chr1	120525	120748	54
v991_chr1	120748	120765	55
v991_chr1	120765	120767	54
v991_chr1	120767	120779	53
v991_chr1	120779	120802	52
v991_chr1	120802	120823	51
v991_chr1	120823	120998	50
v991_chr1	120998	121003	49
v991_chr1	121003	121029	48
v991_chr1	121029	121187	47
v991_chr1	121187	121191	46
v991_chr1	121191	121212	47
v991_chr1	121212	121218	48
v991_chr1	121218	121591	49
v991_chr1	121591	121644	48
v991_chr1	121644	121718	47
v991_chr1	121718	121720	46
v991_chr1	121720	121797	45
v991_chr1	121797	121866	46
v991_chr1	121866	121949	47
v991_chr1	121949	122131	46
v991_chr1	122131	122168	45
v991_chr1	122168	122221	44
v991_chr1	122221	122238	45
v991_chr1	122238	122273	47
v991_chr1	122273	122279	49
v991_chr1	122279	122588	50
v991_chr1	122588	122618	51
v991_chr1	122618	122678	52
v991_chr1	122678	122719	51
v991_chr1	122719	122733	52
v991_chr1	122733	122759	53
v991_chr1	122759	122779	54
v991_chr1	122779	122839	53
v991_chr1	122839	122865	54
v991_chr1	122865	122989	53
v991_chr1	122989	123028	54
v991_chr1	123028	123092	57
v991_chr1	123092	123156	56
v991_chr1	123156	123357	55
v991_chr1	123357	123539	56
v991_chr1	123539	123564	57
v991_chr1	123564	123583	56
v991_chr1	123583	123589	57
v991_chr1	123589	123627	58
v991_chr1	123627	123727	59
v991_chr1	123727	123744	60
v991_chr1	123744	123788	58
v991_chr1	123788	123872	59
v991_chr1	123872	123923	60
v991_chr1	123923	123938	61
v991_chr1	123938	123989	62
v991_chr1	123989	124127	61
v991_chr1	124127	124165	65
v991_chr1	124165	124231	64
v991_chr1	124231	124414	63
v991_chr1	124414	124441	62
v991_chr1	124441	124526	63
v991_chr1	124526	124638	62
v991_chr1	124638	124682	61
v991_chr1	124682	124754	62
v991_chr1	124754	124760	61
v991_chr1	124760	124797	60
v991_chr1	124797	124801	61
v991_chr1	124801	124857	63
v991_chr1	124857	124941	64
v991_chr1	124941	124942	65
v991_chr1	124942	124995	66
v991_chr1	124995	125050	65
v991_chr1	125050	125102	64
v991_chr1	125102	125134	66
v991_chr1	125134	125267	65
v991_chr1	125267	125293	64
v991_chr1	125293	125297	63
v991_chr1	125297	125303	62
v991_chr1	125303	125307	61
v991_chr1	125307	125357	60
v991_chr1	125357	125383	61
v991_chr1	125383	125457	60
v991_chr1	125457	125479	61
v991_chr1	125479	125519	60
v991_chr1	125519	125715	62
v991_chr1	125715	125722	63
v991_chr1	125722	125793	64
v991_chr1	125793	125861	65
v991_chr1	125861	125992	64
v991_chr1	125992	126001	63
v991_chr1	126001	126002	62
v991_chr1	126002	126020	61
v991_chr1	126020	126065	62
v991_chr1	126065	126151	63
v991_chr1	126151	126210	64
v991_chr1	126210	126320	65
v991_chr1	126320	126366	64
v991_chr1	126366	126383	63
v991_chr1	126383	126401	64
v991_chr1	126401	126471	63
v991_chr1	126471	126486	62
v991_chr1	126486	126491	61
v991_chr1	126491	126499	60
v991_chr1	126499	126560	59
v991_chr1	126560	126597	60
v991_chr1	126597	126616	61
v991_chr1	126616	126673	60
v991_chr1	126673	126684	59
v991_chr1	126684	126765	60
v991_chr1	126765	126960	61
v991_chr1	126960	126998	60
v991_chr1	126998	127027	59
v991_chr1	127027	127114	58
v991_chr1	127114	127138	57
v991_chr1	127138	127140	58
v991_chr1	127140	127185	59
v991_chr1	127185	127240	60
v991_chr1	127240	127359	59
v991_chr1	127359	127448	60
v991_chr1	127448	127578	61
v991_chr1	127578	127589	62
v991_chr1	127589	127638	64
v991_chr1	127638	127685	63
v991_chr1	127685	127722	64
v991_chr1	127722	127840	65
v991_chr1	127840	127867	64
v991_chr1	127867	127897	63
v991_chr1	127897	127945	62
v991_chr1	127945	127948	63
v991_chr1	127948	127964	64
v991_chr1	127964	127989	65
v991_chr1	127989	128409	66
v991_chr1	128409	128425	65
v991_chr1	128425	128694	66
v991_chr1	128694	128697	67
v991_chr1	128697	129109	66
v991_chr1	129109	129144	67
v991_chr1	129144	129277	66
v991_chr1	129277	129452	67
v991_chr1	129452	129453	66
v991_chr1	129453	129518	65
v991_chr1	129518	129522	63
v991_chr1	129522	129544	62
v991_chr1	129544	129546	63
v991_chr1	129546	129551	64
v991_chr1	129551	129587	63
v991_chr1	129587	129800	64
v991_chr1	129800	129802	65
v991_chr1	129802	129937	64
v991_chr1	129937	129957	63
v991_chr1	129957	129962	62
v991_chr1	129962	129985	61
v991_chr1	129985	130011	60
v991_chr1	130011	130026	61
v991_chr1	130026	130070	60
v991_chr1	130070	130206	59
v991_chr1	130206	130326	60
v991_chr1	130326	130363	59
v991_chr1	130363	130432	60
v991_chr1	130432	130450	59
v991_chr1	130450	130542	58
v991_chr1	130542	130625	57
v991_chr1	130625	130707	56
v991_chr1	130707	130857	57
v991_chr1	130857	130861	58
v991_chr1	130861	130918	59
v991_chr1	130918	131023	60
v991_chr1	131023	131149	59
v991_chr1	131149	131175	60
v991_chr1	131175	131209	61
v991_chr1	131209	131264	62
v991_chr1	131264	131346	63
v991_chr1	131346	131350	62
v991_chr1	131350	131449	63
v991_chr1	131449	131473	64
v991_chr1	131473	131503	63
v991_chr1	131503	131504	64
v991_chr1	131504	131517	62
v991_chr1	131517	131521	61
v991_chr1	131521	131567	60
v991_chr1	131567	131685	61
v991_chr1	131685	131921	62
v991_chr1	131921	132386	61
v991_chr1	132386	132453	60
v991_chr1	132453	132494	61
v991_chr1	132494	132523	62
v991_chr1	132523	132647	63
v991_chr1	132647	132705	64
v991_chr1	132705	132710	65
v991_chr1	132710	132832	66
v991_chr1	132832	132835	67
v991_chr1	132835	132899	68
v991_chr1	132899	132907	67
v991_chr1	132907	132949	68
v991_chr1	132949	132966	69
v991_chr1	132966	132974	68
v991_chr1	132974	132975	70
v991_chr1	132975	133125	71
v991_chr1	133125	133257	70
v991_chr1	133257	133283	71
v991_chr1	133283	133517	72
v991_chr1	133517	133524	73
v991_chr1	133524	133591	72
v991_chr1	133591	133593	73
v991_chr1	133593	133716	72
v991_chr1	133716	133731	70
v991_chr1	133731	133743	69
v991_chr1	133743	133749	68
v991_chr1	133749	133853	67
v991_chr1	133853	133915	66
v991_chr1	133915	133930	65
v991_chr1	133930	133971	66
v991_chr1	133971	133987	65
v991_chr1	133987	133995	66
v991_chr1	133995	133997	65
v991_chr1	133997	134215	64
v991_chr1	134215	134255	62
v991_chr1	134255	134339	63
v991_chr1	134339	134344	62
v991_chr1	134344	134349	63
v991_chr1	134349	134389	64
v991_chr1	134389	134631	65
v991_chr1	134631	134836	64
v991_chr1	134836	134876	63
v991_chr1	134876	134902	62
v991_chr1	134902	134944	63
v991_chr1	134944	135006	62
v991_chr1	135006	135051	61
v991_chr1	135051	135127	60
v991_chr1	135127	135154	59
v991_chr1	135154	135215	60
v991_chr1	135215	135321	62
v991_chr1	135321	135372	63
v991_chr1	135372	135383	64
v991_chr1	135383	135387	63
v991_chr1	135387	135390	65
v991_chr1	135390	135421	66
v991_chr1	135421	135496	65
v991_chr1	135496	135529	66
v991_chr1	135529	135603	67
v991_chr1	135603	135631	63
v991_chr1	135631	136011	62
v991_chr1	136011	136017	61
v991_chr1	136017	136019	60
v991_chr1	136019	136034	61
v991_chr1	136034	136118	62
v991_chr1	136118	136185	63
v991_chr1	136185	136297	62
v991_chr1	136297	136359	61
v991_chr1	136359	136397	60
v991_chr1	136397	136559	58
v991_chr1	136559	136576	59
v991_chr1	136576	136621	58
v991_chr1	136621	136773	59
v991_chr1	136773	136774	60
v991_chr1	136774	136817	61
v991_chr1	136817	136885	60
v991_chr1	136885	136889	59
v991_chr1	136889	136982	60
v991_chr1	136982	137073	61
v991_chr1	137073	137094	62
v991_chr1	137094	137095	63
v991_chr1	137095	137113	64
v991_chr1	137113	137153	65
v991_chr1	137153	137173	66
v991_chr1	137173	137452	65
v991_chr1	137452	137529	64
v991_chr1	137529	137611	63
v991_chr1	137611	137643	61
v991_chr1	137643	137677	62
v991_chr1	137677	137717	61
v991_chr1	137717	137767	60
v991_chr1	137767	137800	59
v991_chr1	137800	137825	58
v991_chr1	137825	137909	59
v991_chr1	137909	137969	60
v991_chr1	137969	138014	59
v991_chr1	138014	138019	60
v991_chr1	138019	138100	59
v991_chr1	138100	138123	60
v991_chr1	138123	138173	59
v991_chr1	138173	138212	60
v991_chr1	138212	138214	59
v991_chr1	138214	138215	57
v991_chr1	138215	138600	56
v991_chr1	138600	138613	55
v991_chr1	138613	138629	54
v991_chr1	138629	138680	55
v991_chr1	138680	138855	56
v991_chr1	138855	138886	57
v991_chr1	138886	138957	58
v991_chr1	138957	138975	59
v991_chr1	138975	139014	58
v991_chr1	139014	139036	57
v991_chr1	139036	139054	56
v991_chr1	139054	139105	55
v991_chr1	139105	139167	54
v991_chr1	139167	139203	55
v991_chr1	139203	139425	56
v991_chr1	139425	139581	55
v991_chr1	139581	139707	54
v991_chr1	139707	139737	55
v991_chr1	139737	139750	56
v991_chr1	139750	139767	57
v991_chr1	139767	139790	56
v991_chr1	139790	139792	55
v991_chr1	139792	139906	56
v991_chr1	139906	139921	55
v991_chr1	139921	140120	54
v991_chr1	140120	140210	55
v991_chr1	140210	140386	56
v991_chr1	140386	140397	57
v991_chr1	140397	140476	56
v991_chr1	140476	140538	57
v991_chr1	140538	140637	58
v991_chr1	140637	140701	57
v991_chr1	140701	140746	58
v991_chr1	140746	140837	59
v991_chr1	140837	140879	58
v991_chr1	140879	140887	57
v991_chr1	140887	140975	59
v991_chr1	140975	141202	60
v991_chr1	141202	141274	61
v991_chr1	141274	141280	60
v991_chr1	141280	141342	61
v991_chr1	141342	141443	60
v991_chr1	141443	141508	61
v991_chr1	141508	141570	62
v991_chr1	141570	141636	61
v991_chr1	141636	141642	62
v991_chr1	141642	141646	63
v991_chr1	141646	141731	64
v991_chr1	141731	141739	65
v991_chr1	141739	141820	64
v991_chr1	141820	141863	65
v991_chr1	141863	141898	64
v991_chr1	141898	141989	65
v991_chr1	141989	142078	64
v991_chr1	142078	142124	65
v991_chr1	142124	142238	66
v991_chr1	142238	142276	65
v991_chr1	142276	142304	64
v991_chr1	142304	142414	65
v991_chr1	142414	142493	64
v991_chr1	142493	142567	63
v991_chr1	142567	142589	64
v991_chr1	142589	142617	65
v991_chr1	142617	142697	66
v991_chr1	142697	142803	67
v991_chr1	142803	142907	66
v991_chr1	142907	142951	67
v991_chr1	142951	142964	66
v991_chr1	142964	143048	68
v991_chr1	143048	143142	67
v991_chr1	143142	143288	66
v991_chr1	143288	143306	67
v991_chr1	143306	143405	66
v991_chr1	143405	143486	65
v991_chr1	143486	143496	66
v991_chr1	143496	143575	65
v991_chr1	143575	143597	64
v991_chr1	143597	143600	63
v991_chr1	143600	143608	62
v991_chr1	143608	143623	63
v991_chr1	143623	143672	62
v991_chr1	143672	143713	63
v991_chr1	143713	143836	62
v991_chr1	143836	143846	63
v991_chr1	143846	144177	64
v991_chr1	144177	144264	65
v991_chr1	144264	144359	66
v991_chr1	144359	144448	65
v991_chr1	144448	144670	64
v991_chr1	144670	144672	65
v991_chr1	144672	144687	66
v991_chr1	144687	144812	65
v991_chr1	144812	144911	64
v991_chr1	144911	144948	63
v991_chr1	144948	144984	64
v991_chr1	144984	144990	62
v991_chr1	144990	145037	63
v991_chr1	145037	145255	62
v991_chr1	145255	145344	61
v991_chr1	145344	145423	60
v991_chr1	145423	145426	61
v991_chr1	145426	145429	62
v991_chr1	145429	145465	63
v991_chr1	145465	145491	64
v991_chr1	145491	145533	63
v991_chr1	145533	145647	62
v991_chr1	145647	145654	63
v991_chr1	145654	145687	62
v991_chr1	145687	145820	63
v991_chr1	145820	145918	62
v991_chr1	145918	145942	61
v991_chr1	145942	145954	60
v991_chr1	145954	145968	59
v991_chr1	145968	146092	60
v991_chr1	146092	146376	61
v991_chr1	146376	146447	62
v991_chr1	146447	146450	61
v991_chr1	146450	146635	60
v991_chr1	146635	146649	61
v991_chr1	146649	146733	62
v991_chr1	146733	146868	61
v991_chr1	146868	146871	62
v991_chr1	146871	147176	63
v991_chr1	147176	147252	64
v991_chr1	147252	147334	63
v991_chr1	147334	147528	62
v991_chr1	147528	147891	63
v991_chr1	147891	147975	62
v991_chr1	147975	148035	63
v991_chr1	148035	148065	64
v991_chr1	148065	148098	63
v991_chr1	148098	148286	62
v991_chr1	148286	148294	61
v991_chr1	148294	148387	60
v991_chr1	148387	148545	59
v991_chr1	148545	148589	58
v991_chr1	148589	148598	57
v991_chr1	148598	148669	58
v991_chr1	148669	148678	59
v991_chr1	148678	148680	58
v991_chr1	148680	148741	56
v991_chr1	148741	148769	55
v991_chr1	148769	148775	56
v991_chr1	148775	148930	57
v991_chr1	148930	149076	58
v991_chr1	149076	149144	59
v991_chr1	149144	149298	60
v991_chr1	149298	149336	59
v991_chr1	149336	149377	58
v991_chr1	149377	149466	59
v991_chr1	149466	149508	60
v991_chr1	149508	149561	59
v991_chr1	149561	149730	60
v991_chr1	149730	149732	61
v991_chr1	149732	149772	62
v991_chr1	149772	149820	61
v991_chr1	149820	149969	60
v991_chr1	149969	149977	61
v991_chr1	149977	150035	62
v991_chr1	150035	150092	61
v991_chr1	150092	150129	60
v991_chr1	150129	150191	61
v991_chr1	150191	150262	60
v991_chr1	150262	150292	58
v991_chr1	150292	150293	57
v991_chr1	150293	150314	56
v991_chr1	150314	150373	57
v991_chr1	150373	150465	56
v991_chr1	150465	150522	57
v991_chr1	150522	150529	56
v991_chr1	150529	150531	57
v991_chr1	150531	150721	56
v991_chr1	150721	150797	55
v991_chr1	150797	150798	56
v991_chr1	150798	150976	57
v991_chr1	150976	151034	58
v991_chr1	151034	151130	57
v991_chr1	151130	151145	58
v991_chr1	151145	151224	57
v991_chr1	151224	151246	56
v991_chr1	151246	151493	55
v991_chr1	151493	151521	56
v991_chr1	151521	151613	55
v991_chr1	151613	151965	56
v991_chr1	151965	152017	55
v991_chr1	152017	152107	54
v991_chr1	152107	152179	53
v991_chr1	152179	152199	52
v991_chr1	152199	152250	53
v991_chr1	152250	152360	54
v991_chr1	152360	152387	55
v991_chr1	152387	152627	54
v991_chr1	152627	152664	53
v991_chr1	152664	152707	54
v991_chr1	152707	152751	53
v991_chr1	152751	152824	52
v991_chr1	152824	152957	53
v991_chr1	152957	153001	52
v991_chr1	153001	153051	51
v991_chr1	153051	153134	50
v991_chr1	153134	153215	51
v991_chr1	153215	153344	50
v991_chr1	153344	153424	51
v991_chr1	153424	153579	52
v991_chr1	153579	153743	51
v991_chr1	153743	153784	53
v991_chr1	153784	153807	54
v991_chr1	153807	153814	55
v991_chr1	153814	153926	56
v991_chr1	153926	153929	55
v991_chr1	153929	153963	54
v991_chr1	153963	154002	53
v991_chr1	154002	154144	54
v991_chr1	154144	154213	55
v991_chr1	154213	154270	54
v991_chr1	154270	154285	55
v991_chr1	154285	154287	54
v991_chr1	154287	154342	53
v991_chr1	154342	154364	54
v991_chr1	154364	154403	53
v991_chr1	154403	154442	52
v991_chr1	154442	154509	51
v991_chr1	154509	154669	50
v991_chr1	154669	154678	49
v991_chr1	154678	154753	50
v991_chr1	154753	154773	49
v991_chr1	154773	154884	48
v991_chr1	154884	154887	49
v991_chr1	154887	154891	48
v991_chr1	154891	155017	47
v991_chr1	155017	155081	48
v991_chr1	155081	155152	49
v991_chr1	155152	155218	50
v991_chr1	155218	155242	49
v991_chr1	155242	155336	48
v991_chr1	155336	155372	47
v991_chr1	155372	155535	46
v991_chr1	155535	155694	45
v991_chr1	155694	155720	44
v991_chr1	155720	155771	43
v991_chr1	155771	155825	44
v991_chr1	155825	155852	45
v991_chr1	155852	155855	44
v991_chr1	155855	156004	43
v991_chr1	156004	156101	42
v991_chr1	156101	156351	43
v991_chr1	156351	156358	45
v991_chr1	156358	156407	44
v991_chr1	156407	156587	43
v991_chr1	156587	156602	44
v991_chr1	156602	156642	43
v991_chr1	156642	156652	44
v991_chr1	156652	156969	43
v991_chr1	156969	156974	42
v991_chr1	156974	157021	41
v991_chr1	157021	157022	40
v991_chr1	157022	157085	39
v991_chr1	157085	157275	40
v991_chr1	157275	157276	39
v991_chr1	157276	157322	38
v991_chr1	157322	157324	37
v991_chr1	157324	157495	36
v991_chr1	157495	157505	35
[truncated: 499,884+ more rows]

## Sheet: i
V991_SEQ_286	loci	reg
v991_EVM0003181	2169509	0.240953
v991_EVM0002091	2176581	14.4696
v991_EVM0005425	2178273	0.405235
v991_EVM0001222	2182730	111.602
v991_EVM0006801	2184703	2297
v991_EVM0003342	2186389	271.332
v991_EVM0007557	2188346	617.426
v991_EVM0005595	2198374	3893.86
v991_EVM0008292	2202660	469.864
v991_EVM0003170	2204075	275.612
v991_EVM0002605	2206277	15.7566
v991_EVM0009461	2214526	246.223
v991_EVM0005605	2219044	8.14175
v991_EVM0004564	2221505	126.785
v991_EVM0003908	2230401	98.4427
v991_EVM0000271	2237848	0.745597
v991_EVM0003848	2239697	0.140919
v991_EVM0010318	2249542	4.38001
v991_EVM0005652	2252083	6.86234
v991_EVM0003799	2254179	13.4881
v991_EVM0004492	2258379	30.5098
