# Supplementary material for: Polyethyleneimine-coated MXene quantum dots improve cotton tolerance to Verticillium dahliae by maintaining ROS homeostasis
Source: Nat Commun. 2023 Nov 15;14:7392. doi: 10.1038/s41467-023-43192-4 (PMC10651998; doi:10.1038/s41467-023-43192-4)
Supplement: Supplementary file 9 — Source Data [file 41467_2023_43192_MOESM9_ESM.zip › Source data of figures/Figure3.xlsx]

## Sheet: b
	0 dpi	3 dpi	6 dpi	9 dpi	12 dpi	15 dpi	18 dpi	21 dpi
rep1	0.145687	0.45455	0.329934	1.7101	11.3422	21.4149	11.9546	6.66344
rep2	0.142788	0.407427	0.368118	1.95328	12.0893	22.6784	15.6509	7.13298
rep3	0.144238	0.385988	0.349026	1.83169	11.7157	22.0466	13.8027	6.89821

## Sheet: d
	Grade 0	Grade 1	Grade 2	Grade 3	Grade 4
V991	7.69231	0	30.7692	23.0769	38.4615
ΔSP3-1	50	8.33333	25	8.33333	8.33333
ΔSP3-2	25	8.33333	58.3333	0	8.33333
Comp-1	16.6667	0	25	16.6667	41.6667
Comp-2	0	0	30	10	60
