# Supplementary material for: Polyethyleneimine-coated MXene quantum dots improve cotton tolerance to Verticillium dahliae by maintaining ROS homeostasis
Source: Nat Commun. 2023 Nov 15;14:7392. doi: 10.1038/s41467-023-43192-4 (PMC10651998; doi:10.1038/s41467-023-43192-4)
Supplement: Supplementary file 9 — Source Data [file 41467_2023_43192_MOESM9_ESM.zip › Source data of figures/Figure4.xlsx]

## Sheet: d
DCF	0dpi						3dpi						6dpi						9dpi						12dpi						15dpi
	rep1	rep2	rep3	rep4	rep5	rep6	rep1	rep2	rep3	rep4	rep5	rep6	rep1	rep2	rep3	rep4	rep5	rep6	rep1	rep2	rep3	rep4	rep5	rep6	rep1	rep2	rep3	rep4	rep5	rep6	rep1	rep2	rep3	rep4	rep5	rep6
1cd3-2	2.313	2.659	4.443	2.464	2.427	5.205	3.573	3.875	3.661	3.583	4.017	4.07	3.176	3.22	3.283	3.104	3.068	3.061	4.799	5.413	5.939	5.822	4.827	4.655	5.562	5.175	7.268	6.741	8.043	8.778	8.021	6.782	10.434	13.895	10.118	13.081
V991	2.427	2.322	4.595	4.646	5.205	2.322	4.015	3.345	3.469	4.059	3.852	3.361	3.19	3.206	3.188	3.153	3.157	3.123	15.48	16.604	17.108	9.008	6.979	8.96	14.828	14.409	19.1	22.695	19.968	19.197	38.127	11.394	21.937	23.762	40.734	41.143

## Sheet: e
HPF	0dpi						3dpi						6dpi						9dpi						12dpi						15dpi
	rep1	rep2	rep3	rep4	rep5	rep6	rep1	rep2	rep3	rep4	rep5	rep6	rep1	rep2	rep3	rep4	rep5	rep6	rep1	rep2	rep3	rep4	rep5	rep6	rep1	rep2	rep3	rep4	rep5	rep6	rep1	rep2	rep3	rep4	rep5	rep6
1cd3-2	2.463	2.369	2.409	2.558	2.554	2.775	2.96	3.18	3.019	2.956	3.181	3.151	4.069	4.077	4.006	4.019	4.292	3.953	3.293	5.285	4.51	4.25	4.525	3.641	5.091	4.818	4.546	4.476	4.636	4.361	9.109	6.175	5.458	5.873	5.916	5.183
V991	2.636	2.532	2.525	2.584	2.532	2.452	3.799	2.762	3.503	3.758	2.621	3.22	4.075	4.049	3.952	4.138	4.039	4.129	10.287	9.223	8.743	9.029	12.575	15.619	15.875	15.258	15.81	19.792	19.745	15.107	20.971	14.101	20.061	28.736	20.536	23.124

## Sheet: f
DHE	0dpi						3dpi						6dpi						9dpi						12dpi						15dpi
	rep1	rep2	rep3	rep4	rep5	rep6	rep1	rep2	rep3	rep4	rep5	rep6	rep1	rep2	rep3	rep4	rep5	rep6	rep1	rep2	rep3	rep4	rep5	rep6	rep1	rep2	rep3	rep4	rep5	rep6	rep1	rep2	rep3	rep4	rep5	rep6
1cd3-2	2.58	2.447	2.439	2.397	2.422	2.454	3.052	2.907	3.233	3.332	3.378	3.232	3.424	3.395	3.472	3.31	3.277	3.307	4.267	3.912	4.73	4.004	4.126	4.754	4.758	4.509	4.583	4.499	4.52	4.277	4.591	4.699	3.641	3.722	3.749	4.192
V991	2.503	2.429	2.375	2.438	2.405	2.57	3.381	3.142	2.862	2.841	3.23	3.079	3.441	3.372	3.263	3.223	3.469	3.419	9.046	7.478	7.662	9.086	12.525	12.867	7.65	7.264	6.891	16.944	15.05	15.257	15.539	18.818	21.786	12.728	12.817	11.231
