# Supplementary material for: Polyethyleneimine-coated MXene quantum dots improve cotton tolerance to Verticillium dahliae by maintaining ROS homeostasis
Source: Nat Commun. 2023 Nov 15;14:7392. doi: 10.1038/s41467-023-43192-4 (PMC10651998; doi:10.1038/s41467-023-43192-4)
Supplement: Supplementary file 9 — Source Data [file 41467_2023_43192_MOESM9_ESM.zip › Source data of figures/Figure5.xlsx]

## Sheet: b
V991/PEI-MQDs	V991
15.4	43.6
4.8	43.4
20.7	55.2

## Sheet: e
V991/PEI-MQDs	V991
0.612154	1.60349
0.788052	1.70245
0.413785	1.92158

## Sheet: f
V991	V991/PEI-MQDs
25.16	20.9418
25.16	22.0066
30.5446	22.3615
28.7891	20.363
32.6511	22.1185

## Sheet: g
V991	V991/PEI-MQDs
8.2836	5.7947
8.6958	6.3225
8.5952	7.6916
9.2779	6.9144

## Sheet: h
V991	V991/PEI-MQDs
1507.36	2201.51
1502.74	2204.59
1507.36	2201.51
1482.83	1761.76
1505.83	2202.55
1485.48	1552.95
1709.64	1731.39

## Sheet: i
V991	V991/PEI-MQDs
1459.02	1524.37
1418.89	1713.81
1426.56	1706.93
1588.3	1720.03

## Sheet: j
V991	V991/PEI-MQDs
29.5918	59.7826
35.7143	63.0435
52.6316	57.5472
73.6842	86.7925
43.2692	67.9389
52.8846	70.229
