# Supplementary material for: Polyethyleneimine-coated MXene quantum dots improve cotton tolerance to Verticillium dahliae by maintaining ROS homeostasis
Source: Nat Commun. 2023 Nov 15;14:7392. doi: 10.1038/s41467-023-43192-4 (PMC10651998; doi:10.1038/s41467-023-43192-4)
Supplement: Supplementary file 9 — Source Data [file 41467_2023_43192_MOESM9_ESM.zip › Source data of figures/Supplementary Figure 1.xlsx]

## Sheet: b
	1cd3-2			V991
	rep1	rep2	rep3	rep1	rep2	rep3
6dpi	0	0	0	0	0	0
12dpi	4.6	4.1	5.25	10.5	12.2	17.35
18dpi	18.8	14.3	15.05	59.1	61.5	66.3
