# Supplementary material for: Polyethyleneimine-coated MXene quantum dots improve cotton tolerance to Verticillium dahliae by maintaining ROS homeostasis
Source: Nat Commun. 2023 Nov 15;14:7392. doi: 10.1038/s41467-023-43192-4 (PMC10651998; doi:10.1038/s41467-023-43192-4)
Supplement: Supplementary file 9 — Source Data [file 41467_2023_43192_MOESM9_ESM.zip › Source data of figures/Supplementary Figure 10.xlsx]

## Sheet: a
Name	CK	3d	6d	9d	12d	15d	18d	21d
SP1	253.74	673.976	191.718	1448.39	52.8987	100.599	1.74487	138.399
SP2	4.68875	0	0	0	9.11826	15.5115	4.55203	36.635
SP3	107.961	342.952	366.587	680.014	2638.55	5021.13	2600.46	1112
SP4	0	0	0	0	0	0	0	0
SP5	0.486561	0	0	0	0	3.06341	4.69553	1.86991
SP6	5.60505	0	0	0	0	27.4967	43.0319	96.2407
SP7	0	0	0	0	0	0	0	0
SP8	150.719	105.611	222.499	0	55.1255	94.3224	331.043	535.125
SP9	0	0	0	0	0	0	0	0
SP10	191.179	140.237	732.781	0	246.106	93.0648	94.7714	91.8668
SP11	5.25246	0	0	0	0	3.74493	9.42824	0.112716
SP12	0.54721	0	0	0	0	0	7.49178	31.6437
SP13	2.35121	139.318	31.0894	0	0	76.9402	45.0783	118.43
SP14	187.935	140.237	732.781	0	236.798	70.1904	75.6259	101.986
SP15	264.722	125.625	641.521	0	169.134	74.2441	20.6097	178.117
