# Supplementary material for: Polyethyleneimine-coated MXene quantum dots improve cotton tolerance to Verticillium dahliae by maintaining ROS homeostasis
Source: Nat Commun. 2023 Nov 15;14:7392. doi: 10.1038/s41467-023-43192-4 (PMC10651998; doi:10.1038/s41467-023-43192-4)
Supplement: Supplementary file 9 — Source Data [file 41467_2023_43192_MOESM9_ESM.zip › Source data of figures/Supplementary Figure 11.xlsx]

## Sheet: b
	rep1	rep2	rep3
WT	0.38	0.385	0.383
ΔSP3-1	0.38	0.395	0.38
ΔSP3-2	0.385	0.39	0.38
Comp-1	0.37	0.38	0.39
Comp-2	0.375	0.385	0.4
