# Supplementary material for: Polyethyleneimine-coated MXene quantum dots improve cotton tolerance to Verticillium dahliae by maintaining ROS homeostasis
Source: Nat Commun. 2023 Nov 15;14:7392. doi: 10.1038/s41467-023-43192-4 (PMC10651998; doi:10.1038/s41467-023-43192-4)
Supplement: Supplementary file 9 — Source Data [file 41467_2023_43192_MOESM9_ESM.zip › Source data of figures/Supplementary Figure 12.xlsx]

## Sheet: b
TEM size (nm)	Zeta Potential (mV)
4.286	29.61
4.401	33.86
5.357	31.67
3.214
4.286
4.286
4.418
3.214
3.214
2.857
3.929
2.396
4.418
4.286
3.03
4.286
3.214
3.388
4.418
3.214
4.418
3.214
2.143
4.418
3.214
2.857
3.863
3.863
4.286
3.863
4.475
3.388
4.286
4.546
5.357
2.143
3.863
3.863
3.214
3.388
5.357
5.357
4.418
4.792
3.03
3.388
4.418
3.863
3.214

## Sheet: d
PEI-MQDs
8.80241
15.0878
8.32804
8.56522

## Sheet: e
	PEI-MQDs
0	0.003
10	0.006
20	0.008
30	0.01
40	0.012
50	0.014
60	0.016
70	0.019
80	0.021
90	0.025
100	0.029
110	0.033
120	0.036
130	0.041
140	0.046
150	0.05
160	0.057
170	0.062
180	0.069
190	0.075
200	0.081
210	0.088
220	0.095
230	0.103
240	0.111
250	0.119
260	0.127
270	0.136
280	0.145
290	0.154
300	0.162
310	0.17
320	0.177
330	0.184
340	0.191
350	0.198
360	0.204
370	0.211
380	0.218
390	0.225
400	0.232

## Sheet: h
Control	PEI-MQDs
0.4625	0.525
0.53125	0.506875
0.51875	0.50625
0.44375	0.5375
0.53125	0.50625
0.48125	0.50625

## Sheet: j
Colocalization rate
rep1	rep2	rep3
0.639098	0.737705	0.717949
0.558442	0.784946	0.741935
0.564356	0.777778	0.912088
0.590164	0.747475	0.901961
0.596491	0.787611	0.774194
