# Supplementary material for: Polyethyleneimine-coated MXene quantum dots improve cotton tolerance to Verticillium dahliae by maintaining ROS homeostasis
Source: Nat Commun. 2023 Nov 15;14:7392. doi: 10.1038/s41467-023-43192-4 (PMC10651998; doi:10.1038/s41467-023-43192-4)
Supplement: Supplementary file 9 — Source Data [file 41467_2023_43192_MOESM9_ESM.zip › Source data of figures/Supplementary Figure 13.xlsx]

## Sheet: d
	0 dpi						6 dpi						12 dpi
	rep1	rep2	rep3	rep4	rep5	rep6	rep1	rep2	rep3	rep4	rep5	rep6	rep1	rep2	rep3	rep4	rep5	rep6
Control	11.87	6.952	8.247	6.723	6.601	5.572	22.536	16.604	17.108	20.1097	19.1	16.2548	82.373	79.562	73.216	22.695	19.968	49.5018
PEI-MQDs	5.942	5.938	6.142	5.467	6.783	7.332	18.633	21.916	15.48	15.703	18.869	14.828	9.008	7.157	7.98183	8.96	6.946	8.841

## Sheet: h
	0 dpi						6 dpi						12 dpi
	rep1	rep2	rep3	rep4	rep5	rep6	rep1	rep2	rep3	rep4	rep5	rep6	rep1	rep2	rep3	rep4	rep5	rep6
Control	5.766	5.658	5.36	6.723	6.601	5.572	10.287	9.223	8.743	9.029	12.575	15.619	15.875	15.258	15.81	19.792	19.745	16.9312
PEI-MQDs	5.199	4.756	4.76	6.783	6.142	8.005	12.077	9.415	9.033	9.182	8.788	10.572	12.145	12.126	10.3275	8.758	8.203	8.527
