# Supplementary material for: Polyethyleneimine-coated MXene quantum dots improve cotton tolerance to Verticillium dahliae by maintaining ROS homeostasis
Source: Nat Commun. 2023 Nov 15;14:7392. doi: 10.1038/s41467-023-43192-4 (PMC10651998; doi:10.1038/s41467-023-43192-4)
Supplement: Supplementary file 9 — Source Data [file 41467_2023_43192_MOESM9_ESM.zip › Source data of figures/Supplementary Figure 14.xlsx]

## Sheet: c
V991_SEQ_389	loci	reg
v991_EVM0009966	776012	35.4561
v991_EVM0005277	781028	395.688
v991_EVM0000309	781996	366.166
v991_EVM0001356	783778	0.179337
v991_EVM0005111	788426	0
v991_EVM0008933	789888	0
v991_EVM0005218	796299	2.40261
v991_EVM0005110	797766	8.6908
v991_EVM0010514	800302	6.1855
v991_EVM0003421	803472	0.196743
