# Supplementary material for: Polyethyleneimine-coated MXene quantum dots improve cotton tolerance to Verticillium dahliae by maintaining ROS homeostasis
Source: Nat Commun. 2023 Nov 15;14:7392. doi: 10.1038/s41467-023-43192-4 (PMC10651998; doi:10.1038/s41467-023-43192-4)
Supplement: Supplementary file 9 — Source Data [file 41467_2023_43192_MOESM9_ESM.zip › Source data of figures/Supplementary Figure 15.xlsx]

## Sheet: b
	6 dpi						15 dpi
DHE	rep1	rep2	rep3	rep4	rep5	rep6	rep1	rep2	rep3	rep4	rep5	rep6
Mock	2.365	2.215	2.585	2.165	2.202	2.19	3.642	3.916	3.779	4.133	3.721	3.377
ΔSP3	2.139	2.249	2.237	2.153	2.145	2.248	4.209	4.396	4.393	4.38	4.602	5.17
V991	2.325	2.338	2.356	2.203	2.636	2.209	6.211	6.095	5.834	7.583	6.541	8.014
	6 dpi						15 dpi
HPF	rep1	rep2	rep3	rep4	rep5	rep6	rep1	rep2	rep3	rep4	rep5	rep6
Mock	2.628	2.395	2.608	2.465	2.335	2.537	4.448	3.726	3.809	4.878	3.946	4.57
ΔSP3	2.168	2.459	2.434	2.4	2.429	2.497	4.175	4.52	5.382	4.603	8.474	4.313
V991	2.611	2.354	2.522	2.371	2.328	2.466	10.994	9.43	11.748	12.493	12.345	12.899
	6 dpi						15 dpi
DCF	rep1	rep2	rep3	rep4	rep5	rep6	rep1	rep2	rep3	rep4	rep5	rep6
Mock	2.232	2.207	2.276	2.196	2.243	2.312	6.112	5.25	4.829	4.79	4.748	4.876
ΔSP3	2.873	2.642	2.192	2.167	2.2	2.262	5.698	6.439	6.053	6.024	7.174	5.665
V991	2.486	2.364	2.462	2.376	2.382	2.176	12.813	10.484	13.306	13.416	10.781	11.063
