# Supplementary material for: Polyethyleneimine-coated MXene quantum dots improve cotton tolerance to Verticillium dahliae by maintaining ROS homeostasis
Source: Nat Commun. 2023 Nov 15;14:7392. doi: 10.1038/s41467-023-43192-4 (PMC10651998; doi:10.1038/s41467-023-43192-4)
Supplement: Supplementary file 9 — Source Data [file 41467_2023_43192_MOESM9_ESM.zip › Source data of figures/Supplementary Figure 16.xlsx]

## Sheet: a
Mock	V991
14.7923	15.9952
12.7217	15.8493
11.6079	15.4729
15.4475	18.2507

## Sheet: b
Mock	V991
27.6857	30.5446
22.7418	28.7891
21.4235	32.6511
15.0551	25.16
