# Supplementary material for: Polyethyleneimine-coated MXene quantum dots improve cotton tolerance to Verticillium dahliae by maintaining ROS homeostasis
Source: Nat Commun. 2023 Nov 15;14:7392. doi: 10.1038/s41467-023-43192-4 (PMC10651998; doi:10.1038/s41467-023-43192-4)
Supplement: Supplementary file 9 — Source Data [file 41467_2023_43192_MOESM9_ESM.zip › Source data of figures/Supplementary Figure 2.xlsx]

## Sheet: Sheet1
type1	fungi1	gene1	max1	min1	reg1	type2	fungi2	gene2	max2	min2	reg2	type3	fungi3	gene3	max3	min3	reg3	type4	fungi4	gene4	max4	min4	reg4
Specific	V991	v991_EVM0000059	0.904599	0.600379	0.30422	Core	V991	v991_EVM0000001	0.54593	0	0.54593	Specific	1cd3-2	1cd3-2_EVM0000022	0	0	0	Core	1cd3-2	1cd3-2_EVM0000001	66.9747	34.6278	32.3469
Specific	V991	v991_EVM0000064	0.588789	0	0.588789	Core	V991	v991_EVM0000002	1.2864	0.469873	0.816527	Specific	1cd3-2	1cd3-2_EVM0000024	1.69877	0	1.69877	Core	1cd3-2	1cd3-2_EVM0000002	1.62735	1.50722	0.12013
Specific	V991	v991_EVM0000065	0.352135	0	0.352135	Core	V991	v991_EVM0000003	1.5991	0.907148	0.691952	Specific	1cd3-2	1cd3-2_EVM0000044	1.38824	0	1.38824	Core	1cd3-2	1cd3-2_EVM0000003	59.0024	48.8977	10.1047
Specific	V991	v991_EVM0000115	12.5409	9.80971	2.73119	Core	V991	v991_EVM0000004	6.07622	3.87716	2.19906	Specific	1cd3-2	1cd3-2_EVM0000083	0	0	0	Core	1cd3-2	1cd3-2_EVM0000004	1.03277	0.574836	0.457934
Specific	V991	v991_EVM0000147	0.936947	0.15364	0.783307	Core	V991	v991_EVM0000005	72.168	20.236	51.932	Specific	1cd3-2	1cd3-2_EVM0000103	0	0	0	Core	1cd3-2	1cd3-2_EVM0000005	0	0	0
Specific	V991	v991_EVM0000173	1.70251	0.488608	1.2139	Core	V991	v991_EVM0000006	58.9784	18.057	40.9214	Specific	1cd3-2	1cd3-2_EVM0000171	0	0	0	Core	1cd3-2	1cd3-2_EVM0000006	172.757	79.2857	93.4713
Specific	V991	v991_EVM0000183	8.43991	0.706707	7.7332	Core	V991	v991_EVM0000007	15.79	5.97897	9.81103	Specific	1cd3-2	1cd3-2_EVM0000173	0.148176	0	0.148176	Core	1cd3-2	1cd3-2_EVM0000007	40.891	28.3204	12.5706
Specific	V991	v991_EVM0000188	0.830237	0	0.830237	Core	V991	v991_EVM0000008	53.9764	17.1076	36.8688	Specific	1cd3-2	1cd3-2_EVM0000194	7.61797	1.76672	5.85125	Core	1cd3-2	1cd3-2_EVM0000008	120.775	40.4317	80.3433
Specific	V991	v991_EVM0000197	1.60781	0	1.60781	Core	V991	v991_EVM0000009	13.5928	3.79108	9.80172	Specific	1cd3-2	1cd3-2_EVM0000195	0	0	0	Core	1cd3-2	1cd3-2_EVM0000009	75.6142	58.2748	17.3394
Specific	V991	v991_EVM0000217	2.15162	0.549169	1.60245	Core	V991	v991_EVM0000010	4.5613	1.05632	3.50498	Specific	1cd3-2	1cd3-2_EVM0000208	0.945348	0.499543	0.445805	Core	1cd3-2	1cd3-2_EVM0000010	13.3336	1.81222	11.5214
Specific	V991	v991_EVM0000234	0	0	0	Core	V991	v991_EVM0000011	10.2341	1.55352	8.68058	Specific	1cd3-2	1cd3-2_EVM0000218	2.83463	1.73188	1.10275	Core	1cd3-2	1cd3-2_EVM0000011	0	0	0
Specific	V991	v991_EVM0000271	0.745597	0.082475	0.663122	Core	V991	v991_EVM0000012	5.64316	1.97748	3.66568	Specific	1cd3-2	1cd3-2_EVM0000236	0.3802	0	0.3802	Core	1cd3-2	1cd3-2_EVM0000012	55.8999	8.06054	47.8394
Specific	V991	v991_EVM0000272	0.34192	0.171725	0.170195	Core	V991	v991_EVM0000013	46.193	18.0016	28.1914	Specific	1cd3-2	1cd3-2_EVM0000283	0.442348	0	0.442348	Core	1cd3-2	1cd3-2_EVM0000013	143.665	55.7855	87.8795
Specific	V991	v991_EVM0000304	6.47771	0.758688	5.71902	Core	V991	v991_EVM0000014	55.8344	1.72205	54.1123	Specific	1cd3-2	1cd3-2_EVM0000294	1.83971	0	1.83971	Core	1cd3-2	1cd3-2_EVM0000014	17.5488	2.76152	14.7873
Specific	V991	v991_EVM0000309	366.166	159.543	206.623	Core	V991	v991_EVM0000015	0	0	0	Specific	1cd3-2	1cd3-2_EVM0000302	2.11044	0.26703	1.84341	Core	1cd3-2	1cd3-2_EVM0000015	17.516	10.0385	7.4775
Specific	V991	v991_EVM0000310	17.137	2.14374	14.9933	Core	V991	v991_EVM0000016	1.71464	0.337398	1.37724	Specific	1cd3-2	1cd3-2_EVM0000306	0.278195	0	0.278195	Core	1cd3-2	1cd3-2_EVM0000016	26.3999	13.9773	12.4226
Specific	V991	v991_EVM0000337	243.873	41.5856	202.287	Core	V991	v991_EVM0000017	62.4275	22.5867	39.8408	Specific	1cd3-2	1cd3-2_EVM0000327	82.8985	24.5988	58.2997	Core	1cd3-2	1cd3-2_EVM0000017	2.24191	0.332757	1.90915
Specific	V991	v991_EVM0000360	0	0	0	Core	V991	v991_EVM0000018	84.1016	24.9639	59.1377	Specific	1cd3-2	1cd3-2_EVM0000353	6.67917	0	6.67917	Core	1cd3-2	1cd3-2_EVM0000018	49.8295	4.85361	44.9759
Specific	V991	v991_EVM0000364	1.99688	0.532155	1.46473	Core	V991	v991_EVM0000019	1.13252	0.603252	0.529268	Specific	1cd3-2	1cd3-2_EVM0000363	0.47384	0	0.47384	Core	1cd3-2	1cd3-2_EVM0000019	18.9148	6.40045	12.5144
Specific	V991	v991_EVM0000386	1.14487	0.459996	0.684874	Core	V991	v991_EVM0000020	0.265681	0	0.265681	Specific	1cd3-2	1cd3-2_EVM0000369	0.148084	0	0.148084	Core	1cd3-2	1cd3-2_EVM0000020	0.169102	0.0759536	0.0931484
Specific	V991	v991_EVM0000430	3.10162	0.389437	2.71218	Core	V991	v991_EVM0000021	74.1302	51.7244	22.4058	Specific	1cd3-2	1cd3-2_EVM0000379	31.7321	12.135	19.5971	Core	1cd3-2	1cd3-2_EVM0000021	454.028	217.971	236.057
Specific	V991	v991_EVM0000475	8.94749	1.56305	7.38444	Core	V991	v991_EVM0000022	1.77838	1.4252	0.35318	Specific	1cd3-2	1cd3-2_EVM0000382	4.17142	1.05536	3.11606	Core	1cd3-2	1cd3-2_EVM0000023	1.01508	0.313967	0.701113
Specific	V991	v991_EVM0000488	8.60094	0.815489	7.78545	Core	V991	v991_EVM0000023	0.439747	0.14593	0.293817	Specific	1cd3-2	1cd3-2_EVM0000428	36.0377	8.28677	27.7509	Core	1cd3-2	1cd3-2_EVM0000025	1.42685	0.0985972	1.32825
Specific	V991	v991_EVM0000535	0	0	0	Core	V991	v991_EVM0000024	76.2482	18.6803	57.5679	Specific	1cd3-2	1cd3-2_EVM0000435	53.0536	26.6733	26.3803	Core	1cd3-2	1cd3-2_EVM0000026	8.45714	3.18183	5.27531
Specific	V991	v991_EVM0000592	3.01021	1.04303	1.96718	Core	V991	v991_EVM0000025	28.0106	4.84971	23.1609	Specific	1cd3-2	1cd3-2_EVM0000440	1.28955	0	1.28955	Core	1cd3-2	1cd3-2_EVM0000027	48.2143	20.2111	28.0032
Specific	V991	v991_EVM0000600	2.34309	0	2.34309	Core	V991	v991_EVM0000026	1.81635	0	1.81635	Specific	1cd3-2	1cd3-2_EVM0000482	1.74043	0	1.74043	Core	1cd3-2	1cd3-2_EVM0000028	0.389094	0	0.389094
Specific	V991	v991_EVM0000612	13.7835	2.37895	11.4046	Core	V991	v991_EVM0000027	41.1295	16.4551	24.6744	Specific	1cd3-2	1cd3-2_EVM0000503	0.133141	0	0.133141	Core	1cd3-2	1cd3-2_EVM0000029	13.7669	3.26604	10.5009
Specific	V991	v991_EVM0000618	22.3286	5.45826	16.8703	Core	V991	v991_EVM0000028	2.83177	0.68231	2.14946	Specific	1cd3-2	1cd3-2_EVM0000523	1.10892	0.273881	0.835039	Core	1cd3-2	1cd3-2_EVM0000030	3.37966	0.700617	2.67904
Specific	V991	v991_EVM0000622	1.13676	0.282925	0.853835	Core	V991	v991_EVM0000029	5.3299	0.827993	4.50191	Specific	1cd3-2	1cd3-2_EVM0000525	15.0399	1.45585	13.584	Core	1cd3-2	1cd3-2_EVM0000031	70.5623	30.4148	40.1475
Specific	V991	v991_EVM0000637	108.82	11.2889	97.5311	Core	V991	v991_EVM0000030	4.00284	2.9019	1.10094	Specific	1cd3-2	1cd3-2_EVM0000538	68.4269	2.5126	65.9143	Core	1cd3-2	1cd3-2_EVM0000032	11.4188	2.98926	8.42954
Specific	V991	v991_EVM0000646	1.2858	0.258311	1.02749	Core	V991	v991_EVM0000031	6.02228	0.922763	5.09952	Specific	1cd3-2	1cd3-2_EVM0000542	59.7031	26.467	33.2361	Core	1cd3-2	1cd3-2_EVM0000033	16.7936	3.76371	13.0299
Specific	V991	v991_EVM0000697	0	0	0	Core	V991	v991_EVM0000032	0.23809	0	0.23809	Specific	1cd3-2	1cd3-2_EVM0000577	87.4301	23.4067	64.0234	Core	1cd3-2	1cd3-2_EVM0000034	60.0498	23.1821	36.8677
Specific	V991	v991_EVM0000732	0.296551	0	0.296551	Core	V991	v991_EVM0000033	79.4111	40.465	38.9461	Specific	1cd3-2	1cd3-2_EVM0000581	0	0	0	Core	1cd3-2	1cd3-2_EVM0000035	238.141	166.664	71.477
Specific	V991	v991_EVM0000785	4.71803	0	4.71803	Core	V991	v991_EVM0000034	0	0	0	Specific	1cd3-2	1cd3-2_EVM0000588	3.75083	1.11667	2.63416	Core	1cd3-2	1cd3-2_EVM0000036	3.01444	0.7457	2.26874
Specific	V991	v991_EVM0000790	5.968	0.247559	5.72044	Core	V991	v991_EVM0000035	87.6308	23.87	63.7608	Specific	1cd3-2	1cd3-2_EVM0000603	0.161112	0	0.161112	Core	1cd3-2	1cd3-2_EVM0000037	0.853926	0.469552	0.384374
Specific	V991	v991_EVM0000825	95.3935	40.2869	55.1066	Core	V991	v991_EVM0000036	7.19382	5.30959	1.88423	Specific	1cd3-2	1cd3-2_EVM0000642	2.08948	0	2.08948	Core	1cd3-2	1cd3-2_EVM0000038	25.9234	4.66522	21.2582
Specific	V991	v991_EVM0000832	0.345776	0	0.345776	Core	V991	v991_EVM0000037	33.398	2.80751	30.5905	Specific	1cd3-2	1cd3-2_EVM0000649	2.62855	0.722684	1.90587	Core	1cd3-2	1cd3-2_EVM0000039	0.749565	0.0973684	0.652197
Specific	V991	v991_EVM0000843	1.93033	0.484743	1.44559	Core	V991	v991_EVM0000038	3.49362	1.22824	2.26538	Specific	1cd3-2	1cd3-2_EVM0000685	1.67892	0.184294	1.49463	Core	1cd3-2	1cd3-2_EVM0000040	52.9391	13.3227	39.6164
Specific	V991	v991_EVM0000884	0.500584	0	0.500584	Core	V991	v991_EVM0000039	0.87282	0.107343	0.765477	Specific	1cd3-2	1cd3-2_EVM0000708	1.32457	0	1.32457	Core	1cd3-2	1cd3-2_EVM0000041	254.47	87.4275	167.042
Specific	V991	v991_EVM0000894	0.806204	0.273139	0.533065	Core	V991	v991_EVM0000040	18.8422	0.186959	18.6552	Specific	1cd3-2	1cd3-2_EVM0000717	1.75477	0	1.75477	Core	1cd3-2	1cd3-2_EVM0000042	2.79672	0.922455	1.87427
Specific	V991	v991_EVM0000900	0	0	0	Core	V991	v991_EVM0000041	0.873039	0.316055	0.556984	Specific	1cd3-2	1cd3-2_EVM0000761	0	0	0	Core	1cd3-2	1cd3-2_EVM0000043	348.03	143.855	204.175
Specific	V991	v991_EVM0000922	42.0118	16.8675	25.1443	Core	V991	v991_EVM0000042	2.48154	1.60504	0.8765	Specific	1cd3-2	1cd3-2_EVM0000793	0	0	0	Core	1cd3-2	1cd3-2_EVM0000045	225.023	113.897	111.126
Specific	V991	v991_EVM0000961	0	0	0	Core	V991	v991_EVM0000043	26.8945	14.3549	12.5396	Specific	1cd3-2	1cd3-2_EVM0000856	0.963883	0.325222	0.638661	Core	1cd3-2	1cd3-2_EVM0000046	25.3263	9.7537	15.5726
Specific	V991	v991_EVM0000991	1.67859	0	1.67859	Core	V991	v991_EVM0000044	28.8759	5.92023	22.9557	Specific	1cd3-2	1cd3-2_EVM0000865	0.264816	0	0.264816	Core	1cd3-2	1cd3-2_EVM0000047	21.2735	15.3776	5.8959
Specific	V991	v991_EVM0001004	6.07959	1.5267	4.55289	Core	V991	v991_EVM0000045	1.00281	0.49917	0.50364	Specific	1cd3-2	1cd3-2_EVM0000881	0.628508	0	0.628508	Core	1cd3-2	1cd3-2_EVM0000048	130.763	52.4166	78.3464
Specific	V991	v991_EVM0001026	0.0724935	0	0.0724935	Core	V991	v991_EVM0000046	3.71942	2.32738	1.39204	Specific	1cd3-2	1cd3-2_EVM0000900	0.559314	0.307552	0.251762	Core	1cd3-2	1cd3-2_EVM0000049	1.78219	0.156797	1.62539
Specific	V991	v991_EVM0001033	0.611988	0.39119	0.220798	Core	V991	v991_EVM0000047	24.5827	5.85929	18.7234	Specific	1cd3-2	1cd3-2_EVM0000901	1.56938	0	1.56938	Core	1cd3-2	1cd3-2_EVM0000050	0.370669	0	0.370669
Specific	V991	v991_EVM0001047	2.55298	0.92422	1.62876	Core	V991	v991_EVM0000048	33.4961	8.79817	24.6979	Specific	1cd3-2	1cd3-2_EVM0000958	1.00056	0	1.00056	Core	1cd3-2	1cd3-2_EVM0000051	64.0971	16.9284	47.1687
Specific	V991	v991_EVM0001051	0	0	0	Core	V991	v991_EVM0000049	0.208501	0	0.208501	Specific	1cd3-2	1cd3-2_EVM0000976	0	0	0	Core	1cd3-2	1cd3-2_EVM0000052	2.53467	0.417343	2.11733
Specific	V991	v991_EVM0001057	1.80335	1.76637	0.03698	Core	V991	v991_EVM0000050	1.22141	0.0801144	1.1413	Specific	1cd3-2	1cd3-2_EVM0001039	1.04001	0.133465	0.906545	Core	1cd3-2	1cd3-2_EVM0000053	1.87062	0	1.87062
Specific	V991	v991_EVM0001062	6.78756	5.47891	1.30865	Core	V991	v991_EVM0000051	0	0	0	Specific	1cd3-2	1cd3-2_EVM0001055	0.896338	0	0.896338	Core	1cd3-2	1cd3-2_EVM0000054	40.8564	23.2984	17.558
Specific	V991	v991_EVM0001069	0	0	0	Core	V991	v991_EVM0000052	50.7163	13.6065	37.1098	Specific	1cd3-2	1cd3-2_EVM0001074	4.54437	2.49883	2.04554	Core	1cd3-2	1cd3-2_EVM0000055	2.5333	1.39869	1.13461
Specific	V991	v991_EVM0001088	0.124385	0	0.124385	Core	V991	v991_EVM0000053	222.851	36.5188	186.332	Specific	1cd3-2	1cd3-2_EVM0001075	0.314339	0	0.314339	Core	1cd3-2	1cd3-2_EVM0000056	38.1775	9.17378	29.0037
Specific	V991	v991_EVM0001109	134.215	113.27	20.945	Core	V991	v991_EVM0000054	21.9079	8.77362	13.1343	Specific	1cd3-2	1cd3-2_EVM0001111	1.67034	0.330033	1.34031	Core	1cd3-2	1cd3-2_EVM0000057	109.304	31.2362	78.0678
Specific	V991	v991_EVM0001123	1.5885	0	1.5885	Core	V991	v991_EVM0000055	53.7168	16.3709	37.3459	Specific	1cd3-2	1cd3-2_EVM0001112	16.9764	4.08401	12.8924	Core	1cd3-2	1cd3-2_EVM0000058	2.19868	0.556391	1.64229
Specific	V991	v991_EVM0001148	2.64778	0.521016	2.12676	Core	V991	v991_EVM0000056	255.387	26.2493	229.138	Specific	1cd3-2	1cd3-2_EVM0001115	1.30532	0	1.30532	Core	1cd3-2	1cd3-2_EVM0000059	0.928961	0.52794	0.401021
Specific	V991	v991_EVM0001152	1.09256	0.191953	0.900607	Core	V991	v991_EVM0000057	0.208053	0	0.208053	Specific	1cd3-2	1cd3-2_EVM0001142	3.55505	0.494683	3.06037	Core	1cd3-2	1cd3-2_EVM0000060	388.76	178.507	210.253
Specific	V991	v991_EVM0001173	9.9764	1.17129	8.80511	Core	V991	v991_EVM0000058	37.5503	10.7604	26.7899	Specific	1cd3-2	1cd3-2_EVM0001195	3.49861	1.28778	2.21083	Core	1cd3-2	1cd3-2_EVM0000061	1.39533	0.179064	1.21627
Specific	V991	v991_EVM0001187	0	0	0	Core	V991	v991_EVM0000060	4.97002	0.906677	4.06334	Specific	1cd3-2	1cd3-2_EVM0001217	0	0	0	Core	1cd3-2	1cd3-2_EVM0000062	1.03606	0.465356	0.570704
Specific	V991	v991_EVM0001192	132.948	31.0889	101.859	Core	V991	v991_EVM0000061	4.94293	2.37976	2.56317	Specific	1cd3-2	1cd3-2_EVM0001243	1.20973	0.398373	0.811357	Core	1cd3-2	1cd3-2_EVM0000063	2.38765	0.759405	1.62824
Specific	V991	v991_EVM0001223	0.256068	0	0.256068	Core	V991	v991_EVM0000062	4.10806	0.875307	3.23275	Specific	1cd3-2	1cd3-2_EVM0001252	1.11278	0	1.11278	Core	1cd3-2	1cd3-2_EVM0000064	32.0883	8.89077	23.1975
Specific	V991	v991_EVM0001233	0.389447	0.0558842	0.333563	Core	V991	v991_EVM0000063	62.4466	16.2497	46.1969	Specific	1cd3-2	1cd3-2_EVM0001261	1.52265	0	1.52265	Core	1cd3-2	1cd3-2_EVM0000065	14.7962	3.58453	11.2117
Specific	V991	v991_EVM0001251	1.38414	0	1.38414	Core	V991	v991_EVM0000066	9.58956	6.92155	2.66801	Specific	1cd3-2	1cd3-2_EVM0001268	1.66643	0	1.66643	Core	1cd3-2	1cd3-2_EVM0000066	679.8	414.178	265.622
Specific	V991	v991_EVM0001256	0	0	0	Core	V991	v991_EVM0000067	176.25	136.305	39.945	Specific	1cd3-2	1cd3-2_EVM0001288	0.498235	0	0.498235	Core	1cd3-2	1cd3-2_EVM0000067	0.56271	0.126373	0.436337
Specific	V991	v991_EVM0001262	0	0	0	Core	V991	v991_EVM0000068	28.0177	8.40302	19.6147	Specific	1cd3-2	1cd3-2_EVM0001314	4.28147	0.933436	3.34803	Core	1cd3-2	1cd3-2_EVM0000068	57.1039	13.8887	43.2152
Specific	V991	v991_EVM0001311	31.636	19.9283	11.7077	Core	V991	v991_EVM0000069	0.101376	0	0.101376	Specific	1cd3-2	1cd3-2_EVM0001336	299.379	191.005	108.374	Core	1cd3-2	1cd3-2_EVM0000069	3.25886	1.50243	1.75643
Specific	V991	v991_EVM0001314	2.00458	0	2.00458	Core	V991	v991_EVM0000070	0	0	0	Specific	1cd3-2	1cd3-2_EVM0001340	7.00852	2.30796	4.70056	Core	1cd3-2	1cd3-2_EVM0000070	13.3691	3.7206	9.6485
Specific	V991	v991_EVM0001315	194.925	17.2944	177.631	Core	V991	v991_EVM0000071	21.8827	3.77683	18.1059	Specific	1cd3-2	1cd3-2_EVM0001345	1.02526	0.506438	0.518822	Core	1cd3-2	1cd3-2_EVM0000071	30.4076	16.2666	14.141
Specific	V991	v991_EVM0001348	6.24198	0.385841	5.85614	Core	V991	v991_EVM0000072	32.8059	10.5552	22.2507	Specific	1cd3-2	1cd3-2_EVM0001376	2.5818	1.6579	0.9239	Core	1cd3-2	1cd3-2_EVM0000072	71.8194	30.1527	41.6667
Specific	V991	v991_EVM0001356	0.179337	0	0.179337	Core	V991	v991_EVM0000073	8.28426	1.73833	6.54593	Specific	1cd3-2	1cd3-2_EVM0001406	0.117415	0	0.117415	Core	1cd3-2	1cd3-2_EVM0000073	106.284	44.6138	61.6702
Specific	V991	v991_EVM0001361	3.95068	1.19051	2.76017	Core	V991	v991_EVM0000074	9.82547	1.46246	8.36301	Specific	1cd3-2	1cd3-2_EVM0001422	0.649123	0.237957	0.411166	Core	1cd3-2	1cd3-2_EVM0000074	0	0	0
Specific	V991	v991_EVM0001395	0.766942	0	0.766942	Core	V991	v991_EVM0000075	375.047	17.3733	357.674	Specific	1cd3-2	1cd3-2_EVM0001440	2.73824	0.163987	2.57425	Core	1cd3-2	1cd3-2_EVM0000075	6.56072	1.35837	5.20235
Specific	V991	v991_EVM0001411	0.165275	0	0.165275	Core	V991	v991_EVM0000076	196.013	156.219	39.794	Specific	1cd3-2	1cd3-2_EVM0001452	0	0	0	Core	1cd3-2	1cd3-2_EVM0000076	736.051	586.657	149.394
Specific	V991	v991_EVM0001425	0.458619	0	0.458619	Core	V991	v991_EVM0000077	0.678599	0.0757373	0.602862	Specific	1cd3-2	1cd3-2_EVM0001499	2.32972	0	2.32972	Core	1cd3-2	1cd3-2_EVM0000077	3.46527	2.47865	0.98662
Specific	V991	v991_EVM0001443	3.5623	2.22811	1.33419	Core	V991	v991_EVM0000078	26.5085	4.98786	21.5206	Specific	1cd3-2	1cd3-2_EVM0001509	0.0875872	0	0.0875872	Core	1cd3-2	1cd3-2_EVM0000078	31.1751	28.077	3.0981
Specific	V991	v991_EVM0001466	0.504955	0	0.504955	Core	V991	v991_EVM0000079	60.2776	34.9002	25.3774	Specific	1cd3-2	1cd3-2_EVM0001511	6.30971	2.1351	4.17461	Core	1cd3-2	1cd3-2_EVM0000079	3.54099	1.16233	2.37866
Specific	V991	v991_EVM0001483	4.02015	0.359574	3.66058	Core	V991	v991_EVM0000080	21.1541	4.13677	17.0173	Specific	1cd3-2	1cd3-2_EVM0001530	1.07171	0	1.07171	Core	1cd3-2	1cd3-2_EVM0000080	3.0363	1.06902	1.96728
Specific	V991	v991_EVM0001499	1.1915	0	1.1915	Core	V991	v991_EVM0000081	0.141594	0	0.141594	Specific	1cd3-2	1cd3-2_EVM0001557	0.475705	0	0.475705	Core	1cd3-2	1cd3-2_EVM0000081	0.857367	0.212092	0.645275
Specific	V991	v991_EVM0001508	2.70088	0.784329	1.91655	Core	V991	v991_EVM0000082	351.252	24.9491	326.303	Specific	1cd3-2	1cd3-2_EVM0001565	0	0	0	Core	1cd3-2	1cd3-2_EVM0000082	3.00519	0.187941	2.81725
Specific	V991	v991_EVM0001519	0.75946	0	0.75946	Core	V991	v991_EVM0000083	161.423	78.2857	83.1373	Specific	1cd3-2	1cd3-2_EVM0001567	0.247847	0.104937	0.14291	Core	1cd3-2	1cd3-2_EVM0000084	198.769	75.3138	123.455
Specific	V991	v991_EVM0001533	0.20167	0	0.20167	Core	V991	v991_EVM0000084	40.6981	36.6911	4.007	Specific	1cd3-2	1cd3-2_EVM0001606	5.31239	3.09298	2.21941	Core	1cd3-2	1cd3-2_EVM0000085	0.576351	0.375041	0.20131
Specific	V991	v991_EVM0001543	0.454087	0	0.454087	Core	V991	v991_EVM0000085	6.04151	2.39416	3.64735	Specific	1cd3-2	1cd3-2_EVM0001646	0.360172	0	0.360172	Core	1cd3-2	1cd3-2_EVM0000086	29.6389	2.60758	27.0313
Specific	V991	v991_EVM0001558	3.27137	0.50554	2.76583	Core	V991	v991_EVM0000086	1.51412	0.51298	1.00114	Specific	1cd3-2	1cd3-2_EVM0001670	377.788	333.458	44.33	Core	1cd3-2	1cd3-2_EVM0000087	0.120335	0	0.120335
Specific	V991	v991_EVM0001570	4.77795	3.252	1.52595	Core	V991	v991_EVM0000087	47.2967	19.3068	27.9899	Specific	1cd3-2	1cd3-2_EVM0001732	1.14674	0.472924	0.673816	Core	1cd3-2	1cd3-2_EVM0000088	4.09384	0.423928	3.66991
Specific	V991	v991_EVM0001579	0.402298	0	0.402298	Core	V991	v991_EVM0000088	23.3382	5.39912	17.9391	Specific	1cd3-2	1cd3-2_EVM0001733	1.37264	0.452022	0.920618	Core	1cd3-2	1cd3-2_EVM0000089	18.4276	9.84742	8.58018
Specific	V991	v991_EVM0001595	0.109452	0	0.109452	Core	V991	v991_EVM0000089	0	0	0	Specific	1cd3-2	1cd3-2_EVM0001747	1.91747	0.194047	1.72342	Core	1cd3-2	1cd3-2_EVM0000090	39.874	16.9775	22.8965
Specific	V991	v991_EVM0001643	0.471786	0	0.471786	Core	V991	v991_EVM0000090	21.8443	3.32245	18.5219	Specific	1cd3-2	1cd3-2_EVM0001760	2.6309	0.598068	2.03283	Core	1cd3-2	1cd3-2_EVM0000091	102.511	89.1886	13.3224
Specific	V991	v991_EVM0001658	6.31783	2.21009	4.10774	Core	V991	v991_EVM0000091	5.38638	2.3948	2.99158	Specific	1cd3-2	1cd3-2_EVM0001764	69.4143	37.3071	32.1072	Core	1cd3-2	1cd3-2_EVM0000092	7.65649	3.55131	4.10518
Specific	V991	v991_EVM0001666	12.2518	4.38743	7.86437	Core	V991	v991_EVM0000092	104.959	20.8684	84.0906	Specific	1cd3-2	1cd3-2_EVM0001766	0.641302	0	0.641302	Core	1cd3-2	1cd3-2_EVM0000093	0.0906152	0	0.0906152
Specific	V991	v991_EVM0001667	429.145	74.5844	354.561	Core	V991	v991_EVM0000093	23.3868	7.3631	16.0237	Specific	1cd3-2	1cd3-2_EVM0001767	0.575778	0	0.575778	Core	1cd3-2	1cd3-2_EVM0000094	10.676	4.84607	5.82993
Specific	V991	v991_EVM0001693	0.772173	0.284895	0.487278	Core	V991	v991_EVM0000094	16.4885	3.65729	12.8312	Specific	1cd3-2	1cd3-2_EVM0001833	4.42483	1.28811	3.13672	Core	1cd3-2	1cd3-2_EVM0000095	0	0	0
Specific	V991	v991_EVM0001715	1.11041	0.185896	0.924514	Core	V991	v991_EVM0000095	68.1106	26.9315	41.1791	Specific	1cd3-2	1cd3-2_EVM0001879	1.40382	0.173358	1.23046	Core	1cd3-2	1cd3-2_EVM0000096	116.22	44.0712	72.1488
Specific	V991	v991_EVM0001723	0.19559	0	0.19559	Core	V991	v991_EVM0000096	0.19833	0	0.19833	Specific	1cd3-2	1cd3-2_EVM0001896	14.5719	2.19938	12.3725	Core	1cd3-2	1cd3-2_EVM0000097	2.69668	2.04723	0.64945
Specific	V991	v991_EVM0001748	4.47669	1.94884	2.52785	Core	V991	v991_EVM0000097	0.524643	0.175664	0.348979	Specific	1cd3-2	1cd3-2_EVM0001901	0	0	0	Core	1cd3-2	1cd3-2_EVM0000098	3.3443	1.17004	2.17426
Specific	V991	v991_EVM0001755	54.7067	34.3917	20.315	Core	V991	v991_EVM0000098	1.57134	0.269714	1.30163	Specific	1cd3-2	1cd3-2_EVM0001904	0.188324	0	0.188324	Core	1cd3-2	1cd3-2_EVM0000099	7.54022	0.393456	7.14676
Specific	V991	v991_EVM0001790	8.39045	0.842799	7.54765	Core	V991	v991_EVM0000099	7.98582	3.95583	4.02999	Specific	1cd3-2	1cd3-2_EVM0001939	1.0386	0.256513	0.782087	Core	1cd3-2	1cd3-2_EVM0000100	0	0	0
Specific	V991	v991_EVM0001791	0.980059	0.137751	0.842308	Core	V991	v991_EVM0000100	90.2717	78.7425	11.5292	Specific	1cd3-2	1cd3-2_EVM0001953	0	0	0	Core	1cd3-2	1cd3-2_EVM0000101	0	0	0
Specific	V991	v991_EVM0001799	1.06362	0.200321	0.863299	Core	V991	v991_EVM0000101	10.9548	0	10.9548	Specific	1cd3-2	1cd3-2_EVM0001975	0.763532	0	0.763532	Core	1cd3-2	1cd3-2_EVM0000102	4.65945	0.277868	4.38158
Specific	V991	v991_EVM0001806	0.193403	0	0.193403	Core	V991	v991_EVM0000102	13.2872	11.1907	2.0965	Specific	1cd3-2	1cd3-2_EVM0001982	1.81717	0	1.81717	Core	1cd3-2	1cd3-2_EVM0000104	0.504304	0.284693	0.219611
Specific	V991	v991_EVM0001830	0.462776	0.153571	0.309205	Core	V991	v991_EVM0000103	1.48937	0.293071	1.1963	Specific	1cd3-2	1cd3-2_EVM0001988	61.4827	24.4648	37.0179	Core	1cd3-2	1cd3-2_EVM0000105	0.325886	0	0.325886
Specific	V991	v991_EVM0001871	3.22669	1.12735	2.09934	Core	V991	v991_EVM0000104	0	0	0	Specific	1cd3-2	1cd3-2_EVM0002007	1.50173	0	1.50173	Core	1cd3-2	1cd3-2_EVM0000106	110.52	51.5625	58.9575
Specific	V991	v991_EVM0001881	23.245	4.24057	19.0044	Core	V991	v991_EVM0000105	1.01331	0	1.01331	Specific	1cd3-2	1cd3-2_EVM0002009	791.888	445.312	346.576	Core	1cd3-2	1cd3-2_EVM0000107	4.10189	2.64845	1.45344
Specific	V991	v991_EVM0001922	0.852833	0.0932311	0.759602	Core	V991	v991_EVM0000106	0	0	0	Specific	1cd3-2	1cd3-2_EVM0002091	1.43429	0.944644	0.489646	Core	1cd3-2	1cd3-2_EVM0000108	629.287	122.464	506.823
Specific	V991	v991_EVM0001928	5.35075	1.49297	3.85778	Core	V991	v991_EVM0000107	13.2576	6.37325	6.88435	Specific	1cd3-2	1cd3-2_EVM0002101	0.10224	0	0.10224	Core	1cd3-2	1cd3-2_EVM0000109	1.52106	0.24189	1.27917
Specific	V991	v991_EVM0001940	0	0	0	Core	V991	v991_EVM0000108	40.1182	34.7624	5.3558	Specific	1cd3-2	1cd3-2_EVM0002107	0.636277	0	0.636277	Core	1cd3-2	1cd3-2_EVM0000110	11.3835	3.00966	8.37384
Specific	V991	v991_EVM0001965	4.65243	1.05552	3.59691	Core	V991	v991_EVM0000109	23.2129	3.97615	19.2368	Specific	1cd3-2	1cd3-2_EVM0002110	1.67836	0.947481	0.730879	Core	1cd3-2	1cd3-2_EVM0000111	60.4203	21.5553	38.865
Specific	V991	v991_EVM0001998	66.8027	11.0673	55.7354	Core	V991	v991_EVM0000110	2.05233	1.42404	0.62829	Specific	1cd3-2	1cd3-2_EVM0002145	0	0	0	Core	1cd3-2	1cd3-2_EVM0000112	12.0564	3.09091	8.96549
Specific	V991	v991_EVM0002010	4.91685	0.376534	4.54032	Core	V991	v991_EVM0000111	1.62518	0	1.62518	Specific	1cd3-2	1cd3-2_EVM0002154	0.695287	0.534247	0.16104	Core	1cd3-2	1cd3-2_EVM0000113	42.6899	17.0348	25.6551
Specific	V991	v991_EVM0002032	0.243216	0	0.243216	Core	V991	v991_EVM0000112	21.3287	5.91225	15.4164	Specific	1cd3-2	1cd3-2_EVM0002157	1.12212	0	1.12212	Core	1cd3-2	1cd3-2_EVM0000114	187.335	122.123	65.212
Specific	V991	v991_EVM0002091	14.4696	3.71896	10.7506	Core	V991	v991_EVM0000113	0.296284	0.147482	0.148802	Specific	1cd3-2	1cd3-2_EVM0002160	0.266079	0	0.266079	Core	1cd3-2	1cd3-2_EVM0000115	32.7417	21.7214	11.0203
Specific	V991	v991_EVM0002093	2.20719	0	2.20719	Core	V991	v991_EVM0000114	9.00347	6.02917	2.9743	Specific	1cd3-2	1cd3-2_EVM0002167	0.646539	0.327222	0.319317	Core	1cd3-2	1cd3-2_EVM0000116	49.3447	5.67214	43.6726
Specific	V991	v991_EVM0002157	0.755773	0.616895	0.138878	Core	V991	v991_EVM0000116	11.0617	6.98482	4.07688	Specific	1cd3-2	1cd3-2_EVM0002184	17.8411	0.942762	16.8983	Core	1cd3-2	1cd3-2_EVM0000117	12.0737	3.11298	8.96072
Specific	V991	v991_EVM0002202	0.445463	0	0.445463	Core	V991	v991_EVM0000117	37.6185	33.4484	4.1701	Specific	1cd3-2	1cd3-2_EVM0002193	0	0	0	Core	1cd3-2	1cd3-2_EVM0000118	15.0966	0.56286	14.5337
Specific	V991	v991_EVM0002221	0	0	0	Core	V991	v991_EVM0000118	29.2139	2.81708	26.3968	Specific	1cd3-2	1cd3-2_EVM0002194	27.0856	17.113	9.9726	Core	1cd3-2	1cd3-2_EVM0000119	1.17848	0	1.17848
Specific	V991	v991_EVM0002246	7.43335	0.169696	7.26365	Core	V991	v991_EVM0000119	8.30637	7.27385	1.03252	Specific	1cd3-2	1cd3-2_EVM0002210	6.42028	0.340334	6.07995	Core	1cd3-2	1cd3-2_EVM0000120	269.826	77.8733	191.953
Specific	V991	v991_EVM0002306	14.1182	5.21299	8.90521	Core	V991	v991_EVM0000120	6.45869	1.64114	4.81755	Specific	1cd3-2	1cd3-2_EVM0002214	0.081058	0	0.081058	Core	1cd3-2	1cd3-2_EVM0000121	325.567	84.6299	240.937
Specific	V991	v991_EVM0002311	2.20836	1.08153	1.12683	Core	V991	v991_EVM0000121	2555.96	3.47344	2552.49	Specific	1cd3-2	1cd3-2_EVM0002226	1.10892	0	1.10892	Core	1cd3-2	1cd3-2_EVM0000122	88.4358	65.4516	22.9842
Specific	V991	v991_EVM0002353	2.44806	0.71091	1.73715	Core	V991	v991_EVM0000122	4.59688	1.42834	3.16854	Specific	1cd3-2	1cd3-2_EVM0002267	2.08258	0	2.08258	Core	1cd3-2	1cd3-2_EVM0000123	37.4648	10.2861	27.1787
Specific	V991	v991_EVM0002367	0.192789	0	0.192789	Core	V991	v991_EVM0000123	12.3717	4.14235	8.22935	Specific	1cd3-2	1cd3-2_EVM0002350	487.063	178.951	308.112	Core	1cd3-2	1cd3-2_EVM0000124	24.1833	5.65334	18.53
Specific	V991	v991_EVM0002422	12.6544	1.07721	11.5772	Core	V991	v991_EVM0000124	2.66986	1.12237	1.54749	Specific	1cd3-2	1cd3-2_EVM0002373	0	0	0	Core	1cd3-2	1cd3-2_EVM0000125	6.0621	1.04625	5.01585
Specific	V991	v991_EVM0002432	0.89391	0.293165	0.600745	Core	V991	v991_EVM0000125	13.7287	1.63182	12.0969	Specific	1cd3-2	1cd3-2_EVM0002376	29.7636	8.83257	20.931	Core	1cd3-2	1cd3-2_EVM0000126	8.95805	3.88424	5.07381
Specific	V991	v991_EVM0002444	0.194263	0	0.194263	Core	V991	v991_EVM0000126	0.99104	0	0.99104	Specific	1cd3-2	1cd3-2_EVM0002393	1.12884	0.28566	0.84318	Core	1cd3-2	1cd3-2_EVM0000127	1.78457	0	1.78457
Specific	V991	v991_EVM0002445	0.0952228	0	0.0952228	Core	V991	v991_EVM0000127	0.125048	0	0.125048	Specific	1cd3-2	1cd3-2_EVM0002395	0	0	0	Core	1cd3-2	1cd3-2_EVM0000128	0.121363	0	0.121363
Specific	V991	v991_EVM0002464	0.315507	0.0785254	0.236982	Core	V991	v991_EVM0000128	3.61435	0.18336	3.43099	Specific	1cd3-2	1cd3-2_EVM0002412	0	0	0	Core	1cd3-2	1cd3-2_EVM0000129	48.6125	12.3068	36.3057
Specific	V991	v991_EVM0002490	2.68043	1.33424	1.34619	Core	V991	v991_EVM0000129	4.07813	1.21316	2.86497	Specific	1cd3-2	1cd3-2_EVM0002419	0.550509	0	0.550509	Core	1cd3-2	1cd3-2_EVM0000130	36.4511	10.3737	26.0774
Specific	V991	v991_EVM0002497	0.526387	0	0.526387	Core	V991	v991_EVM0000130	4.5365	1.40209	3.13441	Specific	1cd3-2	1cd3-2_EVM0002424	0	0	0	Core	1cd3-2	1cd3-2_EVM0000131	2.10631	1.02927	1.07704
Specific	V991	v991_EVM0002505	76.5893	17.9407	58.6486	Core	V991	v991_EVM0000131	8.80459	2.42591	6.37868	Specific	1cd3-2	1cd3-2_EVM0002445	0.308867	0	0.308867	Core	1cd3-2	1cd3-2_EVM0000132	28.5999	15.7893	12.8106
Specific	V991	v991_EVM0002516	1.73955	0.427873	1.31168	Core	V991	v991_EVM0000132	19.341	13.2442	6.0968	Specific	1cd3-2	1cd3-2_EVM0002450	0.692023	0	0.692023	Core	1cd3-2	1cd3-2_EVM0000133	32.2868	13.2381	19.0487
Specific	V991	v991_EVM0002550	33.5103	2.52785	30.9825	Core	V991	v991_EVM0000133	75.8631	13.1517	62.7114	Specific	1cd3-2	1cd3-2_EVM0002521	2.80039	0.472438	2.32795	Core	1cd3-2	1cd3-2_EVM0000134	3.53939	1.19422	2.34517
Specific	V991	v991_EVM0002605	15.7566	8.02823	7.72837	Core	V991	v991_EVM0000134	4.64178	3.46583	1.17595	Specific	1cd3-2	1cd3-2_EVM0002535	0.961953	0	0.961953	Core	1cd3-2	1cd3-2_EVM0000135	0.358942	0.0886516	0.27029
Specific	V991	v991_EVM0002626	6.45632	1.91816	4.53816	Core	V991	v991_EVM0000135	33.4664	26.2229	7.2435	Specific	1cd3-2	1cd3-2_EVM0002568	0.510173	0	0.510173	Core	1cd3-2	1cd3-2_EVM0000136	328.799	174.806	153.993
Specific	V991	v991_EVM0002633	0.701047	0	0.701047	Core	V991	v991_EVM0000136	28.9522	12.9633	15.9889	Specific	1cd3-2	1cd3-2_EVM0002583	2.80659	0.729152	2.07744	Core	1cd3-2	1cd3-2_EVM0000137	7.26098	2.44992	4.81106
Specific	V991	v991_EVM0002645	4.7693	0.285145	4.48416	Core	V991	v991_EVM0000137	85.8995	25.8887	60.0108	Specific	1cd3-2	1cd3-2_EVM0002589	1.05452	0.469552	0.584968	Core	1cd3-2	1cd3-2_EVM0000138	6.73347	3.21242	3.52105
Specific	V991	v991_EVM0002700	25.8216	0	25.8216	Core	V991	v991_EVM0000138	2.57107	0.853206	1.71786	Specific	1cd3-2	1cd3-2_EVM0002607	0.10035	0	0.10035	Core	1cd3-2	1cd3-2_EVM0000139	6.63941	3.32047	3.31894
Specific	V991	v991_EVM0002710	7.33527	1.16338	6.17189	Core	V991	v991_EVM0000139	26.6006	8.77055	17.83	Specific	1cd3-2	1cd3-2_EVM0002615	0	0	0	Core	1cd3-2	1cd3-2_EVM0000140	16.1954	3.33864	12.8568
Specific	V991	v991_EVM0002736	1.19671	0	1.19671	Core	V991	v991_EVM0000140	94.7043	83.8925	10.8118	Specific	1cd3-2	1cd3-2_EVM0002621	0.119059	0	0.119059	Core	1cd3-2	1cd3-2_EVM0000141	0.572027	0	0.572027
Specific	V991	v991_EVM0002739	9.95407	1.46646	8.48761	Core	V991	v991_EVM0000141	0.273778	0	0.273778	Specific	1cd3-2	1cd3-2_EVM0002628	1.51324	0.765872	0.747368	Core	1cd3-2	1cd3-2_EVM0000142	9.15782	4.67928	4.47854
Specific	V991	v991_EVM0002772	0	0	0	Core	V991	v991_EVM0000142	25.1379	8.8221	16.3158	Specific	1cd3-2	1cd3-2_EVM0002649	2.10946	0	2.10946	Core	1cd3-2	1cd3-2_EVM0000143	26.5771	7.87134	18.7058
Specific	V991	v991_EVM0002773	0.552123	0	0.552123	Core	V991	v991_EVM0000143	6.54853	1.41725	5.13128	Specific	1cd3-2	1cd3-2_EVM0002655	8.15274	1.05882	7.09392	Core	1cd3-2	1cd3-2_EVM0000144	1197.77	747.305	450.465
Specific	V991	v991_EVM0002811	0.70427	0	0.70427	Core	V991	v991_EVM0000144	301.206	174.067	127.139	Specific	1cd3-2	1cd3-2_EVM0002739	3.9252	2.45959	1.46561	Core	1cd3-2	1cd3-2_EVM0000145	108.298	35.9735	72.3245
Specific	V991	v991_EVM0002851	1.55609	0	1.55609	Core	V991	v991_EVM0000145	9.20784	5.51298	3.69486	Specific	1cd3-2	1cd3-2_EVM0002752	1.30127	0.3673	0.93397	Core	1cd3-2	1cd3-2_EVM0000146	33.2539	7.47049	25.7834
Specific	V991	v991_EVM0002878	0.949147	0.323007	0.62614	Core	V991	v991_EVM0000146	8.51569	0.789581	7.72611	Specific	1cd3-2	1cd3-2_EVM0002756	0.155184	0	0.155184	Core	1cd3-2	1cd3-2_EVM0000147	0	0	0
Specific	V991	v991_EVM0002898	0	0	0	Core	V991	v991_EVM0000148	5.82643	0.187112	5.63932	Specific	1cd3-2	1cd3-2_EVM0002759	0.464583	0	0.464583	Core	1cd3-2	1cd3-2_EVM0000148	38.7098	21.3489	17.3609
Specific	V991	v991_EVM0002915	8.86451	3.88301	4.9815	Core	V991	v991_EVM0000149	7.42839	0.860958	6.56743	Specific	1cd3-2	1cd3-2_EVM0002781	1.3229	0.334768	0.988132	Core	1cd3-2	1cd3-2_EVM0000149	100.542	70.2893	30.2527
Specific	V991	v991_EVM0002929	0	0	0	Core	V991	v991_EVM0000150	14.9506	10.2977	4.6529	Specific	1cd3-2	1cd3-2_EVM0002800	0.961953	0.264476	0.697477	Core	1cd3-2	1cd3-2_EVM0000150	1.80697	1.41943	0.38754
Specific	V991	v991_EVM0002935	9.96761	5.81041	4.1572	Core	V991	v991_EVM0000151	3.59574	0.626516	2.96922	Specific	1cd3-2	1cd3-2_EVM0002802	0.654443	0	0.654443	Core	1cd3-2	1cd3-2_EVM0000151	25.3324	4.06351	21.2689
Specific	V991	v991_EVM0002952	0.74843	0	0.74843	Core	V991	v991_EVM0000152	51.3655	20.3716	30.9939	Specific	1cd3-2	1cd3-2_EVM0002803	1.06233	0.537657	0.524673	Core	1cd3-2	1cd3-2_EVM0000152	63.1879	21.8169	41.371
Specific	V991	v991_EVM0002979	4.00487	3.20148	0.80339	Core	V991	v991_EVM0000153	15.3785	4.31381	11.0647	Specific	1cd3-2	1cd3-2_EVM0002819	2.16598	0	2.16598	Core	1cd3-2	1cd3-2_EVM0000153	7.58227	6.02283	1.55944
Specific	V991	v991_EVM0002982	1.73083	0	1.73083	Core	V991	v991_EVM0000154	7.30271	4.70689	2.59582	Specific	1cd3-2	1cd3-2_EVM0002833	1.95691	0.430422	1.52649	Core	1cd3-2	1cd3-2_EVM0000154	0	0	0
Specific	V991	v991_EVM0003000	67.5076	35.7002	31.8074	Core	V991	v991_EVM0000155	2.07935	0	2.07935	Specific	1cd3-2	1cd3-2_EVM0002838	10.8999	0.998932	9.90097	Core	1cd3-2	1cd3-2_EVM0000155	71.775	32.7315	39.0435
Specific	V991	v991_EVM0003001	0.72898	0.102461	0.626519	Core	V991	v991_EVM0000156	2.99794	0.947065	2.05088	Specific	1cd3-2	1cd3-2_EVM0002884	16.0253	7.64539	8.37991	Core	1cd3-2	1cd3-2_EVM0000156	5.39591	0.892091	4.50382
Specific	V991	v991_EVM0003037	2.78109	0.232794	2.5483	Core	V991	v991_EVM0000157	61.8072	27.1223	34.6849	Specific	1cd3-2	1cd3-2_EVM0002922	0	0	0	Core	1cd3-2	1cd3-2_EVM0000157	77.3895	54.5212	22.8683
Specific	V991	v991_EVM0003052	0.848635	0	0.848635	Core	V991	v991_EVM0000158	24.2488	20.2879	3.9609	Specific	1cd3-2	1cd3-2_EVM0002944	2.40488	0	2.40488	Core	1cd3-2	1cd3-2_EVM0000158	0.3701	0	0.3701
Specific	V991	v991_EVM0003090	2.25816	0	2.25816	Core	V991	v991_EVM0000159	36.3381	32.0157	4.3224	Specific	1cd3-2	1cd3-2_EVM0002976	3.92127	0.457985	3.46328	Core	1cd3-2	1cd3-2_EVM0000159	3.34822	0	3.34822
Specific	V991	v991_EVM0003094	1.52525	0	1.52525	Core	V991	v991_EVM0000160	25.8196	23.0216	2.798	Specific	1cd3-2	1cd3-2_EVM0002986	0.80079	0	0.80079	Core	1cd3-2	1cd3-2_EVM0000160	26.6926	12.6688	14.0238
Specific	V991	v991_EVM0003109	2.57083	0.639845	1.93098	Core	V991	v991_EVM0000161	11.2524	4.84743	6.40497	Specific	1cd3-2	1cd3-2_EVM0002993	52.2725	46.5604	5.7121	Core	1cd3-2	1cd3-2_EVM0000161	18.6111	3.81129	14.7998
Specific	V991	v991_EVM0003128	4.5315	0.318459	4.21304	Core	V991	v991_EVM0000162	47.3452	17.1712	30.174	Specific	1cd3-2	1cd3-2_EVM0003029	0	0	0	Core	1cd3-2	1cd3-2_EVM0000162	8.8822	7.03627	1.84593
Specific	V991	v991_EVM0003163	1.20376	0.917619	0.286141	Core	V991	v991_EVM0000163	3.4649	1.59088	1.87402	Specific	1cd3-2	1cd3-2_EVM0003045	75.527	25.2438	50.2832	Core	1cd3-2	1cd3-2_EVM0000163	1.73896	0.651638	1.08732
Specific	V991	v991_EVM0003170	275.612	94.7043	180.908	Core	V991	v991_EVM0000164	0	0	0	Specific	1cd3-2	1cd3-2_EVM0003053	2.3415	0.532281	1.80922	Core	1cd3-2	1cd3-2_EVM0000164	26.4389	4.18125	22.2577
Specific	V991	v991_EVM0003171	0.616413	0.313258	0.303155	Core	V991	v991_EVM0000165	10.3341	2.76706	7.56704	Specific	1cd3-2	1cd3-2_EVM0003054	2.29964	0	2.29964	Core	1cd3-2	1cd3-2_EVM0000165	6.73758	2.46436	4.27322
Specific	V991	v991_EVM0003181	0.240953	0.107569	0.133384	Core	V991	v991_EVM0000166	52.1803	14.7625	37.4178	Specific	1cd3-2	1cd3-2_EVM0003076	1.08806	0.197874	0.890186	Core	1cd3-2	1cd3-2_EVM0000166	0.85166	0.153012	0.698648
Specific	V991	v991_EVM0003204	0.522447	0	0.522447	Core	V991	v991_EVM0000167	0.995525	0.272722	0.722803	Specific	1cd3-2	1cd3-2_EVM0003091	1.40898	0.463987	0.944993	Core	1cd3-2	1cd3-2_EVM0000167	14.6449	5.1676	9.4773
Specific	V991	v991_EVM0003245	11.0725	0.18946	10.883	Core	V991	v991_EVM0000168	12.7481	7.2482	5.4999	Specific	1cd3-2	1cd3-2_EVM0003107	0.351349	0	0.351349	Core	1cd3-2	1cd3-2_EVM0000168	122.801	24.2087	98.5923
Specific	V991	v991_EVM0003265	0.425967	0	0.425967	Core	V991	v991_EVM0000169	17.3534	13.3094	4.044	Specific	1cd3-2	1cd3-2_EVM0003121	0.995951	0.327974	0.667977	Core	1cd3-2	1cd3-2_EVM0000169	0	0	0
Specific	V991	v991_EVM0003269	2.44219	0	2.44219	Core	V991	v991_EVM0000170	1.2727	0.410912	0.861788	Specific	1cd3-2	1cd3-2_EVM0003155	10.4597	2.04498	8.41472	Core	1cd3-2	1cd3-2_EVM0000170	0	0	0
Specific	V991	v991_EVM0003271	1.1783	0	1.1783	Core	V991	v991_EVM0000171	22.2166	6.82479	15.3918	Specific	1cd3-2	1cd3-2_EVM0003193	12986.6	955.167	12031.4	Core	1cd3-2	1cd3-2_EVM0000172	0.224276	0	0.224276
Specific	V991	v991_EVM0003273	0.894407	0	0.894407	Core	V991	v991_EVM0000172	0	0	0	Specific	1cd3-2	1cd3-2_EVM0003195	2.43527	0.382598	2.05267	Core	1cd3-2	1cd3-2_EVM0000174	66.1598	44.5697	21.5901
Specific	V991	v991_EVM0003282	8.83238	0.51298	8.3194	Core	V991	v991_EVM0000174	27.3031	11.4273	15.8758	Specific	1cd3-2	1cd3-2_EVM0003220	0.742547	0.337599	0.404948	Core	1cd3-2	1cd3-2_EVM0000175	0	0	0
Specific	V991	v991_EVM0003299	308.105	5.35902	302.746	Core	V991	v991_EVM0000175	9.89769	9.23041	0.66728	Specific	1cd3-2	1cd3-2_EVM0003223	2.52006	0.561062	1.959	Core	1cd3-2	1cd3-2_EVM0000176	10.6016	5.89743	4.70417
Specific	V991	v991_EVM0003320	1.21997	0.245086	0.974884	Core	V991	v991_EVM0000176	0.943276	0	0.943276	Specific	1cd3-2	1cd3-2_EVM0003249	2.08442	0	2.08442	Core	1cd3-2	1cd3-2_EVM0000177	10.3129	9.32772	0.98518
Specific	V991	v991_EVM0003342	271.332	65.27	206.062	Core	V991	v991_EVM0000177	269.114	16.572	252.542	Specific	1cd3-2	1cd3-2_EVM0003277	0.751217	0	0.751217	Core	1cd3-2	1cd3-2_EVM0000178	15.5916	2.04767	13.5439
Specific	V991	v991_EVM0003357	212.988	44.2767	168.711	Core	V991	v991_EVM0000178	14.6142	6.60099	8.01321	Specific	1cd3-2	1cd3-2_EVM0003281	3.41555	1.18818	2.22737	Core	1cd3-2	1cd3-2_EVM0000179	264.305	153.611	110.694
Specific	V991	v991_EVM0003386	2.96156	1.31039	1.65117	Core	V991	v991_EVM0000179	804.163	230.389	573.774	Specific	1cd3-2	1cd3-2_EVM0003288	3.25886	0	3.25886	Core	1cd3-2	1cd3-2_EVM0000180	37.788	6.94281	30.8452
Specific	V991	v991_EVM0003406	1.98873	0.559046	1.42968	Core	V991	v991_EVM0000180	4.95961	3.6829	1.27671	Specific	1cd3-2	1cd3-2_EVM0003294	1.06991	0.528494	0.541416	Core	1cd3-2	1cd3-2_EVM0000181	14.4651	7.75883	6.70627
Specific	V991	v991_EVM0003413	1.02427	1.00327	0.021	Core	V991	v991_EVM0000181	10.5219	2.3627	8.1592	Specific	1cd3-2	1cd3-2_EVM0003301	0	0	0	Core	1cd3-2	1cd3-2_EVM0000182	56.1156	51.4099	4.7057
Specific	V991	v991_EVM0003423	0.56192	0.130254	0.431666	Core	V991	v991_EVM0000182	9.49659	3.06957	6.42702	Specific	1cd3-2	1cd3-2_EVM0003311	1.17075	0	1.17075	Core	1cd3-2	1cd3-2_EVM0000183	0.179064	0	0.179064
Specific	V991	v991_EVM0003424	15.6149	4.24743	11.3675	Core	V991	v991_EVM0000184	24.3217	10.7437	13.578	Specific	1cd3-2	1cd3-2_EVM0003337	13.2039	1.81511	11.3888	Core	1cd3-2	1cd3-2_EVM0000184	0.410554	0.207787	0.202767
Specific	V991	v991_EVM0003442	0.768244	0	0.768244	Core	V991	v991_EVM0000185	551.635	149.319	402.316	Specific	1cd3-2	1cd3-2_EVM0003368	3.60426	0.619256	2.985	Core	1cd3-2	1cd3-2_EVM0000185	3.08072	0.282335	2.79839
Specific	V991	v991_EVM0003443	4.53383	0	4.53383	Core	V991	v991_EVM0000186	17.0711	6.74107	10.33	Specific	1cd3-2	1cd3-2_EVM0003394	93.1302	45.964	47.1662	Core	1cd3-2	1cd3-2_EVM0000186	696.908	297.764	399.144
Specific	V991	v991_EVM0003458	0	0	0	Core	V991	v991_EVM0000187	50.3134	28.711	21.6024	Specific	1cd3-2	1cd3-2_EVM0003401	1.05157	0	1.05157	Core	1cd3-2	1cd3-2_EVM0000187	69.7957	48.9331	20.8626
Specific	V991	v991_EVM0003474	0.362912	0	0.362912	Core	V991	v991_EVM0000189	75.4539	21.5925	53.8614	Specific	1cd3-2	1cd3-2_EVM0003412	0.667337	0	0.667337	Core	1cd3-2	1cd3-2_EVM0000188	2.27085	1.35996	0.91089
Specific	V991	v991_EVM0003482	0.743586	0	0.743586	Core	V991	v991_EVM0000190	9.5255	4.06257	5.46293	Specific	1cd3-2	1cd3-2_EVM0003458	0	0	0	Core	1cd3-2	1cd3-2_EVM0000189	2.56216	0.185249	2.37691
Specific	V991	v991_EVM0003495	11.5637	1.55564	10.0081	Core	V991	v991_EVM0000191	2.00115	0.393776	1.60737	Specific	1cd3-2	1cd3-2_EVM0003477	0	0	0	Core	1cd3-2	1cd3-2_EVM0000190	16.3195	3.90991	12.4096
Specific	V991	v991_EVM0003529	0.668903	0	0.668903	Core	V991	v991_EVM0000192	70.3131	9.11305	61.2	Specific	1cd3-2	1cd3-2_EVM0003537	1.69326	0	1.69326	Core	1cd3-2	1cd3-2_EVM0000191	5.30117	1.91281	3.38836
Specific	V991	v991_EVM0003550	0.792312	0.388031	0.404281	Core	V991	v991_EVM0000193	19.4433	0.478683	18.9646	Specific	1cd3-2	1cd3-2_EVM0003564	17.0559	11.7753	5.2806	Core	1cd3-2	1cd3-2_EVM0000192	38.4522	23.4736	14.9786
Specific	V991	v991_EVM0003553	0.697924	0	0.697924	Core	V991	v991_EVM0000194	77.1332	64.6012	12.532	Specific	1cd3-2	1cd3-2_EVM0003607	1.43632	1.21156	0.22476	Core	1cd3-2	1cd3-2_EVM0000193	65.5416	32.8323	32.7093
Specific	V991	v991_EVM0003587	13.8882	0	13.8882	Core	V991	v991_EVM0000195	6.10835	0.596968	5.51138	Specific	1cd3-2	1cd3-2_EVM0003657	0	0	0	Core	1cd3-2	1cd3-2_EVM0000196	64.4824	31.4494	33.033
Specific	V991	v991_EVM0003605	3.72462	0	3.72462	Core	V991	v991_EVM0000196	0.227949	0	0.227949	Specific	1cd3-2	1cd3-2_EVM0003700	9.091	5.95296	3.13804	Core	1cd3-2	1cd3-2_EVM0000197	39.8637	11.5668	28.2969
Specific	V991	v991_EVM0003620	0.421922	0	0.421922	Core	V991	v991_EVM0000198	0.641752	0.0818986	0.559853	Specific	1cd3-2	1cd3-2_EVM0003733	1.22	0.596307	0.623693	Core	1cd3-2	1cd3-2_EVM0000198	8.49364	3.21874	5.2749
Specific	V991	v991_EVM0003656	1.81456	0	1.81456	Core	V991	v991_EVM0000199	23.8072	13.4539	10.3533	Specific	1cd3-2	1cd3-2_EVM0003735	136.816	81.0124	55.8036	Core	1cd3-2	1cd3-2_EVM0000199	2.24276	0	2.24276
Specific	V991	v991_EVM0003657	10.6773	7.51316	3.16414	Core	V991	v991_EVM0000200	27.9798	14.1731	13.8067	Specific	1cd3-2	1cd3-2_EVM0003756	0.824471	0	0.824471	Core	1cd3-2	1cd3-2_EVM0000200	28.0211	6.46101	21.5601
Specific	V991	v991_EVM0003665	66.0255	14.3193	51.7062	Core	V991	v991_EVM0000201	10.1189	6.02897	4.08993	Specific	1cd3-2	1cd3-2_EVM0003855	1.33975	0	1.33975	Core	1cd3-2	1cd3-2_EVM0000201	0.581198	0.287089	0.294109
Specific	V991	v991_EVM0003698	7.05276	2.83373	4.21903	Core	V991	v991_EVM0000202	2.71777	1.71896	0.99881	Specific	1cd3-2	1cd3-2_EVM0003876	1.54433	0	1.54433	Core	1cd3-2	1cd3-2_EVM0000202	1110.25	514.646	595.604
Specific	V991	v991_EVM0003725	30.5934	8.9827	21.6107	Core	V991	v991_EVM0000203	34.0328	6.30066	27.7321	Specific	1cd3-2	1cd3-2_EVM0003902	1.36872	0.50175	0.86697	Core	1cd3-2	1cd3-2_EVM0000203	49.1843	15.3002	33.8841
Specific	V991	v991_EVM0003729	0.664069	0.224985	0.439084	Core	V991	v991_EVM0000204	1653.43	723.465	929.965	Specific	1cd3-2	1cd3-2_EVM0003907	0.907297	0	0.907297	Core	1cd3-2	1cd3-2_EVM0000204	206.393	100.771	105.622
Specific	V991	v991_EVM0003734	0.622434	0	0.622434	Core	V991	v991_EVM0000205	142.309	4.722	137.587	Specific	1cd3-2	1cd3-2_EVM0003912	3.16718	0.671558	2.49562	Core	1cd3-2	1cd3-2_EVM0000205	47.1901	38.0907	9.0994
Specific	V991	v991_EVM0003742	27.7665	8.46649	19.3	Core	V991	v991_EVM0000206	15.9171	7.13735	8.77975	Specific	1cd3-2	1cd3-2_EVM0003921	0.65405	0.293772	0.360278	Core	1cd3-2	1cd3-2_EVM0000206	50.0261	33.4396	16.5865
Specific	V991	v991_EVM0003749	42.725	35.0363	7.6887	Core	V991	v991_EVM0000207	0.592225	0.19336	0.398865	Specific	1cd3-2	1cd3-2_EVM0003935	1.60142	0	1.60142	Core	1cd3-2	1cd3-2_EVM0000207	118.442	83.1477	35.2943
Specific	V991	v991_EVM0003797	0.198837	0.194759	0.004078	Core	V991	v991_EVM0000208	22.6303	6.54763	16.0827	Specific	1cd3-2	1cd3-2_EVM0003953	0.257555	0	0.257555	Core	1cd3-2	1cd3-2_EVM0000209	176.271	87.7922	88.4788
Specific	V991	v991_EVM0003799	13.4881	10.8691	2.619	Core	V991	v991_EVM0000209	52.6356	18.1802	34.4554	Specific	1cd3-2	1cd3-2_EVM0004034	1.39665	0.255995	1.14065	Core	1cd3-2	1cd3-2_EVM0000210	122.203	66.9817	55.2213
Specific	V991	v991_EVM0003848	0.140919	0	0.140919	Core	V991	v991_EVM0000210	55.1703	36.9432	18.2271	Specific	1cd3-2	1cd3-2_EVM0004046	63.481	1.25014	62.2309	Core	1cd3-2	1cd3-2_EVM0000211	2.37155	1.56194	0.80961
Specific	V991	v991_EVM0003870	0.314524	0	0.314524	Core	V991	v991_EVM0000211	145.013	128.026	16.987	Specific	1cd3-2	1cd3-2_EVM0004063	0.820618	0.368588	0.45203	Core	1cd3-2	1cd3-2_EVM0000212	185.614	65.6722	119.942
Specific	V991	v991_EVM0003908	98.4427	10.9317	87.511	Core	V991	v991_EVM0000212	0	0	0	Specific	1cd3-2	1cd3-2_EVM0004067	0.448551	0	0.448551	Core	1cd3-2	1cd3-2_EVM0000213	35.7858	15.6026	20.1832
Specific	V991	v991_EVM0003929	5.21805	0	5.21805	Core	V991	v991_EVM0000213	27.8461	6.12235	21.7237	Specific	1cd3-2	1cd3-2_EVM0004090	0.979658	0.718251	0.261407	Core	1cd3-2	1cd3-2_EVM0000214	2.0498	0.79026	1.25954
Specific	V991	v991_EVM0003945	2.31172	1.28555	1.02617	Core	V991	v991_EVM0000214	3.01159	2.26427	0.74732	Specific	1cd3-2	1cd3-2_EVM0004113	0	0	0	Core	1cd3-2	1cd3-2_EVM0000215	2.71452	1.53238	1.18214
Specific	V991	v991_EVM0004009	0.551113	0.269905	0.281208	Core	V991	v991_EVM0000215	19.6172	2.78845	16.8287	Specific	1cd3-2	1cd3-2_EVM0004139	0	0	0	Core	1cd3-2	1cd3-2_EVM0000216	99.4609	72.8017	26.6592
Specific	V991	v991_EVM0004016	3.83907	0.382196	3.45687	Core	V991	v991_EVM0000216	2.15332	1.63892	0.5144	Specific	1cd3-2	1cd3-2_EVM0004140	31.6141	18.5289	13.0852	Core	1cd3-2	1cd3-2_EVM0000217	68.3293	31.109	37.2203
Specific	V991	v991_EVM0004025	2.78507	1.41536	1.36971	Core	V991	v991_EVM0000218	46.0267	2.7899	43.2368	Specific	1cd3-2	1cd3-2_EVM0004142	1.68723	0	1.68723	Core	1cd3-2	1cd3-2_EVM0000219	4.6821	1.21725	3.46485
Specific	V991	v991_EVM0004052	31.3515	26.8805	4.471	Core	V991	v991_EVM0000219	77.6681	40.8089	36.8592	Specific	1cd3-2	1cd3-2_EVM0004154	0	0	0	Core	1cd3-2	1cd3-2_EVM0000220	0	0	0
Specific	V991	v991_EVM0004060	30.9345	3.85805	27.0765	Core	V991	v991_EVM0000220	0.105481	0	0.105481	Specific	1cd3-2	1cd3-2_EVM0004156	2022.49	545.516	1476.97	Core	1cd3-2	1cd3-2_EVM0000221	13.167	2.82086	10.3461
Specific	V991	v991_EVM0004102	0.956172	0.190382	0.76579	Core	V991	v991_EVM0000221	37.5227	22.4847	15.038	Specific	1cd3-2	1cd3-2_EVM0004219	0.259253	0	0.259253	Core	1cd3-2	1cd3-2_EVM0000222	0.846158	0.58871	0.257448
Specific	V991	v991_EVM0004115	7.59564	3.15075	4.44489	Core	V991	v991_EVM0000222	1.04416	0.530638	0.513522	Specific	1cd3-2	1cd3-2_EVM0004230	1.45435	0.653232	0.801118	Core	1cd3-2	1cd3-2_EVM0000223	131.379	89.9838	41.3952
Specific	V991	v991_EVM0004121	0	0	0	Core	V991	v991_EVM0000223	34.9992	3.01335	31.9858	Specific	1cd3-2	1cd3-2_EVM0004232	11.8773	0.325941	11.5514	Core	1cd3-2	1cd3-2_EVM0000224	7.06087	6.08128	0.97959
Specific	V991	v991_EVM0004122	1.63389	0.182356	1.45153	Core	V991	v991_EVM0000224	0.330079	0	0.330079	Specific	1cd3-2	1cd3-2_EVM0004289	1.63477	0	1.63477	Core	1cd3-2	1cd3-2_EVM0000225	576.186	231.124	345.062
Specific	V991	v991_EVM0004162	4.67447	1.82734	2.84713	Core	V991	v991_EVM0000225	7.72749	1.52016	6.20733	Specific	1cd3-2	1cd3-2_EVM0004296	83.0959	11.5607	71.5352	Core	1cd3-2	1cd3-2_EVM0000226	188.236	59.8366	128.399
Specific	V991	v991_EVM0004171	6.06594	2.03103	4.03491	Core	V991	v991_EVM0000226	73.3128	40.9205	32.3923	Specific	1cd3-2	1cd3-2_EVM0004304	3.64719	0.327634	3.31956	Core	1cd3-2	1cd3-2_EVM0000227	84.0954	39.145	44.9504
Specific	V991	v991_EVM0004193	0.467493	0.281751	0.185742	Core	V991	v991_EVM0000227	233.887	63.2342	170.653	Specific	1cd3-2	1cd3-2_EVM0004385	1.39462	0	1.39462	Core	1cd3-2	1cd3-2_EVM0000228	45.3207	9.64903	35.6717
Specific	V991	v991_EVM0004205	201.715	61.3253	140.39	Core	V991	v991_EVM0000228	829.954	758.2	71.754	Specific	1cd3-2	1cd3-2_EVM0004401	0.728682	0	0.728682	Core	1cd3-2	1cd3-2_EVM0000229	121.889	37.7811	84.1079
Specific	V991	v991_EVM0004219	150.184	4.29459	145.889	Core	V991	v991_EVM0000229	548.576	118.138	430.438	Specific	1cd3-2	1cd3-2_EVM0004421	0.173702	0	0.173702	Core	1cd3-2	1cd3-2_EVM0000230	35.9533	6.01005	29.9432
Specific	V991	v991_EVM0004237	3.31034	0.886707	2.42363	Core	V991	v991_EVM0000230	23.1134	3.86993	19.2435	Specific	1cd3-2	1cd3-2_EVM0004441	1.22529	0	1.22529	Core	1cd3-2	1cd3-2_EVM0000231	0.318523	0	0.318523
Specific	V991	v991_EVM0004260	5.41005	0	5.41005	Core	V991	v991_EVM0000231	4.62268	2.84754	1.77514	Specific	1cd3-2	1cd3-2_EVM0004446	14.8168	5.58748	9.22932	Core	1cd3-2	1cd3-2_EVM0000232	13.3469	2.67924	10.6677
Specific	V991	v991_EVM0004289	2.41861	0.409709	2.0089	Core	V991	v991_EVM0000232	197.131	75.8672	121.264	Specific	1cd3-2	1cd3-2_EVM0004462	1.87432	0	1.87432	Core	1cd3-2	1cd3-2_EVM0000233	49.1867	27.2549	21.9318
Specific	V991	v991_EVM0004294	19.8904	17.4279	2.4625	Core	V991	v991_EVM0000233	5530	1173.85	4356.15	Specific	1cd3-2	1cd3-2_EVM0004482	1.62078	0	1.62078	Core	1cd3-2	1cd3-2_EVM0000234	0.555102	0	0.555102
Specific	V991	v991_EVM0004331	0.195132	0	0.195132	Core	V991	v991_EVM0000235	0.744576	0.142459	0.602117	Specific	1cd3-2	1cd3-2_EVM0004484	2.28631	0.254511	2.0318	Core	1cd3-2	1cd3-2_EVM0000235	0	0	0
Specific	V991	v991_EVM0004362	4.95731	0.711356	4.24595	Core	V991	v991_EVM0000236	6.03328	2.92565	3.10763	Specific	1cd3-2	1cd3-2_EVM0004506	4.90842	0.991827	3.91659	Core	1cd3-2	1cd3-2_EVM0000237	1.54384	0	1.54384
Specific	V991	v991_EVM0004402	12.0392	6.04653	5.99267	Core	V991	v991_EVM0000237	35.106	21.2961	13.8099	Specific	1cd3-2	1cd3-2_EVM0004597	2.55995	0.459929	2.10002	Core	1cd3-2	1cd3-2_EVM0000238	6.68307	0.489444	6.19363
Specific	V991	v991_EVM0004438	7.18587	0.973819	6.21205	Core	V991	v991_EVM0000238	13.8408	7.44791	6.39289	Specific	1cd3-2	1cd3-2_EVM0004605	1.06736	0	1.06736	Core	1cd3-2	1cd3-2_EVM0000239	26.8646	11.4616	15.403
Specific	V991	v991_EVM0004482	30.4564	21.0055	9.4509	Core	V991	v991_EVM0000239	0.465755	0.124419	0.341336	Specific	1cd3-2	1cd3-2_EVM0004648	0.451085	0	0.451085	Core	1cd3-2	1cd3-2_EVM0000240	23.0187	11.8209	11.1978
Specific	V991	v991_EVM0004492	30.5098	11.8105	18.6993	Core	V991	v991_EVM0000240	15.5685	9.10825	6.46025	Specific	1cd3-2	1cd3-2_EVM0004657	6.75432	1.58283	5.17149	Core	1cd3-2	1cd3-2_EVM0000241	108.002	62.3086	45.6934
Specific	V991	v991_EVM0004557	0.741473	0	0.741473	Core	V991	v991_EVM0000241	41.5199	34.158	7.3619	Specific	1cd3-2	1cd3-2_EVM0004700	29.6044	9.86586	19.7385	Core	1cd3-2	1cd3-2_EVM0000242	21.1502	4.98584	16.1644
Specific	V991	v991_EVM0004564	126.785	38.6755	88.1095	Core	V991	v991_EVM0000242	115.044	43.6249	71.4191	Specific	1cd3-2	1cd3-2_EVM0004732	1.56001	1.00099	0.55902	Core	1cd3-2	1cd3-2_EVM0000243	93.9363	42.3066	51.6297
Specific	V991	v991_EVM0004573	49.2244	37.9447	11.2797	Core	V991	v991_EVM0000243	26.0946	5.51113	20.5835	Specific	1cd3-2	1cd3-2_EVM0004741	1.30177	0.428684	0.873086	Core	1cd3-2	1cd3-2_EVM0000244	0.328886	0	0.328886
Specific	V991	v991_EVM0004599	119.188	57.2405	61.9475	Core	V991	v991_EVM0000244	31.6551	26.8141	4.841	Specific	1cd3-2	1cd3-2_EVM0004761	2.69944	1.4424	1.25704	Core	1cd3-2	1cd3-2_EVM0000245	1.07531	0.295644	0.779666
Specific	V991	v991_EVM0004613	1.70409	0.57734	1.12675	Core	V991	v991_EVM0000245	9.70444	1.81082	7.89362	Specific	1cd3-2	1cd3-2_EVM0004798	2.30213	0.690481	1.61165	Core	1cd3-2	1cd3-2_EVM0000246	35.5147	21.1255	14.3892
Specific	V991	v991_EVM0004624	0.535936	0	0.535936	Core	V991	v991_EVM0000246	1318.57	981.246	337.324	Specific	1cd3-2	1cd3-2_EVM0004822	3.14798	1.63569	1.51229	Core	1cd3-2	1cd3-2_EVM0000247	4.74691	0.440352	4.30656
Specific	V991	v991_EVM0004674	15.98	13.7294	2.2506	Core	V991	v991_EVM0000247	16.0393	4.7545	11.2848	Specific	1cd3-2	1cd3-2_EVM0004851	0	0	0	Core	1cd3-2	1cd3-2_EVM0000248	0	0	0
Specific	V991	v991_EVM0004697	6.13086	3.88408	2.24678	Core	V991	v991_EVM0000248	128.602	110.078	18.524	Specific	1cd3-2	1cd3-2_EVM0004876	2.4746	0.626213	1.84839	Core	1cd3-2	1cd3-2_EVM0000249	0	0	0
Specific	V991	v991_EVM0004708	0.76058	0	0.76058	Core	V991	v991_EVM0000249	63.0942	21.1386	41.9556	Specific	1cd3-2	1cd3-2_EVM0004883	1.17703	0	1.17703	Core	1cd3-2	1cd3-2_EVM0000250	0.210061	0	0.210061
Specific	V991	v991_EVM0004718	8.90223	0.270384	8.63185	Core	V991	v991_EVM0000250	0	0	0	Specific	1cd3-2	1cd3-2_EVM0004888	0	0	0	Core	1cd3-2	1cd3-2_EVM0000251	16.2811	4.48331	11.7978
Specific	V991	v991_EVM0004732	0.634718	0	0.634718	Core	V991	v991_EVM0000251	0.709161	0	0.709161	Specific	1cd3-2	1cd3-2_EVM0004889	73.3178	3.63213	69.6857	Core	1cd3-2	1cd3-2_EVM0000252	12.6516	4.04247	8.60913
Specific	V991	v991_EVM0004734	1.52637	0.498354	1.02802	Core	V991	v991_EVM0000252	1.79273	0.198305	1.59442	Specific	1cd3-2	1cd3-2_EVM0004918	0.572027	0.513862	0.058165	Core	1cd3-2	1cd3-2_EVM0000253	0.175087	0	0.175087
Specific	V991	v991_EVM0004751	1.51213	0.153691	1.35844	Core	V991	v991_EVM0000253	2.64753	0	2.64753	Specific	1cd3-2	1cd3-2_EVM0004926	1.76988	0.716608	1.05327	Core	1cd3-2	1cd3-2_EVM0000254	8.13313	4.66116	3.47197
Specific	V991	v991_EVM0004810	0.498953	0	0.498953	Core	V991	v991_EVM0000254	1.64861	0	1.64861	Specific	1cd3-2	1cd3-2_EVM0004940	2.2345	0.904726	1.32977	Core	1cd3-2	1cd3-2_EVM0000255	56.3054	14.2388	42.0666
Specific	V991	v991_EVM0004874	1.57619	0.395811	1.18038	Core	V991	v991_EVM0000255	7.45698	5.47386	1.98312	Specific	1cd3-2	1cd3-2_EVM0004964	38.199	9.89839	28.3006	Core	1cd3-2	1cd3-2_EVM0000256	31.918	13.8856	18.0324
Specific	V991	v991_EVM0004890	2.2141	0	2.2141	Core	V991	v991_EVM0000256	92.3151	80.352	11.9631	Specific	1cd3-2	1cd3-2_EVM0005014	1.35086	0	1.35086	Core	1cd3-2	1cd3-2_EVM0000257	26.0852	13.5048	12.5804
Specific	V991	v991_EVM0004907	80.4336	39.3	41.1336	Core	V991	v991_EVM0000257	1.72069	1.08024	0.64045	Specific	1cd3-2	1cd3-2_EVM0005015	12.8871	6.29741	6.58969	Core	1cd3-2	1cd3-2_EVM0000258	7.46608	2.00084	5.46524
Specific	V991	v991_EVM0004915	0.531363	0.0871324	0.444231	Core	V991	v991_EVM0000258	13.5441	6.5504	6.9937	Specific	1cd3-2	1cd3-2_EVM0005060	1.10127	0	1.10127	Core	1cd3-2	1cd3-2_EVM0000259	165.815	61.1936	104.621
Specific	V991	v991_EVM0004931	0.860162	0	0.860162	Core	V991	v991_EVM0000259	24.457	19.7667	4.6903	Specific	1cd3-2	1cd3-2_EVM0005078	2.93499	0	2.93499	Core	1cd3-2	1cd3-2_EVM0000260	257.668	202.89	54.778
Specific	V991	v991_EVM0004981	0.957367	0	0.957367	Core	V991	v991_EVM0000260	2.12545	1.33834	0.78711	Specific	1cd3-2	1cd3-2_EVM0005087	0	0	0	Core	1cd3-2	1cd3-2_EVM0000261	142.413	54.2509	88.1621
Specific	V991	v991_EVM0005061	0.796326	0	0.796326	Core	V991	v991_EVM0000261	73.6498	21.5398	52.11	Specific	1cd3-2	1cd3-2_EVM0005088	0.263682	0.23687	0.026812	Core	1cd3-2	1cd3-2_EVM0000262	2.77983	0.234485	2.54535
Specific	V991	v991_EVM0005063	5.16101	0.822083	4.33893	Core	V991	v991_EVM0000262	1.94994	1.46807	0.48187	Specific	1cd3-2	1cd3-2_EVM0005093	8.90529	1.17491	7.73038	Core	1cd3-2	1cd3-2_EVM0000263	13.3839	3.48153	9.90237
Specific	V991	v991_EVM0005110	8.6908	0.682007	8.00879	Core	V991	v991_EVM0000263	165.555	5.01792	160.537	Specific	1cd3-2	1cd3-2_EVM0005109	1.03189	0.254856	0.777034	Core	1cd3-2	1cd3-2_EVM0000264	2.25484	0.591736	1.6631
Specific	V991	v991_EVM0005111	0	0	0	Core	V991	v991_EVM0000264	8.83462	2.71685	6.11777	Specific	1cd3-2	1cd3-2_EVM0005115	0	0	0	Core	1cd3-2	1cd3-2_EVM0000265	20.8462	6.66597	14.1802
Specific	V991	v991_EVM0005112	7.41187	0	7.41187	Core	V991	v991_EVM0000265	4.28139	0	4.28139	Specific	1cd3-2	1cd3-2_EVM0005123	15.2139	3.12387	12.09	Core	1cd3-2	1cd3-2_EVM0000266	126.112	51.6205	74.4915
Specific	V991	v991_EVM0005125	0.805261	0.404432	0.400829	Core	V991	v991_EVM0000266	1.58559	0.187375	1.39821	Specific	1cd3-2	1cd3-2_EVM0005131	2.89081	0	2.89081	Core	1cd3-2	1cd3-2_EVM0000267	25.2531	9.19587	16.0572
Specific	V991	v991_EVM0005136	0	0	0	Core	V991	v991_EVM0000267	310.578	200.498	110.08	Specific	1cd3-2	1cd3-2_EVM0005138	2.44727	0	2.44727	Core	1cd3-2	1cd3-2_EVM0000268	4.94109	2.20015	2.74094
Specific	V991	v991_EVM0005168	2.04854	0	2.04854	Core	V991	v991_EVM0000268	121.93	49.5702	72.3598	Specific	1cd3-2	1cd3-2_EVM0005144	2.33313	0.799146	1.53398	Core	1cd3-2	1cd3-2_EVM0000269	0.422823	0	0.422823
Specific	V991	v991_EVM0005184	1.6727	1.13935	0.53335	Core	V991	v991_EVM0000269	17.4905	5.7397	11.7508	Specific	1cd3-2	1cd3-2_EVM0005219	0	0	0	Core	1cd3-2	1cd3-2_EVM0000270	48.2483	6.03479	42.2135
Specific	V991	v991_EVM0005191	5.83246	1.56001	4.27245	Core	V991	v991_EVM0000270	12.3718	3.3024	9.0694	Specific	1cd3-2	1cd3-2_EVM0005228	1.31608	0	1.31608	Core	1cd3-2	1cd3-2_EVM0000271	10.2513	9.39319	0.85811
Specific	V991	v991_EVM0005193	0.861561	0	0.861561	Core	V991	v991_EVM0000273	34.0221	12.3609	21.6612	Specific	1cd3-2	1cd3-2_EVM0005270	5.50635	0.865085	4.64126	Core	1cd3-2	1cd3-2_EVM0000272	5.50427	1.53046	3.97381
Specific	V991	v991_EVM0005198	1.26834	0	1.26834	Core	V991	v991_EVM0000274	485.44	97.6463	387.794	Specific	1cd3-2	1cd3-2_EVM0005311	1.13493	0	1.13493	Core	1cd3-2	1cd3-2_EVM0000273	18.7783	11.5101	7.2682
Specific	V991	v991_EVM0005217	0.578771	0	0.578771	Core	V991	v991_EVM0000275	9.96412	6.44842	3.5157	Specific	1cd3-2	1cd3-2_EVM0005362	1.55681	0.978342	0.578468	Core	1cd3-2	1cd3-2_EVM0000274	49.5741	33.5418	16.0323
Specific	V991	v991_EVM0005218	2.40261	0.470668	1.93194	Core	V991	v991_EVM0000276	10.1712	1.58515	8.58605	Specific	1cd3-2	1cd3-2_EVM0005365	2.55495	1.26204	1.29291	Core	1cd3-2	1cd3-2_EVM0000275	3.52526	0	3.52526
Specific	V991	v991_EVM0005242	171.37	86.2319	85.1381	Core	V991	v991_EVM0000277	1.15802	0.50412	0.6539	Specific	1cd3-2	1cd3-2_EVM0005391	0.179014	0	0.179014	Core	1cd3-2	1cd3-2_EVM0000276	0.785412	0.124902	0.66051
Specific	V991	v991_EVM0005245	2.02886	0.673273	1.35559	Core	V991	v991_EVM0000278	25.735	6.63307	19.1019	Specific	1cd3-2	1cd3-2_EVM0005400	1.68852	0.26852	1.42	Core	1cd3-2	1cd3-2_EVM0000277	0.400028	0	0.400028
Specific	V991	v991_EVM0005271	1.23229	0.314524	0.917766	Core	V991	v991_EVM0000279	3.12066	1.25385	1.86681	Specific	1cd3-2	1cd3-2_EVM0005411	3.97226	2.01041	1.96185	Core	1cd3-2	1cd3-2_EVM0000278	76.4128	43.377	33.0358
Specific	V991	v991_EVM0005277	395.688	203.163	192.525	Core	V991	v991_EVM0000280	1.69343	1.40825	0.28518	Specific	1cd3-2	1cd3-2_EVM0005415	1.78255	0.66144	1.12111	Core	1cd3-2	1cd3-2_EVM0000279	1.38951	0.28805	1.10146
Specific	V991	v991_EVM0005281	1.36827	0.288472	1.0798	Core	V991	v991_EVM0000281	4.52488	1.59478	2.9301	Specific	1cd3-2	1cd3-2_EVM0005439	77.4226	6.51882	70.9038	Core	1cd3-2	1cd3-2_EVM0000280	35.184	22.1152	13.0688
Specific	V991	v991_EVM0005323	12.3167	0.528956	11.7877	Core	V991	v991_EVM0000282	16.4133	1.35339	15.0599	Specific	1cd3-2	1cd3-2_EVM0005450	4.00881	0	4.00881	Core	1cd3-2	1cd3-2_EVM0000281	3.796	0.281712	3.51429
Specific	V991	v991_EVM0005365	1.59845	0	1.59845	Core	V991	v991_EVM0000283	31.0191	20.3458	10.6733	Specific	1cd3-2	1cd3-2_EVM0005453	1.80086	0.729152	1.07171	Core	1cd3-2	1cd3-2_EVM0000282	972.741	189.091	783.65
Specific	V991	v991_EVM0005425	0.405235	0.201715	0.20352	Core	V991	v991_EVM0000284	314.945	39.0087	275.936	Specific	1cd3-2	1cd3-2_EVM0005462	0.749189	0.317203	0.431986	Core	1cd3-2	1cd3-2_EVM0000284	41.4194	5.7515	35.6679
Specific	V991	v991_EVM0005438	3.90391	0.490172	3.41374	Core	V991	v991_EVM0000285	1.24628	0.225586	1.02069	Specific	1cd3-2	1cd3-2_EVM0005483	0	0	0	Core	1cd3-2	1cd3-2_EVM0000285	12.1444	2.09545	10.0489
Specific	V991	v991_EVM0005464	31.0526	12.0864	18.9662	Core	V991	v991_EVM0000286	3.1261	0.598494	2.52761	Specific	1cd3-2	1cd3-2_EVM0005484	3.1034	1.24108	1.86232	Core	1cd3-2	1cd3-2_EVM0000286	0.608901	0.45116	0.157741
Specific	V991	v991_EVM0005467	2.85668	0.46635	2.39033	Core	V991	v991_EVM0000287	13.9821	4.20027	9.78183	Specific	1cd3-2	1cd3-2_EVM0005500	3.24467	1.2744	1.97027	Core	1cd3-2	1cd3-2_EVM0000287	2.36097	0.651772	1.7092
Specific	V991	v991_EVM0005481	1.42854	0	1.42854	Core	V991	v991_EVM0000288	12.2445	8.95113	3.29337	Specific	1cd3-2	1cd3-2_EVM0005515	0	0	0	Core	1cd3-2	1cd3-2_EVM0000288	15.4879	11.0835	4.4044
Specific	V991	v991_EVM0005491	1.73514	0.155196	1.57994	Core	V991	v991_EVM0000289	6.41328	2.65211	3.76117	Specific	1cd3-2	1cd3-2_EVM0005533	1.53754	0.433991	1.10355	Core	1cd3-2	1cd3-2_EVM0000289	3.4242	1.33441	2.08979
Specific	V991	v991_EVM0005541	0.784329	0	0.784329	Core	V991	v991_EVM0000290	31.48	6.98763	24.4924	Specific	1cd3-2	1cd3-2_EVM0005558	4.65	0.697311	3.95269	Core	1cd3-2	1cd3-2_EVM0000290	181.475	73.2266	108.248
Specific	V991	v991_EVM0005548	69.6484	4.28896	65.3594	Core	V991	v991_EVM0000291	1.80509	1.32606	0.47903	Specific	1cd3-2	1cd3-2_EVM0005588	1.60866	0.481696	1.12696	Core	1cd3-2	1cd3-2_EVM0000291	43.3042	24.1839	19.1203
Specific	V991	v991_EVM0005565	7.83705	0.724136	7.11291	Core	V991	v991_EVM0000292	0	0	0	Specific	1cd3-2	1cd3-2_EVM0005603	8.39	0	8.39	Core	1cd3-2	1cd3-2_EVM0000292	18.8819	8.01504	10.8669
Specific	V991	v991_EVM0005595	3893.86	509.295	3384.57	Core	V991	v991_EVM0000293	6.45446	2.93753	3.51693	Specific	1cd3-2	1cd3-2_EVM0005611	0.234313	0	0.234313	Core	1cd3-2	1cd3-2_EVM0000293	25.2509	11.1323	14.1186
Specific	V991	v991_EVM0005602	0	0	0	Core	V991	v991_EVM0000294	20.5678	5.77483	14.793	Specific	1cd3-2	1cd3-2_EVM0005618	1.85895	0.18365	1.6753	Core	1cd3-2	1cd3-2_EVM0000295	31.2603	7.86151	23.3988
Specific	V991	v991_EVM0005605	8.14175	6.06924	2.07251	Core	V991	v991_EVM0000295	47.0644	9.60378	37.4606	Specific	1cd3-2	1cd3-2_EVM0005643	2.48577	0.930716	1.55505	Core	1cd3-2	1cd3-2_EVM0000296	1510.86	594.768	916.092
Specific	V991	v991_EVM0005614	2.76547	1.95987	0.8056	Core	V991	v991_EVM0000296	0.358731	0.0882366	0.270494	Specific	1cd3-2	1cd3-2_EVM0005676	0.129127	0	0.129127	Core	1cd3-2	1cd3-2_EVM0000297	2.33359	0.823359	1.51023
Specific	V991	v991_EVM0005617	2.19874	0	2.19874	Core	V991	v991_EVM0000297	212.036	105.479	106.557	Specific	1cd3-2	1cd3-2_EVM0005694	3.40725	1.70682	1.70043	Core	1cd3-2	1cd3-2_EVM0000298	13.6353	9.3186	4.3167
Specific	V991	v991_EVM0005642	0.757061	0.25123	0.505831	Core	V991	v991_EVM0000298	5.67957	3.55157	2.128	Specific	1cd3-2	1cd3-2_EVM0005711	1.32932	0.182739	1.14658	Core	1cd3-2	1cd3-2_EVM0000299	901.062	816.792	84.27
Specific	V991	v991_EVM0005652	6.86234	5.31695	1.54539	Core	V991	v991_EVM0000299	51.6028	15.9186	35.6842	Specific	1cd3-2	1cd3-2_EVM0005727	0	0	0	Core	1cd3-2	1cd3-2_EVM0000300	32.1515	15.3699	16.7816
Specific	V991	v991_EVM0005681	3.10243	1.67801	1.42442	Core	V991	v991_EVM0000300	698.681	107.819	590.862	Specific	1cd3-2	1cd3-2_EVM0005744	1.02697	0.615031	0.411939	Core	1cd3-2	1cd3-2_EVM0000301	38.0387	12.5215	25.5172
Specific	V991	v991_EVM0005770	2.20315	1.43864	0.76451	Core	V991	v991_EVM0000301	203.292	69.3895	133.903	Specific	1cd3-2	1cd3-2_EVM0005757	1.23126	0.513987	0.717273	Core	1cd3-2	1cd3-2_EVM0000303	15.3017	5.38486	9.91684
Specific	V991	v991_EVM0005813	1.0063	0	1.0063	Core	V991	v991_EVM0000302	79.1143	52.4667	26.6476	Specific	1cd3-2	1cd3-2_EVM0005794	1.83124	0.723649	1.10759	Core	1cd3-2	1cd3-2_EVM0000304	22.4712	3.30704	19.1642
Specific	V991	v991_EVM0005832	0.377887	0	0.377887	Core	V991	v991_EVM0000303	0	0	0	Specific	1cd3-2	1cd3-2_EVM0005797	2.15426	0	2.15426	Core	1cd3-2	1cd3-2_EVM0000305	6.89491	3.21043	3.68448
Specific	V991	v991_EVM0005833	0.337755	0	0.337755	Core	V991	v991_EVM0000305	4.34394	3.02156	1.32238	Specific	1cd3-2	1cd3-2_EVM0005809	0	0	0	Core	1cd3-2	1cd3-2_EVM0000307	1.62321	0.924217	0.698993
Specific	V991	v991_EVM0005851	42.4626	22.3034	20.1592	Core	V991	v991_EVM0000306	8.39815	4.17898	4.21917	Specific	1cd3-2	1cd3-2_EVM0005822	3.39503	0.916409	2.47862	Core	1cd3-2	1cd3-2_EVM0000308	0	0	0
Specific	V991	v991_EVM0005878	0.109409	0	0.109409	Core	V991	v991_EVM0000307	9.54228	1.53137	8.01091	Specific	1cd3-2	1cd3-2_EVM0005827	0.208874	0	0.208874	Core	1cd3-2	1cd3-2_EVM0000309	0	0	0
Specific	V991	v991_EVM0005896	0.793672	0	0.793672	Core	V991	v991_EVM0000308	0.719149	0.365468	0.353681	Specific	1cd3-2	1cd3-2_EVM0005863	14.5167	0.57017	13.9465	Core	1cd3-2	1cd3-2_EVM0000310	46.1724	21.3435	24.8289
Specific	V991	v991_EVM0005907	5.39963	0.295142	5.10449	Core	V991	v991_EVM0000311	9.31016	4.84656	4.4636	Specific	1cd3-2	1cd3-2_EVM0005866	0.108806	0	0.108806	Core	1cd3-2	1cd3-2_EVM0000311	3.68588	0.615464	3.07042
Specific	V991	v991_EVM0005923	1.8673	0.375131	1.49217	Core	V991	v991_EVM0000312	4.84696	3.21515	1.63181	Specific	1cd3-2	1cd3-2_EVM0005873	42.0902	11.4369	30.6533	Core	1cd3-2	1cd3-2_EVM0000312	2.6244	0	2.6244
Specific	V991	v991_EVM0005933	0.609927	0	0.609927	Core	V991	v991_EVM0000313	2.33267	1.23855	1.09412	Specific	1cd3-2	1cd3-2_EVM0005893	5.1442	0	5.1442	Core	1cd3-2	1cd3-2_EVM0000313	224.241	117.434	106.807
Specific	V991	v991_EVM0005963	2.33267	0	2.33267	Core	V991	v991_EVM0000314	3.17552	2.07878	1.09674	Specific	1cd3-2	1cd3-2_EVM0005928	1.00637	0	1.00637	Core	1cd3-2	1cd3-2_EVM0000314	1.43797	0.326887	1.11108
Specific	V991	v991_EVM0005992	1.36913	0	1.36913	Core	V991	v991_EVM0000315	10.3789	2.9264	7.4525	Specific	1cd3-2	1cd3-2_EVM0005989	69.9571	28.7461	41.211	Core	1cd3-2	1cd3-2_EVM0000315	1.66269	0.814391	0.848299
Specific	V991	v991_EVM0006006	52.9421	15.1734	37.7687	Core	V991	v991_EVM0000316	0.579309	0.141857	0.437452	Specific	1cd3-2	1cd3-2_EVM0006034	0	0	0	Core	1cd3-2	1cd3-2_EVM0000316	0	0	0
Specific	V991	v991_EVM0006019	0.323771	0	0.323771	Core	V991	v991_EVM0000317	5.8147	2.0988	3.7159	Specific	1cd3-2	1cd3-2_EVM0006061	3.39781	0	3.39781	Core	1cd3-2	1cd3-2_EVM0000317	20.9698	4.09181	16.878
Specific	V991	v991_EVM0006031	3.52233	1.90381	1.61852	Core	V991	v991_EVM0000318	19.94	13.3001	6.6399	Specific	1cd3-2	1cd3-2_EVM0006067	2.08738	1.14779	0.93959	Core	1cd3-2	1cd3-2_EVM0000318	105.27	69.1325	36.1375
Specific	V991	v991_EVM0006041	215.75	44.8197	170.93	Core	V991	v991_EVM0000319	25.3339	9.32314	16.0108	Specific	1cd3-2	1cd3-2_EVM0006069	2.27085	0.679981	1.59087	Core	1cd3-2	1cd3-2_EVM0000319	0.8656	0	0.8656
Specific	V991	v991_EVM0006076	1.19671	1.02118	0.17553	Core	V991	v991_EVM0000320	15.2788	6.64719	8.63161	Specific	1cd3-2	1cd3-2_EVM0006188	1.05157	0.478096	0.573474	Core	1cd3-2	1cd3-2_EVM0000320	7.41717	4.70327	2.7139
Specific	V991	v991_EVM0006087	0.278514	0	0.278514	Core	V991	v991_EVM0000321	2238.93	246.191	1992.74	Specific	1cd3-2	1cd3-2_EVM0006204	1.18911	0	1.18911	Core	1cd3-2	1cd3-2_EVM0000321	28.6246	7.62203	21.0026
Specific	V991	v991_EVM0006110	8.56944	2.72184	5.8476	Core	V991	v991_EVM0000322	1336.81	165.115	1171.69	Specific	1cd3-2	1cd3-2_EVM0006224	0	0	0	Core	1cd3-2	1cd3-2_EVM0000322	66.4774	41.0536	25.4238
Specific	V991	v991_EVM0006135	522.813	102.924	419.889	Core	V991	v991_EVM0000323	7.01377	3.27033	3.74344	Specific	1cd3-2	1cd3-2_EVM0006256	6.00974	1.6725	4.33724	Core	1cd3-2	1cd3-2_EVM0000323	27.2051	7.74982	19.4553
Specific	V991	v991_EVM0006157	2.91769	1.1296	1.78809	Core	V991	v991_EVM0000324	15.9589	12.468	3.4909	Specific	1cd3-2	1cd3-2_EVM0006267	3.92082	0	3.92082	Core	1cd3-2	1cd3-2_EVM0000324	12.7475	1.54981	11.1977
Specific	V991	v991_EVM0006161	0	0	0	Core	V991	v991_EVM0000325	14.7441	1.69258	13.0515	Specific	1cd3-2	1cd3-2_EVM0006276	2.09642	0	2.09642	Core	1cd3-2	1cd3-2_EVM0000325	67.0575	21.8883	45.1692
Specific	V991	v991_EVM0006172	0.950764	0.107372	0.843392	Core	V991	v991_EVM0000326	0.824305	0.150544	0.673761	Specific	1cd3-2	1cd3-2_EVM0006282	1.32568	0	1.32568	Core	1cd3-2	1cd3-2_EVM0000326	39.6126	11.0241	28.5885
Specific	V991	v991_EVM0006176	2.7282	1.4252	1.303	Core	V991	v991_EVM0000327	11.4602	6.59821	4.86199	Specific	1cd3-2	1cd3-2_EVM0006285	0	0	0	Core	1cd3-2	1cd3-2_EVM0000328	12.1166	7.73188	4.38472
Specific	V991	v991_EVM0006221	1.24087	0.560538	0.680332	Core	V991	v991_EVM0000328	3.88253	1.71896	2.16357	Specific	1cd3-2	1cd3-2_EVM0006297	1.61446	0.513486	1.10097	Core	1cd3-2	1cd3-2_EVM0000329	29.459	7.64161	21.8174
Specific	V991	v991_EVM0006231	2.72689	0.428306	2.29858	Core	V991	v991_EVM0000329	7.24663	5.72172	1.52491	Specific	1cd3-2	1cd3-2_EVM0006317	1.05428	0.270593	0.783687	Core	1cd3-2	1cd3-2_EVM0000330	59.3589	34.6632	24.6957
Specific	V991	v991_EVM0006245	0	0	0	Core	V991	v991_EVM0000330	470.558	408.255	62.303	Specific	1cd3-2	1cd3-2_EVM0006356	3.63953	2.54686	1.09267	Core	1cd3-2	1cd3-2_EVM0000331	149.38	83.1551	66.2249
Specific	V991	v991_EVM0006262	6.24949	5.43751	0.81198	Core	V991	v991_EVM0000331	10.0312	1.07467	8.95653	Specific	1cd3-2	1cd3-2_EVM0006364	3.28323	2.65383	0.6294	Core	1cd3-2	1cd3-2_EVM0000332	14.7144	7.24499	7.46941
Specific	V991	v991_EVM0006265	0.253979	0	0.253979	Core	V991	v991_EVM0000332	41.4172	18.8498	22.5674	Specific	1cd3-2	1cd3-2_EVM0006369	10.7918	3.23149	7.56031	Core	1cd3-2	1cd3-2_EVM0000333	0.128675	0	0.128675
Specific	V991	v991_EVM0006274	18.1216	0.347521	17.7741	Core	V991	v991_EVM0000333	1.53763	0.454267	1.08336	Specific	1cd3-2	1cd3-2_EVM0006405	2.72189	0	2.72189	Core	1cd3-2	1cd3-2_EVM0000334	1.83152	0.966821	0.864699
Specific	V991	v991_EVM0006276	6.34624	1.03119	5.31505	Core	V991	v991_EVM0000334	20.1898	14.8153	5.3745	Specific	1cd3-2	1cd3-2_EVM0006473	2.95711	0	2.95711	Core	1cd3-2	1cd3-2_EVM0000335	30.4127	6.21583	24.1969
Specific	V991	v991_EVM0006292	0.89651	0.274584	0.621926	Core	V991	v991_EVM0000335	47.5959	29.9697	17.6262	Specific	1cd3-2	1cd3-2_EVM0006476	0.335138	0.100353	0.234785	Core	1cd3-2	1cd3-2_EVM0000336	42.2684	32.2766	9.9918
Specific	V991	v991_EVM0006313	469.945	212.469	257.476	Core	V991	v991_EVM0000336	8.39865	3.07164	5.32701	Specific	1cd3-2	1cd3-2_EVM0006477	0	0	0	Core	1cd3-2	1cd3-2_EVM0000337	0.131737	0	0.131737
Specific	V991	v991_EVM0006385	1.74229	0	1.74229	Core	V991	v991_EVM0000338	0	0	0	Specific	1cd3-2	1cd3-2_EVM0006542	68.108	16.0598	52.0482	Core	1cd3-2	1cd3-2_EVM0000338	9.78042	2.00094	7.77948
Specific	V991	v991_EVM0006393	1.01758	0.333723	0.683857	Core	V991	v991_EVM0000339	5.95331	3.67997	2.27334	Specific	1cd3-2	1cd3-2_EVM0006557	0.108202	0	0.108202	Core	1cd3-2	1cd3-2_EVM0000339	103.311	40.9417	62.3693
Specific	V991	v991_EVM0006485	0.823541	0	0.823541	Core	V991	v991_EVM0000340	5.38068	0.79094	4.58974	Specific	1cd3-2	1cd3-2_EVM0006595	0.850423	0.386645	0.463778	Core	1cd3-2	1cd3-2_EVM0000340	13.4572	11.6328	1.8244
Specific	V991	v991_EVM0006495	0.89986	0	0.89986	Core	V991	v991_EVM0000341	30.7307	15.6214	15.1093	Specific	1cd3-2	1cd3-2_EVM0006625	2.007	0	2.007	Core	1cd3-2	1cd3-2_EVM0000341	525.27	352.176	173.094
Specific	V991	v991_EVM0006518	3.49896	1.19074	2.30822	Core	V991	v991_EVM0000342	0.240469	0	0.240469	Specific	1cd3-2	1cd3-2_EVM0006635	0	0	0	Core	1cd3-2	1cd3-2_EVM0000342	2.65909	0.62617	2.03292
Specific	V991	v991_EVM0006527	12.1207	0.55466	11.566	Core	V991	v991_EVM0000343	2.74274	0.84005	1.90269	Specific	1cd3-2	1cd3-2_EVM0006658	1.11488	0	1.11488	Core	1cd3-2	1cd3-2_EVM0000343	20.1553	7.12345	13.0319
Specific	V991	v991_EVM0006569	0.993462	0.74843	0.245032	Core	V991	v991_EVM0000344	4.74237	0.48201	4.26036	Specific	1cd3-2	1cd3-2_EVM0006664	0	0	0	Core	1cd3-2	1cd3-2_EVM0000344	2.93694	1.40116	1.53578
Specific	V991	v991_EVM0006575	0.737864	0	0.737864	Core	V991	v991_EVM0000345	4.14918	1.84863	2.30055	Specific	1cd3-2	1cd3-2_EVM0006704	7.53191	7.20922	0.32269	Core	1cd3-2	1cd3-2_EVM0000345	25.8405	21.2631	4.5774
Specific	V991	v991_EVM0006618	3.54328	0.554055	2.98922	Core	V991	v991_EVM0000346	4.45015	1.8654	2.58475	Specific	1cd3-2	1cd3-2_EVM0006717	0.169877	0	0.169877	Core	1cd3-2	1cd3-2_EVM0000346	25.5108	6.00873	19.5021
Specific	V991	v991_EVM0006623	0	0	0	Core	V991	v991_EVM0000347	71.081	32.3022	38.7788	Specific	1cd3-2	1cd3-2_EVM0006723	18.0603	3.63336	14.4269	Core	1cd3-2	1cd3-2_EVM0000347	51.5907	28.8728	22.7179
Specific	V991	v991_EVM0006626	0.507131	0	0.507131	Core	V991	v991_EVM0000348	10.4825	6.13487	4.34763	Specific	1cd3-2	1cd3-2_EVM0006763	0.719723	0.32327	0.396453	Core	1cd3-2	1cd3-2_EVM0000348	0.847857	0.380822	0.467035
Specific	V991	v991_EVM0006631	34.0986	18.8568	15.2418	Core	V991	v991_EVM0000349	32.7472	16.7234	16.0238	Specific	1cd3-2	1cd3-2_EVM0006767	1.54662	0.645634	0.900986	Core	1cd3-2	1cd3-2_EVM0000349	0.0999275	0	0.0999275
Specific	V991	v991_EVM0006632	0	0	0	Core	V991	v991_EVM0000350	20.1516	8.83534	11.3163	Specific	1cd3-2	1cd3-2_EVM0006788	1.73188	0.314959	1.41692	Core	1cd3-2	1cd3-2_EVM0000350	15.5009	10.5264	4.9745
Specific	V991	v991_EVM0006643	1.57793	0.51519	1.06274	Core	V991	v991_EVM0000351	12.197	6.42432	5.77268	Specific	1cd3-2	1cd3-2_EVM0006850	3.27557	0	3.27557	Core	1cd3-2	1cd3-2_EVM0000351	1.41803	0.717682	0.700348
Specific	V991	v991_EVM0006646	34.8244	8.41564	26.4088	Core	V991	v991_EVM0000352	0	0	0	Specific	1cd3-2	1cd3-2_EVM0006878	0.117242	0	0.117242	Core	1cd3-2	1cd3-2_EVM0000352	1.73907	0.122719	1.61635
Specific	V991	v991_EVM0006683	1368.73	334.89	1033.84	Core	V991	v991_EVM0000353	10.1375	1.77023	8.36727	Specific	1cd3-2	1cd3-2_EVM0006898	0.662688	0	0.662688	Core	1cd3-2	1cd3-2_EVM0000354	16.4298	3.88451	12.5453
Specific	V991	v991_EVM0006698	16.8658	9.47294	7.39286	Core	V991	v991_EVM0000354	5.15941	4.60619	0.55322	Specific	1cd3-2	1cd3-2_EVM0006909	0	0	0	Core	1cd3-2	1cd3-2_EVM0000355	1.79501	1.02651	0.7685
Specific	V991	v991_EVM0006721	0	0	0	Core	V991	v991_EVM0000355	2115.44	701.075	1414.37	Specific	1cd3-2	1cd3-2_EVM0006910	0	0	0	Core	1cd3-2	1cd3-2_EVM0000356	50.6115	28.4056	22.2059
Specific	V991	v991_EVM0006765	0.18021	0	0.18021	Core	V991	v991_EVM0000356	0.332236	0	0.332236	Specific	1cd3-2	1cd3-2_EVM0006928	0	0	0	Core	1cd3-2	1cd3-2_EVM0000357	124.956	79.8893	45.0667
Specific	V991	v991_EVM0006785	57.7511	40.043	17.7081	Core	V991	v991_EVM0000357	20.1205	5.89473	14.2258	Specific	1cd3-2	1cd3-2_EVM0006979	0.497652	0.251868	0.245784	Core	1cd3-2	1cd3-2_EVM0000358	30.1141	17.6436	12.4705
Specific	V991	v991_EVM0006794	0.889653	0.145235	0.744418	Core	V991	v991_EVM0000358	117.552	3.1726	114.379	Specific	1cd3-2	1cd3-2_EVM0007027	5.37551	0.624774	4.75074	Core	1cd3-2	1cd3-2_EVM0000359	0.192385	0	0.192385
Specific	V991	v991_EVM0006801	2297	268.55	2028.45	Core	V991	v991_EVM0000359	4.31614	0	4.31614	Specific	1cd3-2	1cd3-2_EVM0007029	1.29043	0	1.29043	Core	1cd3-2	1cd3-2_EVM0000360	14.4929	5.7696	8.7233
Specific	V991	v991_EVM0006817	0	0	0	Core	V991	v991_EVM0000361	140.538	48.5792	91.9588	Specific	1cd3-2	1cd3-2_EVM0007032	32.9474	17.9769	14.9705	Core	1cd3-2	1cd3-2_EVM0000361	25.5948	5.48789	20.1069
Specific	V991	v991_EVM0006818	0.756438	0	0.756438	Core	V991	v991_EVM0000362	5.07107	3.29265	1.77842	Specific	1cd3-2	1cd3-2_EVM0007066	5.03115	1.29662	3.73453	Core	1cd3-2	1cd3-2_EVM0000362	127.162	44.5142	82.6478
Specific	V991	v991_EVM0006839	1.86155	0.270294	1.59126	Core	V991	v991_EVM0000363	2.58998	0	2.58998	Specific	1cd3-2	1cd3-2_EVM0007079	3.16047	1.72815	1.43232	Core	1cd3-2	1cd3-2_EVM0000364	3.66218	0.28515	3.37703
Specific	V991	v991_EVM0006870	76.433	19.2229	57.2101	Core	V991	v991_EVM0000365	11.7579	9.29489	2.46301	Specific	1cd3-2	1cd3-2_EVM0007117	11.1624	2.38696	8.77544	Core	1cd3-2	1cd3-2_EVM0000365	0.228742	0	0.228742
Specific	V991	v991_EVM0006888	4.18704	0.885426	3.30161	Core	V991	v991_EVM0000366	3.01334	0.91223	2.10111	Specific	1cd3-2	1cd3-2_EVM0007173	1.21235	0.684406	0.527944	Core	1cd3-2	1cd3-2_EVM0000366	3.15511	1.91577	1.23934
Specific	V991	v991_EVM0006897	8.21648	1.16855	7.04793	Core	V991	v991_EVM0000367	23.0827	3.26673	19.816	Specific	1cd3-2	1cd3-2_EVM0007181	0	0	0	Core	1cd3-2	1cd3-2_EVM0000367	0.449446	0.151647	0.297799
Specific	V991	v991_EVM0006899	160.739	70.6094	90.1296	Core	V991	v991_EVM0000368	56.1168	1.09186	55.0249	Specific	1cd3-2	1cd3-2_EVM0007192	0.369019	0.280148	0.088871	Core	1cd3-2	1cd3-2_EVM0000368	3.0278	0.86543	2.16237
Specific	V991	v991_EVM0006908	0.1136	0	0.1136	Core	V991	v991_EVM0000369	0	0	0	Specific	1cd3-2	1cd3-2_EVM0007205	1.45535	0.217894	1.23746	Core	1cd3-2	1cd3-2_EVM0000370	163.427	54.6608	108.766
Specific	V991	v991_EVM0006945	0.725597	0.242948	0.482649	Core	V991	v991_EVM0000370	6.01943	4.34706	1.67237	Specific	1cd3-2	1cd3-2_EVM0007228	0.534765	0	0.534765	Core	1cd3-2	1cd3-2_EVM0000371	234.335	37.119	197.216
Specific	V991	v991_EVM0006948	0.322142	0	0.322142	Core	V991	v991_EVM0000371	34.1038	15.397	18.7068	Specific	1cd3-2	1cd3-2_EVM0007232	0	0	0	Core	1cd3-2	1cd3-2_EVM0000372	59.7121	18.5118	41.2003
Specific	V991	v991_EVM0006955	5.17949	3.2827	1.89679	Core	V991	v991_EVM0000372	22.718	17.2217	5.4963	Specific	1cd3-2	1cd3-2_EVM0007235	2.48053	0.918964	1.56157	Core	1cd3-2	1cd3-2_EVM0000373	24.0348	5.83753	18.1973
Specific	V991	v991_EVM0006984	0.279014	0	0.279014	Core	V991	v991_EVM0000373	6.12878	0.449996	5.67878	Specific	1cd3-2	1cd3-2_EVM0007263	1.15504	0.635126	0.519914	Core	1cd3-2	1cd3-2_EVM0000374	7.80597	0.138016	7.66795
Specific	V991	v991_EVM0006986	0.335428	0.227284	0.108144	Core	V991	v991_EVM0000374	196.475	37.4049	159.07	Specific	1cd3-2	1cd3-2_EVM0007294	2.8227	0	2.8227	Core	1cd3-2	1cd3-2_EVM0000375	15.3033	5.15934	10.144
Specific	V991	v991_EVM0007029	1.29447	0	1.29447	Core	V991	v991_EVM0000375	3.71138	1.90541	1.80597	Specific	1cd3-2	1cd3-2_EVM0007296	10.5531	1.3695	9.1836	Core	1cd3-2	1cd3-2_EVM0000376	28.1489	4.91967	23.2292
Specific	V991	v991_EVM0007032	4.8877	1.63652	3.25118	Core	V991	v991_EVM0000376	86.434	62.5577	23.8763	Specific	1cd3-2	1cd3-2_EVM0007309	53.7921	18.7128	35.0793	Core	1cd3-2	1cd3-2_EVM0000377	15.8121	2.54363	13.2685
Specific	V991	v991_EVM0007069	1.15752	0.384122	0.773398	Core	V991	v991_EVM0000377	0	0	0	Specific	1cd3-2	1cd3-2_EVM0007314	1522.54	255.175	1267.37	Core	1cd3-2	1cd3-2_EVM0000378	0	0	0
Specific	V991	v991_EVM0007097	0	0	0	Core	V991	v991_EVM0000378	27.8976	18.3782	9.5194	Specific	1cd3-2	1cd3-2_EVM0007315	1.45134	0.260753	1.19059	Core	1cd3-2	1cd3-2_EVM0000380	105.356	40.335	65.021
Specific	V991	v991_EVM0007160	1.24874	0	1.24874	Core	V991	v991_EVM0000379	7.05855	2.98472	4.07383	Specific	1cd3-2	1cd3-2_EVM0007318	1.9819	0	1.9819	Core	1cd3-2	1cd3-2_EVM0000381	67.069	41.1976	25.8714
Specific	V991	v991_EVM0007165	2.17231	0.872813	1.2995	Core	V991	v991_EVM0000380	18.3608	11.9761	6.3847	Specific	1cd3-2	1cd3-2_EVM0007323	1.03691	0.292682	0.744228	Core	1cd3-2	1cd3-2_EVM0000383	113.538	48.1483	65.3897
Specific	V991	v991_EVM0007175	1.412	0.35458	1.05742	Core	V991	v991_EVM0000381	4.15916	0.504955	3.65421	Specific	1cd3-2	1cd3-2_EVM0007347	0	0	0	Core	1cd3-2	1cd3-2_EVM0000384	0.619865	0	0.619865
Specific	V991	v991_EVM0007186	0	0	0	Core	V991	v991_EVM0000382	6.97765	5.36035	1.6173	Specific	1cd3-2	1cd3-2_EVM0007350	1.67649	0	1.67649	Core	1cd3-2	1cd3-2_EVM0000385	0.465609	0.0697108	0.395898
Specific	V991	v991_EVM0007279	10.7724	1.69071	9.08169	Core	V991	v991_EVM0000383	3.91016	0.53909	3.37107	Specific	1cd3-2	1cd3-2_EVM0007397	5.60079	0.519563	5.08123	Core	1cd3-2	1cd3-2_EVM0000386	0.964065	0.259751	0.704314
Specific	V991	v991_EVM0007281	5.12056	1.07957	4.04099	Core	V991	v991_EVM0000384	17.5044	9.74433	7.76007	Specific	1cd3-2	1cd3-2_EVM0007421	1.82297	0.138135	1.68484	Core	1cd3-2	1cd3-2_EVM0000387	5.23025	0.238903	4.99135
Specific	V991	v991_EVM0007307	0	0	0	Core	V991	v991_EVM0000385	41.0952	7.3018	33.7934	Specific	1cd3-2	1cd3-2_EVM0007426	8.32885	2.21095	6.1179	Core	1cd3-2	1cd3-2_EVM0000388	0.412408	0	0.412408
Specific	V991	v991_EVM0007353	1.95132	0	1.95132	Core	V991	v991_EVM0000387	8.79796	2.39522	6.40274	Specific	1cd3-2	1cd3-2_EVM0007469	0.0463034	0	0.0463034	Core	1cd3-2	1cd3-2_EVM0000389	13.5029	4.763	8.7399
Specific	V991	v991_EVM0007354	1.15668	1.13296	0.02372	Core	V991	v991_EVM0000388	0.658028	0.257813	0.400215	Specific	1cd3-2	1cd3-2_EVM0007482	5.73657	2.55436	3.18221	Core	1cd3-2	1cd3-2_EVM0000390	0	0	0
Specific	V991	v991_EVM0007375	0.630884	0	0.630884	Core	V991	v991_EVM0000389	0	0	0	Specific	1cd3-2	1cd3-2_EVM0007509	0.298915	0	0.298915	Core	1cd3-2	1cd3-2_EVM0000391	1.36248	0.812518	0.549962
Specific	V991	v991_EVM0007378	2.26652	1.15183	1.11469	Core	V991	v991_EVM0000390	0	0	0	Specific	1cd3-2	1cd3-2_EVM0007511	0.702449	0	0.702449	Core	1cd3-2	1cd3-2_EVM0000392	0.120862	0	0.120862
Specific	V991	v991_EVM0007439	0	0	0	Core	V991	v991_EVM0000391	23.2006	1.99041	21.2102	Specific	1cd3-2	1cd3-2_EVM0007534	1.59684	0	1.59684	Core	1cd3-2	1cd3-2_EVM0000393	5.93066	1.32039	4.61027
Specific	V991	v991_EVM0007484	22.9481	3.42688	19.5212	Core	V991	v991_EVM0000392	120.032	67.2039	52.8281	Specific	1cd3-2	1cd3-2_EVM0007541	0.755322	0.343407	0.411915	Core	1cd3-2	1cd3-2_EVM0000394	22.6907	9.80814	12.8826
Specific	V991	v991_EVM0007502	0.961045	0.313778	0.647267	Core	V991	v991_EVM0000393	65.5372	2.87167	62.6655	Specific	1cd3-2	1cd3-2_EVM0007560	4.36296	0	4.36296	Core	1cd3-2	1cd3-2_EVM0000395	16.468	7.12217	9.34583
Specific	V991	v991_EVM0007503	1.63827	0	1.63827	Core	V991	v991_EVM0000394	0.0868802	0	0.0868802	Specific	1cd3-2	1cd3-2_EVM0007564	48.2483	9.65566	38.5926	Core	1cd3-2	1cd3-2_EVM0000396	5.62232	0.85904	4.76328
Specific	V991	v991_EVM0007522	0	0	0	Core	V991	v991_EVM0000395	238.486	128.872	109.614	Specific	1cd3-2	1cd3-2_EVM0007580	1.08629	0.895981	0.190309	Core	1cd3-2	1cd3-2_EVM0000397	53.8288	25.8079	28.0209
Specific	V991	v991_EVM0007557	617.426	173.751	443.675	Core	V991	v991_EVM0000396	1.8092	0	1.8092	Specific	1cd3-2	1cd3-2_EVM0007591	0.418021	0	0.418021	Core	1cd3-2	1cd3-2_EVM0000398	0.308719	0	0.308719
Specific	V991	v991_EVM0007571	0.680039	0.507757	0.172282	Core	V991	v991_EVM0000397	0.374826	0.248771	0.126055	Specific	1cd3-2	1cd3-2_EVM0007611	1.54284	0	1.54284	Core	1cd3-2	1cd3-2_EVM0000399	125.116	41.5241	83.5919
Specific	V991	v991_EVM0007666	0	0	0	Core	V991	v991_EVM0000398	0.577325	0	0.577325	Specific	1cd3-2	1cd3-2_EVM0007629	13.6895	5.49436	8.19514	Core	1cd3-2	1cd3-2_EVM0000400	5.14135	2.88253	2.25882
Specific	V991	v991_EVM0007680	140.026	5.48529	134.541	Core	V991	v991_EVM0000399	18.5531	4.16066	14.3924	Specific	1cd3-2	1cd3-2_EVM0007661	3.88321	0	3.88321	Core	1cd3-2	1cd3-2_EVM0000401	0	0	0
Specific	V991	v991_EVM0007704	4.1692	2.57714	1.59206	Core	V991	v991_EVM0000400	399.538	57.8585	341.68	Specific	1cd3-2	1cd3-2_EVM0007662	0	0	0	Core	1cd3-2	1cd3-2_EVM0000402	1.0752	0.877299	0.197901
Specific	V991	v991_EVM0007725	1.87955	1.22733	0.65222	Core	V991	v991_EVM0000401	30.6615	29.9785	0.683	Specific	1cd3-2	1cd3-2_EVM0007694	0.10158	0	0.10158	Core	1cd3-2	1cd3-2_EVM0000403	0.411357	0.104097	0.30726
Specific	V991	v991_EVM0007760	4.87387	1.73291	3.14096	Core	V991	v991_EVM0000402	564.054	431.531	132.523	Specific	1cd3-2	1cd3-2_EVM0007713	0	0	0	Core	1cd3-2	1cd3-2_EVM0000404	11.4297	2.79637	8.63333
Specific	V991	v991_EVM0007809	1.46723	0	1.46723	Core	V991	v991_EVM0000403	127.292	87.2607	40.0313	Specific	1cd3-2	1cd3-2_EVM0007725	1.44289	0.535403	0.907487	Core	1cd3-2	1cd3-2_EVM0000405	53.2861	24.0848	29.2013
Specific	V991	v991_EVM0007861	0.299177	0	0.299177	Core	V991	v991_EVM0000404	32.024	2.24416	29.7798	Specific	1cd3-2	1cd3-2_EVM0007743	1.00026	0.0785737	0.921686	Core	1cd3-2	1cd3-2_EVM0000406	2.23305	1.24291	0.99014
Specific	V991	v991_EVM0007894	3.45887	0.491924	2.96695	Core	V991	v991_EVM0000405	9.46715	1.75602	7.71113	Specific	1cd3-2	1cd3-2_EVM0007762	42.7458	31.7745	10.9713	Core	1cd3-2	1cd3-2_EVM0000407	664.738	424.801	239.937
Specific	V991	v991_EVM0007922	1.17236	0.692072	0.480288	Core	V991	v991_EVM0000406	1.47806	0	1.47806	Specific	1cd3-2	1cd3-2_EVM0007815	4.70372	1.3426	3.36112	Core	1cd3-2	1cd3-2_EVM0000408	0.440812	0	0.440812
Specific	V991	v991_EVM0007928	0.284105	0	0.284105	Core	V991	v991_EVM0000407	26.4183	3.01023	23.4081	Specific	1cd3-2	1cd3-2_EVM0007825	0.524105	0.194477	0.329628	Core	1cd3-2	1cd3-2_EVM0000409	8.87965	0.630943	8.24871
Specific	V991	v991_EVM0007972	0	0	0	Core	V991	v991_EVM0000408	16.0303	8.64941	7.38089	Specific	1cd3-2	1cd3-2_EVM0007831	716.284	142.123	574.161	Core	1cd3-2	1cd3-2_EVM0000410	20.046	9.90513	10.1409
Specific	V991	v991_EVM0007976	0.784191	0	0.784191	Core	V991	v991_EVM0000409	1.28635	0.722304	0.564046	Specific	1cd3-2	1cd3-2_EVM0007840	1.12683	0	1.12683	Core	1cd3-2	1cd3-2_EVM0000411	46.7303	16.2428	30.4875
Specific	V991	v991_EVM0007980	1.02118	0	1.02118	Core	V991	v991_EVM0000410	3.65679	0	3.65679	Specific	1cd3-2	1cd3-2_EVM0007851	6.3859	4.35502	2.03088	Core	1cd3-2	1cd3-2_EVM0000412	33.403	5.72649	27.6765
Specific	V991	v991_EVM0008024	0.511448	0	0.511448	Core	V991	v991_EVM0000411	19.3129	2.33853	16.9744	Specific	1cd3-2	1cd3-2_EVM0007872	1.05055	0.77023	0.28032	Core	1cd3-2	1cd3-2_EVM0000413	136.342	37.4317	98.9103
Specific	V991	v991_EVM0008056	0	0	0	Core	V991	v991_EVM0000412	45.307	9.2517	36.0553	Specific	1cd3-2	1cd3-2_EVM0007878	0.831689	0.410822	0.420867	Core	1cd3-2	1cd3-2_EVM0000414	3.19295	0	3.19295
Specific	V991	v991_EVM0008062	2.03155	0	2.03155	Core	V991	v991_EVM0000413	2.53351	1.2047	1.32881	Specific	1cd3-2	1cd3-2_EVM0007885	0	0	0	Core	1cd3-2	1cd3-2_EVM0000415	29.5389	8.97446	20.5644
Specific	V991	v991_EVM0008091	0.154819	0	0.154819	Core	V991	v991_EVM0000414	28.0806	25.2958	2.7848	Specific	1cd3-2	1cd3-2_EVM0007887	0.595008	0.309166	0.285842	Core	1cd3-2	1cd3-2_EVM0000416	0.146097	0	0.146097
Specific	V991	v991_EVM0008126	15.8307	0	15.8307	Core	V991	v991_EVM0000415	98.5403	56.2985	42.2418	Specific	1cd3-2	1cd3-2_EVM0007895	4.56661	0.924275	3.64234	Core	1cd3-2	1cd3-2_EVM0000417	19.6678	6.17991	13.4879
Specific	V991	v991_EVM0008131	0.454199	0	0.454199	Core	V991	v991_EVM0000416	10.7863	4.19054	6.59576	Specific	1cd3-2	1cd3-2_EVM0007923	1.42388	0.431579	0.992301	Core	1cd3-2	1cd3-2_EVM0000418	17.908	9.07811	8.82989
Specific	V991	v991_EVM0008149	38.7421	23.4737	15.2684	Core	V991	v991_EVM0000417	15.3321	7.64739	7.68471	Specific	1cd3-2	1cd3-2_EVM0007940	0.088484	0	0.088484	Core	1cd3-2	1cd3-2_EVM0000419	10.9659	6.68596	4.27994
Specific	V991	v991_EVM0008216	8.14345	4.79826	3.34519	Core	V991	v991_EVM0000418	3.33969	2.76264	0.57705	Specific	1cd3-2	1cd3-2_EVM0007958	1.35613	0	1.35613	Core	1cd3-2	1cd3-2_EVM0000420	40.8017	9.74602	31.0557
Specific	V991	v991_EVM0008219	1.07015	0	1.07015	Core	V991	v991_EVM0000419	104.713	44.4458	60.2672	Specific	1cd3-2	1cd3-2_EVM0008157	2.46186	0	2.46186	Core	1cd3-2	1cd3-2_EVM0000421	66.7194	53.994	12.7254
Specific	V991	v991_EVM0008249	0.860162	0	0.860162	Core	V991	v991_EVM0000420	242.442	74.5667	167.875	Specific	1cd3-2	1cd3-2_EVM0008161	37.6528	4.98899	32.6638	Core	1cd3-2	1cd3-2_EVM0000422	9.3163	4.9416	4.3747
Specific	V991	v991_EVM0008292	469.864	65.0197	404.844	Core	V991	v991_EVM0000421	0.959992	0.670812	0.28918	Specific	1cd3-2	1cd3-2_EVM0008198	0.897102	0	0.897102	Core	1cd3-2	1cd3-2_EVM0000423	0	0	0
Specific	V991	v991_EVM0008294	1.4705	1.08509	0.38541	Core	V991	v991_EVM0000422	2.32928	1.37503	0.95425	Specific	1cd3-2	1cd3-2_EVM0008234	1.30083	0.38952	0.91131	Core	1cd3-2	1cd3-2_EVM0000424	14.7288	7.89836	6.83044
Specific	V991	v991_EVM0008298	1.61058	0	1.61058	Core	V991	v991_EVM0000423	20.4148	0.98825	19.4265	Specific	1cd3-2	1cd3-2_EVM0008261	0.420628	0.377858	0.04277	Core	1cd3-2	1cd3-2_EVM0000425	1.5889	0.261618	1.32728
Specific	V991	v991_EVM0008315	0	0	0	Core	V991	v991_EVM0000424	145.432	101.915	43.517	Specific	1cd3-2	1cd3-2_EVM0008268	73.5066	41.2955	32.2111	Core	1cd3-2	1cd3-2_EVM0000426	4.36847	2.19759	2.17088
Specific	V991	v991_EVM0008340	0.652785	0	0.652785	Core	V991	v991_EVM0000425	1.72509	1.4785	0.24659	Specific	1cd3-2	1cd3-2_EVM0008278	0.622739	0.174818	0.447921	Core	1cd3-2	1cd3-2_EVM0000427	128.119	34.3944	93.7246
Specific	V991	v991_EVM0008357	2.12012	0	2.12012	Core	V991	v991_EVM0000426	0.155069	0	0.155069	Specific	1cd3-2	1cd3-2_EVM0008280	1.25406	0	1.25406	Core	1cd3-2	1cd3-2_EVM0000429	269.191	180.63	88.561
Specific	V991	v991_EVM0008435	1.91736	1.13186	0.7855	Core	V991	v991_EVM0000427	17.1737	14.6154	2.5583	Specific	1cd3-2	1cd3-2_EVM0008300	0.116899	0	0.116899	Core	1cd3-2	1cd3-2_EVM0000430	8.4396	1.50559	6.93401
Specific	V991	v991_EVM0008436	35.0558	10.844	24.2118	Core	V991	v991_EVM0000428	12.2592	4.7827	7.4765	Specific	1cd3-2	1cd3-2_EVM0008320	3.09325	0	3.09325	Core	1cd3-2	1cd3-2_EVM0000431	10.3691	4.5073	5.8618
Specific	V991	v991_EVM0008445	1.37999	0.467536	0.912454	Core	V991	v991_EVM0000429	17.2834	8.26669	9.01671	Specific	1cd3-2	1cd3-2_EVM0008329	0.138934	0	0.138934	Core	1cd3-2	1cd3-2_EVM0000432	0.891433	0.200197	0.691236
Specific	V991	v991_EVM0008447	0	0	0	Core	V991	v991_EVM0000431	0	0	0	Specific	1cd3-2	1cd3-2_EVM0008338	4.70653	0.802433	3.9041	Core	1cd3-2	1cd3-2_EVM0000433	152.017	118.122	33.895
Specific	V991	v991_EVM0008456	1.30831	1.02519	0.28312	Core	V991	v991_EVM0000432	2.40752	0	2.40752	Specific	1cd3-2	1cd3-2_EVM0008352	0.197428	0.0886765	0.108752	Core	1cd3-2	1cd3-2_EVM0000434	25.4817	5.41604	20.0657
Specific	V991	v991_EVM0008463	0.298594	0.148632	0.149962	Core	V991	v991_EVM0000433	2.38465	0.232748	2.1519	Specific	1cd3-2	1cd3-2_EVM0008366	10.9758	9.62383	1.35197	Core	1cd3-2	1cd3-2_EVM0000436	2.3945	1.09758	1.29692
Specific	V991	v991_EVM0008469	0	0	0	Core	V991	v991_EVM0000434	18.1313	10.7185	7.4128	Specific	1cd3-2	1cd3-2_EVM0008409	3.14558	0.731196	2.41438	Core	1cd3-2	1cd3-2_EVM0000437	17.6354	4.37175	13.2637
Specific	V991	v991_EVM0008475	1.55986	0.93175	0.62811	Core	V991	v991_EVM0000435	35.6162	27.1722	8.444	Specific	1cd3-2	1cd3-2_EVM0008430	19.0258	9.6292	9.3966	Core	1cd3-2	1cd3-2_EVM0000438	1913.03	858.457	1054.57
Specific	V991	v991_EVM0008503	2.00631	0	2.00631	Core	V991	v991_EVM0000436	149.699	38.3622	111.337	Specific	1cd3-2	1cd3-2_EVM0008433	1.17588	0.232335	0.943545	Core	1cd3-2	1cd3-2_EVM0000439	174.957	110.031	64.926
Specific	V991	v991_EVM0008522	0.783671	0.257011	0.52666	Core	V991	v991_EVM0000437	0.249103	0	0.249103	Specific	1cd3-2	1cd3-2_EVM0008447	4.59929	1.02398	3.57531	Core	1cd3-2	1cd3-2_EVM0000441	9.23817	1.01153	8.22664
Specific	V991	v991_EVM0008535	0.361366	0	0.361366	Core	V991	v991_EVM0000438	36.5336	27.9764	8.5572	Specific	1cd3-2	1cd3-2_EVM0008526	2.92105	0.480962	2.44009	Core	1cd3-2	1cd3-2_EVM0000442	1.52913	0.257971	1.27116
Specific	V991	v991_EVM0008562	1.44508	0.479548	0.965532	Core	V991	v991_EVM0000439	137.625	61.6657	75.9593	Specific	1cd3-2	1cd3-2_EVM0008532	2.08121	0	2.08121	Core	1cd3-2	1cd3-2_EVM0000443	135.341	90.3221	45.0189
Specific	V991	v991_EVM0008578	101.599	22.7005	78.8985	Core	V991	v991_EVM0000440	0	0	0	Specific	1cd3-2	1cd3-2_EVM0008536	1.35326	0	1.35326	Core	1cd3-2	1cd3-2_EVM0000444	0.0722226	0	0.0722226
Specific	V991	v991_EVM0008598	0.233768	0	0.233768	Core	V991	v991_EVM0000441	127.196	3.04316	124.153	Specific	1cd3-2	1cd3-2_EVM0008562	39.231	33.6925	5.5385	Core	1cd3-2	1cd3-2_EVM0000445	2.58367	0.358956	2.22471
Specific	V991	v991_EVM0008623	1.01924	0.501403	0.517837	Core	V991	v991_EVM0000442	23.221	5.91827	17.3027	Specific	1cd3-2	1cd3-2_EVM0008594	0	0	0	Core	1cd3-2	1cd3-2_EVM0000446	14.6642	6.09362	8.57058
Specific	V991	v991_EVM0008647	1.13333	0.758937	0.374393	Core	V991	v991_EVM0000443	21.9031	6.01537	15.8877	Specific	1cd3-2	1cd3-2_EVM0008644	0.498899	0	0.498899	Core	1cd3-2	1cd3-2_EVM0000447	0.776108	0.213381	0.562727
Specific	V991	v991_EVM0008704	0.247913	0	0.247913	Core	V991	v991_EVM0000444	1.562	0.780789	0.781211	Specific	1cd3-2	1cd3-2_EVM0008673	1.4283	0	1.4283	Core	1cd3-2	1cd3-2_EVM0000448	109.803	42.1897	67.6133
Specific	V991	v991_EVM0008743	38.2235	17.6012	20.6223	Core	V991	v991_EVM0000445	18.2973	1.70435	16.5929	Specific	1cd3-2	1cd3-2_EVM0008674	7.10154	1.69401	5.40753	Core	1cd3-2	1cd3-2_EVM0000449	6.30652	0.653683	5.65284
Specific	V991	v991_EVM0008783	4.49791	0	4.49791	Core	V991	v991_EVM0000446	25.0177	5.28202	19.7357	Specific	1cd3-2	1cd3-2_EVM0008718	0.731378	0.536221	0.195157	Core	1cd3-2	1cd3-2_EVM0000450	2.90005	1.59466	1.30539
Specific	V991	v991_EVM0008787	1.35984	0.390264	0.969576	Core	V991	v991_EVM0000447	8.6843	3.19181	5.49249	Specific	1cd3-2	1cd3-2_EVM0008719	8.73894	5.49397	3.24497	Core	1cd3-2	1cd3-2_EVM0000451	2.44582	1.85679	0.58903
Specific	V991	v991_EVM0008846	0.580772	0	0.580772	Core	V991	v991_EVM0000448	22.7158	22.5093	0.2065	Specific	1cd3-2	1cd3-2_EVM0008723	0.801883	0.360172	0.441711	Core	1cd3-2	1cd3-2_EVM0000452	0	0	0
Specific	V991	v991_EVM0008852	0.362125	0	0.362125	Core	V991	v991_EVM0000449	1.61923	0.329153	1.29008	Specific	1cd3-2	1cd3-2_EVM0008743	8.99125	3.63963	5.35162	Core	1cd3-2	1cd3-2_EVM0000453	51.0923	13.6847	37.4076
Specific	V991	v991_EVM0008888	2.92589	2.05613	0.86976	Core	V991	v991_EVM0000450	7.95482	6.0146	1.94022	Specific	1cd3-2	1cd3-2_EVM0008745	0	0	0	Core	1cd3-2	1cd3-2_EVM0000454	27.1528	8.24354	18.9093
Specific	V991	v991_EVM0008897	0	0	0	Core	V991	v991_EVM0000451	31.5952	1.99085	29.6044	Specific	1cd3-2	1cd3-2_EVM0008752	0.615464	0.552882	0.062582	Core	1cd3-2	1cd3-2_EVM0000455	2.19007	0.0786441	2.11143
Specific	V991	v991_EVM0008908	0.470234	0	0.470234	Core	V991	v991_EVM0000452	93.2998	54.7272	38.5726	Specific	1cd3-2	1cd3-2_EVM0008765	2.54912	1.25917	1.28995	Core	1cd3-2	1cd3-2_EVM0000456	17.1686	6.91621	10.2524
Specific	V991	v991_EVM0008932	0.350835	0.117468	0.233367	Core	V991	v991_EVM0000453	50.8945	8.55169	42.3428	Specific	1cd3-2	1cd3-2_EVM0008775	0.465009	0.102279	0.36273	Core	1cd3-2	1cd3-2_EVM0000457	20.5742	8.20778	12.3664
Specific	V991	v991_EVM0008933	0	0	0	Core	V991	v991_EVM0000454	3.90738	1.9946	1.91278	Specific	1cd3-2	1cd3-2_EVM0008794	4.07074	1.22094	2.8498	Core	1cd3-2	1cd3-2_EVM0000458	21.434	13.6913	7.7427
Specific	V991	v991_EVM0008974	4.91381	3.07345	1.84036	Core	V991	v991_EVM0000455	103.284	16.4766	86.8074	Specific	1cd3-2	1cd3-2_EVM0008801	0.954167	0.160972	0.793195	Core	1cd3-2	1cd3-2_EVM0000459	24.0157	8.80463	15.2111
Specific	V991	v991_EVM0008978	1.06374	0.154454	0.909286	Core	V991	v991_EVM0000456	3.68066	0.840256	2.8404	Specific	1cd3-2	1cd3-2_EVM0008835	1.09223	0.431616	0.660614	Core	1cd3-2	1cd3-2_EVM0000460	0	0	0
Specific	V991	v991_EVM0009017	17.5132	0	17.5132	Core	V991	v991_EVM0000457	48.954	39.2018	9.7522	Specific	1cd3-2	1cd3-2_EVM0008866	0	0	0	Core	1cd3-2	1cd3-2_EVM0000461	6.92278	3.39754	3.52524
Specific	V991	v991_EVM0009044	0.808776	0	0.808776	Core	V991	v991_EVM0000458	496.338	100.178	396.16	Specific	1cd3-2	1cd3-2_EVM0008884	14.1318	4.30544	9.82636	Core	1cd3-2	1cd3-2_EVM0000462	31.3823	10.6683	20.714
Specific	V991	v991_EVM0009075	0.608637	0.119764	0.488873	Core	V991	v991_EVM0000459	9.29257	5.57772	3.71485	Specific	1cd3-2	1cd3-2_EVM0008888	0.499951	0.296347	0.203604	Core	1cd3-2	1cd3-2_EVM0000463	3.04026	1.50417	1.53609
Specific	V991	v991_EVM0009100	0.701133	0	0.701133	Core	V991	v991_EVM0000460	244.71	76.7334	167.977	Specific	1cd3-2	1cd3-2_EVM0008889	11.5434	2.11581	9.42759	Core	1cd3-2	1cd3-2_EVM0000464	28.8648	6.50072	22.3641
Specific	V991	v991_EVM0009156	0.41852	0	0.41852	Core	V991	v991_EVM0000461	23.1038	3.27369	19.8301	Specific	1cd3-2	1cd3-2_EVM0008890	1.3304	0	1.3304	Core	1cd3-2	1cd3-2_EVM0000465	1.36816	0.772365	0.595795
Specific	V991	v991_EVM0009167	0.993233	0.488608	0.504625	Core	V991	v991_EVM0000462	0.448156	0	0.448156	Specific	1cd3-2	1cd3-2_EVM0008910	1.86822	0.339754	1.52847	Core	1cd3-2	1cd3-2_EVM0000466	6.55608	2.58477	3.97131
Specific	V991	v991_EVM0009178	1.80149	0.361911	1.43958	Core	V991	v991_EVM0000463	117.119	25.8824	91.2366	Specific	1cd3-2	1cd3-2_EVM0008924	31.6632	5.30268	26.3605	Core	1cd3-2	1cd3-2_EVM0000467	0.65121	0.0823964	0.568814
Specific	V991	v991_EVM0009190	0	0	0	Core	V991	v991_EVM0000464	4.48796	2.52319	1.96477	Specific	1cd3-2	1cd3-2_EVM0008933	6.71008	1.37778	5.3323	Core	1cd3-2	1cd3-2_EVM0000468	1.84639	0.699551	1.14684
Specific	V991	v991_EVM0009209	0.319691	0	0.319691	Core	V991	v991_EVM0000465	2.77597	1.7655	1.01047	Specific	1cd3-2	1cd3-2_EVM0008943	1.68273	0.936599	0.746131	Core	1cd3-2	1cd3-2_EVM0000469	122.469	52.6933	69.7757
Specific	V991	v991_EVM0009229	12.7402	3.10235	9.63785	Core	V991	v991_EVM0000466	1.02461	0	1.02461	Specific	1cd3-2	1cd3-2_EVM0008951	0	0	0	Core	1cd3-2	1cd3-2_EVM0000470	3.09698	0.337599	2.75938
Specific	V991	v991_EVM0009263	40.1306	10.5574	29.5732	Core	V991	v991_EVM0000467	12.0654	8.53092	3.53448	Specific	1cd3-2	1cd3-2_EVM0008953	1.82166	0.368786	1.45287	Core	1cd3-2	1cd3-2_EVM0000471	46.2305	11.9401	34.2904
Specific	V991	v991_EVM0009285	1.57561	0.113047	1.46256	Core	V991	v991_EVM0000468	5.4741	0.683276	4.79082	Specific	1cd3-2	1cd3-2_EVM0008966	1.14592	0	1.14592	Core	1cd3-2	1cd3-2_EVM0000472	0.975624	0.29214	0.683484
Specific	V991	v991_EVM0009290	0.412881	0	0.412881	Core	V991	v991_EVM0000469	0.255331	0.0641183	0.191213	Specific	1cd3-2	1cd3-2_EVM0008984	7.31718	4.5524	2.76478	Core	1cd3-2	1cd3-2_EVM0000473	0	0	0
Specific	V991	v991_EVM0009293	818.479	343.219	475.26	Core	V991	v991_EVM0000470	38.1195	0.284884	37.8346	Specific	1cd3-2	1cd3-2_EVM0008990	0	0	0	Core	1cd3-2	1cd3-2_EVM0000474	3.26359	0.279213	2.98438
Specific	V991	v991_EVM0009303	0	0	0	Core	V991	v991_EVM0000471	19.9557	6.11641	13.8393	Specific	1cd3-2	1cd3-2_EVM0008999	0.781742	0	0.781742	Core	1cd3-2	1cd3-2_EVM0000475	144.906	109.153	35.753
Specific	V991	v991_EVM0009312	0.358731	0	0.358731	Core	V991	v991_EVM0000472	121.757	98.7316	23.0254	Specific	1cd3-2	1cd3-2_EVM0009005	0	0	0	Core	1cd3-2	1cd3-2_EVM0000476	70.4831	38.2826	32.2005
Specific	V991	v991_EVM0009350	0.520131	0	0.520131	Core	V991	v991_EVM0000473	1.90058	1.47377	0.42681	Specific	1cd3-2	1cd3-2_EVM0009018	0.176141	0	0.176141	Core	1cd3-2	1cd3-2_EVM0000477	29.3864	21.1183	8.2681
Specific	V991	v991_EVM0009358	3.76228	0.546278	3.216	Core	V991	v991_EVM0000474	262.423	151.908	110.515	Specific	1cd3-2	1cd3-2_EVM0009021	28.9283	10.9489	17.9794	Core	1cd3-2	1cd3-2_EVM0000478	6.32683	2.17681	4.15002
Specific	V991	v991_EVM0009379	0.90517	0	0.90517	Core	V991	v991_EVM0000476	56.4324	29.3757	27.0567	Specific	1cd3-2	1cd3-2_EVM0009023	1.39158	0.343694	1.04789	Core	1cd3-2	1cd3-2_EVM0000479	0.134374	0	0.134374
Specific	V991	v991_EVM0009381	30.6127	1.70831	28.9044	Core	V991	v991_EVM0000477	41.3938	16.2047	25.1891	Specific	1cd3-2	1cd3-2_EVM0009032	189.967	34.4132	155.554	Core	1cd3-2	1cd3-2_EVM0000480	78.4225	34.2757	44.1468
Specific	V991	v991_EVM0009446	42.0836	3.63629	38.4473	Core	V991	v991_EVM0000478	4.07462	2.42539	1.64923	Specific	1cd3-2	1cd3-2_EVM0009034	2.03773	0.366022	1.67171	Core	1cd3-2	1cd3-2_EVM0000481	39.346	20.0379	19.3081
Specific	V991	v991_EVM0009461	246.223	38.3927	207.83	Core	V991	v991_EVM0000479	9.3012	3.4764	5.8248	Specific	1cd3-2	1cd3-2_EVM0009039	0.115295	0	0.115295	Core	1cd3-2	1cd3-2_EVM0000483	10.1706	1.42122	8.74938
Specific	V991	v991_EVM0009511	3.39323	0.981915	2.41132	Core	V991	v991_EVM0000480	27.7982	17.9021	9.8961	Specific	1cd3-2	1cd3-2_EVM0009047	1.21953	0.821644	0.397886	Core	1cd3-2	1cd3-2_EVM0000484	103.924	17.3168	86.6072
Specific	V991	v991_EVM0009538	0.714269	0	0.714269	Core	V991	v991_EVM0000481	286.527	36.4468	250.08	Specific	1cd3-2	1cd3-2_EVM0009056	0.296533	0	0.296533	Core	1cd3-2	1cd3-2_EVM0000485	6.94472	1.2299	5.71482
Specific	V991	v991_EVM0009596	1.28722	0	1.28722	Core	V991	v991_EVM0000482	6.84785	3.89896	2.94889	Specific	1cd3-2	1cd3-2_EVM0009064	0.67968	0.305284	0.374396	Core	1cd3-2	1cd3-2_EVM0000486	6.44416	4.80173	1.64243
Specific	V991	v991_EVM0009611	0.153995	0	0.153995	Core	V991	v991_EVM0000483	8.61174	2.6019	6.00984	Specific	1cd3-2	1cd3-2_EVM0009081	0	0	0	Core	1cd3-2	1cd3-2_EVM0000487	7.41474	0	7.41474
Specific	V991	v991_EVM0009626	5.78185	1.1068	4.67505	Core	V991	v991_EVM0000484	16.1103	4.28744	11.8229	Specific	1cd3-2	1cd3-2_EVM0009098	0.862838	0.727822	0.135016	Core	1cd3-2	1cd3-2_EVM0000488	0	0	0
Specific	V991	v991_EVM0009664	0.0399101	0	0.0399101	Core	V991	v991_EVM0000485	2.40041	0.937019	1.46339	Specific	1cd3-2	1cd3-2_EVM0009129	5.21497	2.24207	2.9729	Core	1cd3-2	1cd3-2_EVM0000489	260.908	149.278	111.63
Specific	V991	v991_EVM0009677	0.73612	0	0.73612	Core	V991	v991_EVM0000486	49.9939	6.83487	43.159	Specific	1cd3-2	1cd3-2_EVM0009135	0	0	0	Core	1cd3-2	1cd3-2_EVM0000490	305.243	178.366	126.877
Specific	V991	v991_EVM0009708	0.983491	0.244777	0.738714	Core	V991	v991_EVM0000487	0.516554	0	0.516554	Specific	1cd3-2	1cd3-2_EVM0009137	1.14281	0.513304	0.629506	Core	1cd3-2	1cd3-2_EVM0000491	0	0	0
Specific	V991	v991_EVM0009746	37.4224	1.87949	35.5429	Core	V991	v991_EVM0000489	0.0746121	0	0.0746121	Specific	1cd3-2	1cd3-2_EVM0009156	2.55077	1.52896	1.02181	Core	1cd3-2	1cd3-2_EVM0000492	62.7687	21.8146	40.9541
Specific	V991	v991_EVM0009760	3.61581	0	3.61581	Core	V991	v991_EVM0000490	3.64564	0.857053	2.78859	Specific	1cd3-2	1cd3-2_EVM0009187	0.735457	0.372224	0.363233	Core	1cd3-2	1cd3-2_EVM0000493	93.1016	30.2284	62.8732
Specific	V991	v991_EVM0009764	5.791	3.3932	2.3978	Core	V991	v991_EVM0000491	297.828	86.9093	210.919	Specific	1cd3-2	1cd3-2_EVM0009196	1.08947	0.661675	0.427795	Core	1cd3-2	1cd3-2_EVM0000494	22.8212	9.50595	13.3153
Specific	V991	v991_EVM0009768	2.80547	0	2.80547	Core	V991	v991_EVM0000492	74.7213	25.8731	48.8482	Specific	1cd3-2	1cd3-2_EVM0009213	0	0	0	Core	1cd3-2	1cd3-2_EVM0000495	8.14097	1.04474	7.09623
Specific	V991	v991_EVM0009769	0.22648	0	0.22648	Core	V991	v991_EVM0000493	0.801983	0.399205	0.402778	Specific	1cd3-2	1cd3-2_EVM0009220	0.191928	0	0.191928	Core	1cd3-2	1cd3-2_EVM0000496	0.27721	0	0.27721
Specific	V991	v991_EVM0009773	0.739078	0.123731	0.615347	Core	V991	v991_EVM0000494	19.8719	11.667	8.2049	Specific	1cd3-2	1cd3-2_EVM0009233	87.0729	36.2919	50.781	Core	1cd3-2	1cd3-2_EVM0000497	72.2843	14.4078	57.8765
Specific	V991	v991_EVM0009830	0	0	0	Core	V991	v991_EVM0000495	0.156315	0.153109	0.003206	Specific	1cd3-2	1cd3-2_EVM0009264	0.368546	0	0.368546	Core	1cd3-2	1cd3-2_EVM0000498	3.4813	2.43235	1.04895
Specific	V991	v991_EVM0009858	13.5158	1.86883	11.647	Core	V991	v991_EVM0000496	0.463515	0	0.463515	Specific	1cd3-2	1cd3-2_EVM0009269	1.02697	0.369019	0.657951	Core	1cd3-2	1cd3-2_EVM0000499	120.213	74.0843	46.1287
Specific	V991	v991_EVM0009894	1.02118	0	1.02118	Core	V991	v991_EVM0000497	141.628	74.9098	66.7182	Specific	1cd3-2	1cd3-2_EVM0009289	0	0	0	Core	1cd3-2	1cd3-2_EVM0000500	56.0742	9.15515	46.919
Specific	V991	v991_EVM0009899	0.965818	0	0.965818	Core	V991	v991_EVM0000498	0	0	0	Specific	1cd3-2	1cd3-2_EVM0009291	1.73874	0	1.73874	Core	1cd3-2	1cd3-2_EVM0000501	25.2363	4.48972	20.7466
Specific	V991	v991_EVM0009905	40.8179	0.0555138	40.7624	Core	V991	v991_EVM0000499	0.119577	0	0.119577	Specific	1cd3-2	1cd3-2_EVM0009331	1.18911	0	1.18911	Core	1cd3-2	1cd3-2_EVM0000502	0.128091	0	0.128091
Specific	V991	v991_EVM0009943	0	0	0	Core	V991	v991_EVM0000500	11.1415	0.779803	10.3617	Specific	1cd3-2	1cd3-2_EVM0009356	1.11252	0	1.11252	Core	1cd3-2	1cd3-2_EVM0000504	21.2918	3.34695	17.9448
Specific	V991	v991_EVM0009945	0.536419	0.0769742	0.459445	Core	V991	v991_EVM0000501	207.223	44.2041	163.019	Specific	1cd3-2	1cd3-2_EVM0009373	0	0	0	Core	1cd3-2	1cd3-2_EVM0000505	69.4808	29.2899	40.1909
Specific	V991	v991_EVM0009946	0.604255	0	0.604255	Core	V991	v991_EVM0000502	10.1881	7.4308	2.7573	Specific	1cd3-2	1cd3-2_EVM0009413	2.21784	0	2.21784	Core	1cd3-2	1cd3-2_EVM0000506	28.5101	14.1696	14.3405
Specific	V991	v991_EVM0009961	0.593701	0.42597	0.167731	Core	V991	v991_EVM0000503	1.22175	0.111565	1.11018	Specific	1cd3-2	1cd3-2_EVM0009426	1.27222	0	1.27222	Core	1cd3-2	1cd3-2_EVM0000507	2.67627	0.881316	1.79495
Specific	V991	v991_EVM0010025	10.5205	5.21398	5.30652	Core	V991	v991_EVM0000504	18.6985	8.90865	9.78985	Specific	1cd3-2	1cd3-2_EVM0009430	1.71335	0.677062	1.03629	Core	1cd3-2	1cd3-2_EVM0000508	29.2513	9.01882	20.2325
Specific	V991	v991_EVM0010042	0.486529	0	0.486529	Core	V991	v991_EVM0000505	125.393	27.4448	97.9482	Specific	1cd3-2	1cd3-2_EVM0009451	0.789269	0	0.789269	Core	1cd3-2	1cd3-2_EVM0000509	80.1851	65.4323	14.7528
Specific	V991	v991_EVM0010043	0.912241	0.0763603	0.835881	Core	V991	v991_EVM0000506	14.0766	13.1086	0.968	Specific	1cd3-2	1cd3-2_EVM0009505	0.936564	0	0.936564	Core	1cd3-2	1cd3-2_EVM0000510	0.706157	0.285916	0.420241
Specific	V991	v991_EVM0010066	0.413438	0.102899	0.310539	Core	V991	v991_EVM0000507	15.0943	2.84105	12.2532	Specific	1cd3-2	1cd3-2_EVM0009530	3.04678	0.68534	2.36144	Core	1cd3-2	1cd3-2_EVM0000511	3.29246	2.62717	0.66529
Specific	V991	v991_EVM0010097	2.86315	0	2.86315	Core	V991	v991_EVM0000508	12.4536	2.0652	10.3884	Specific	1cd3-2	1cd3-2_EVM0009532	0	0	0	Core	1cd3-2	1cd3-2_EVM0000512	70.5817	23.4486	47.1331
Specific	V991	v991_EVM0010105	5.02735	1.05205	3.9753	Core	V991	v991_EVM0000509	37.2063	25.6478	11.5585	Specific	1cd3-2	1cd3-2_EVM0009535	4.28943	0.530551	3.75888	Core	1cd3-2	1cd3-2_EVM0000513	0	0	0
Specific	V991	v991_EVM0010137	1.83082	0.303778	1.52704	Core	V991	v991_EVM0000510	10.2762	7.36801	2.90819	Specific	1cd3-2	1cd3-2_EVM0009564	16.2883	8.05869	8.22961	Core	1cd3-2	1cd3-2_EVM0000514	7.77224	2.33892	5.43332
Specific	V991	v991_EVM0010141	65.4906	5.0153	60.4753	Core	V991	v991_EVM0000511	2.558	0.19765	2.36035	Specific	1cd3-2	1cd3-2_EVM0009604	0	0	0	Core	1cd3-2	1cd3-2_EVM0000515	2.40848	0.609482	1.799
Specific	V991	v991_EVM0010143	0	0	0	Core	V991	v991_EVM0000512	17.0518	3.87578	13.176	Specific	1cd3-2	1cd3-2_EVM0009605	2.15998	0	2.15998	Core	1cd3-2	1cd3-2_EVM0000516	85.6055	38.8205	46.785
Specific	V991	v991_EVM0010223	341.938	101.066	240.872	Core	V991	v991_EVM0000513	2.97623	1.42359	1.55264	Specific	1cd3-2	1cd3-2_EVM0009628	2.54661	0.542682	2.00393	Core	1cd3-2	1cd3-2_EVM0000517	48.3956	18.775	29.6206
Specific	V991	v991_EVM0010235	0.541528	0	0.541528	Core	V991	v991_EVM0000514	1.74052	0.68498	1.05554	Specific	1cd3-2	1cd3-2_EVM0009639	0.689577	0	0.689577	Core	1cd3-2	1cd3-2_EVM0000518	1.2065	0	1.2065
Specific	V991	v991_EVM0010240	38.9751	18.9399	20.0352	Core	V991	v991_EVM0000515	4.86892	0.988579	3.88034	Specific	1cd3-2	1cd3-2_EVM0009679	16.1998	4.2937	11.9061	Core	1cd3-2	1cd3-2_EVM0000519	0	0	0
Specific	V991	v991_EVM0010255	0.236023	0	0.236023	Core	V991	v991_EVM0000516	0.391686	0	0.391686	Specific	1cd3-2	1cd3-2_EVM0009724	6.66895	0.366022	6.30293	Core	1cd3-2	1cd3-2_EVM0000520	207.244	70.9617	136.282
Specific	V991	v991_EVM0010271	2.25263	0	2.25263	Core	V991	v991_EVM0000517	0	0	0	Specific	1cd3-2	1cd3-2_EVM0009734	0	0	0	Core	1cd3-2	1cd3-2_EVM0000521	0.753267	0	0.753267
Specific	V991	v991_EVM0010293	0	0	0	Core	V991	v991_EVM0000518	40.469	12.2224	28.2466	Specific	1cd3-2	1cd3-2_EVM0009748	8.97699	5.64493	3.33206	Core	1cd3-2	1cd3-2_EVM0000522	113.507	13.2421	100.265
Specific	V991	v991_EVM0010304	0.824305	0.413996	0.410309	Core	V991	v991_EVM0000519	14.6747	6.53693	8.13777	Specific	1cd3-2	1cd3-2_EVM0009799	0	0	0	Core	1cd3-2	1cd3-2_EVM0000524	14.2327	3.92925	10.3034
Specific	V991	v991_EVM0010317	4.07381	2.6341	1.43971	Core	V991	v991_EVM0000520	3.63823	1.32744	2.31079	Specific	1cd3-2	1cd3-2_EVM0009813	2.66736	2.12141	0.54595	Core	1cd3-2	1cd3-2_EVM0000526	121.533	62.6716	58.8614
Specific	V991	v991_EVM0010318	4.38001	2.59688	1.78313	Core	V991	v991_EVM0000521	12.9234	0.51925	12.4041	Specific	1cd3-2	1cd3-2_EVM0009856	15.4583	1.53002	13.9283	Core	1cd3-2	1cd3-2_EVM0000527	2.31144	0.428846	1.88259
Specific	V991	v991_EVM0010336	1.49907	0.839045	0.660025	Core	V991	v991_EVM0000522	37.5781	12.6816	24.8965	Specific	1cd3-2	1cd3-2_EVM0009887	0.892091	0	0.892091	Core	1cd3-2	1cd3-2_EVM0000528	232.337	136.375	95.962
Specific	V991	v991_EVM0010346	1.7347	0	1.7347	Core	V991	v991_EVM0000523	0.279297	0	0.279297	Specific	1cd3-2	1cd3-2_EVM0009893	0	0	0	Core	1cd3-2	1cd3-2_EVM0000529	3.32451	0.702697	2.62181
Specific	V991	v991_EVM0010356	1.2708	0	1.2708	Core	V991	v991_EVM0000524	280.801	94.2978	186.503	Specific	1cd3-2	1cd3-2_EVM0009895	6.23259	1.97606	4.25653	Core	1cd3-2	1cd3-2_EVM0000530	33.8469	6.16184	27.6851
Specific	V991	v991_EVM0010360	2.56296	1.93082	0.63214	Core	V991	v991_EVM0000525	22.5758	4.56471	18.0111	Specific	1cd3-2	1cd3-2_EVM0009918	10.1926	3.3565	6.8361	Core	1cd3-2	1cd3-2_EVM0000531	13.4361	3.96621	9.46989
Specific	V991	v991_EVM0010372	0.399728	0	0.399728	Core	V991	v991_EVM0000526	34.4855	17.0866	17.3989	Specific	1cd3-2	1cd3-2_EVM0009922	1.15788	0.346716	0.811164	Core	1cd3-2	1cd3-2_EVM0000532	349.649	137.309	212.34
Specific	V991	v991_EVM0010378	0	0	0	Core	V991	v991_EVM0000527	22.7325	4.86465	17.8679	Specific	1cd3-2	1cd3-2_EVM0009939	0	0	0	Core	1cd3-2	1cd3-2_EVM0000533	135.151	56.5169	78.6341
Specific	V991	v991_EVM0010393	1.32502	0	1.32502	Core	V991	v991_EVM0000528	11.132	2.76539	8.36661	Specific	1cd3-2	1cd3-2_EVM0009947	1.03579	0.379702	0.656088	Core	1cd3-2	1cd3-2_EVM0000534	27.9028	9.59126	18.3115
Specific	V991	v991_EVM0010408	1.93033	0	1.93033	Core	V991	v991_EVM0000529	19.4195	9.29047	10.129	Specific	1cd3-2	1cd3-2_EVM0009976	3.3565	1.24548	2.11102	Core	1cd3-2	1cd3-2_EVM0000535	77.3967	33.4667	43.93
Specific	V991	v991_EVM0010428	0.747213	0	0.747213	Core	V991	v991_EVM0000530	3.5623	2.46447	1.09783	Specific	1cd3-2	1cd3-2_EVM0009980	0	0	0	Core	1cd3-2	1cd3-2_EVM0000536	217.327	129.985	87.342
Specific	V991	v991_EVM0010455	0.293753	0	0.293753	Core	V991	v991_EVM0000531	11.3466	2.42058	8.92602	Specific	1cd3-2	1cd3-2_EVM0010000	137.298	20.2152	117.083	Core	1cd3-2	1cd3-2_EVM0000537	0	0	0
Specific	V991	v991_EVM0010473	0.832563	0	0.832563	Core	V991	v991_EVM0000532	83.9143	49.0773	34.837	Specific	1cd3-2	1cd3-2_EVM0010008	0.291231	0	0.291231	Core	1cd3-2	1cd3-2_EVM0000539	1361.43	909.414	452.016
Specific	V991	v991_EVM0010481	154.688	54.6715	100.016	Core	V991	v991_EVM0000533	22.7399	9.11834	13.6216	Specific	1cd3-2	1cd3-2_EVM0010041	1.40853	0.475251	0.933279	Core	1cd3-2	1cd3-2_EVM0000540	48.8975	4.33084	44.5667
Specific	V991	v991_EVM0010483	6.43516	1.63391	4.80125	Core	V991	v991_EVM0000534	16.9414	9.90098	7.04042	Specific	1cd3-2	1cd3-2_EVM0010072	0.239646	0	0.239646	Core	1cd3-2	1cd3-2_EVM0000541	50.6231	11.1396	39.4835
Specific	V991	v991_EVM0010514	6.1855	0.119484	6.06602	Core	V991	v991_EVM0000536	39.8837	22.6457	17.238	Specific	1cd3-2	1cd3-2_EVM0010075	53.0339	33.664	19.3699	Core	1cd3-2	1cd3-2_EVM0000543	14.8546	4.07888	10.7757
Specific	V991	v991_EVM0010518	72.8538	15.5602	57.2936	Core	V991	v991_EVM0000537	2.52492	0.609376	1.91554	Specific	1cd3-2	1cd3-2_EVM0010092	0	0	0	Core	1cd3-2	1cd3-2_EVM0000544	25.6184	6.1417	19.4767
Specific	V991	v991_EVM0010528	0	0	0	Core	V991	v991_EVM0000538	721.52	34.9871	686.533	Specific	1cd3-2	1cd3-2_EVM0010193	145.824	91.2004	54.6236	Core	1cd3-2	1cd3-2_EVM0000545	1.49798	0.147988	1.34999
Specific	V991	v991_EVM0010578	2.26256	0	2.26256	Core	V991	v991_EVM0000539	16.5649	9.94881	6.61609	Specific	1cd3-2	1cd3-2_EVM0010213	0.709191	0.175437	0.533754	Core	1cd3-2	1cd3-2_EVM0000546	15.2667	9.36445	5.90225
Specific	V991	v991_EVM0010583	0	0	0	Core	V991	v991_EVM0000540	96.5579	19.358	77.1999	Specific	1cd3-2	1cd3-2_EVM0010214	1.21506	1.02493	0.19013	Core	1cd3-2	1cd3-2_EVM0000547	61.2289	12.8965	48.3324
Specific	V991	v991_EVM0010586	0.336637	0	0.336637	Core	V991	v991_EVM0000541	247.506	159.761	87.745	Specific	1cd3-2	1cd3-2_EVM0010218	18.3844	6.52943	11.855	Core	1cd3-2	1cd3-2_EVM0000548	0.103691	0	0.103691
Specific	V991	v991_EVM0010678	0.451273	0.294679	0.156594	Core	V991	v991_EVM0000542	364.277	207.087	157.19	Specific	1cd3-2	1cd3-2_EVM0010232	0.687089	0.152972	0.534117	Core	1cd3-2	1cd3-2_EVM0000549	32.3547	11.064	21.2907
Specific	V991	v991_EVM0010719	2.56631	1.68328	0.88303	Core	V991	v991_EVM0000543	7.77886	4.48027	3.29859	Specific	1cd3-2	1cd3-2_EVM0010267	7.05158	1.68542	5.36616	Core	1cd3-2	1cd3-2_EVM0000550	5.8428	3.71666	2.12614
Specific	V991	v991_EVM0010728	29.0183	8.70313	20.3152	Core	V991	v991_EVM0000544	2.0193	0.921486	1.09781	Specific	1cd3-2	1cd3-2_EVM0010299	1.33264	1.14445	0.18819	Core	1cd3-2	1cd3-2_EVM0000551	107.142	31.1313	76.0107
Specific	V991	v991_EVM0010730	0	0	0	Core	V991	v991_EVM0000545	3.84425	1.20223	2.64202	Specific	1cd3-2	1cd3-2_EVM0010300	0	0	0	Core	1cd3-2	1cd3-2_EVM0000552	814.714	110.517	704.197
Specific	V991	v991_EVM0010753	1.53179	0	1.53179	Core	V991	v991_EVM0000546	95.8376	8.17357	87.664	Specific	1cd3-2	1cd3-2_EVM0010301	0.272034	0.134374	0.13766	Core	1cd3-2	1cd3-2_EVM0000553	47.3685	6.58297	40.7855
Specific	V991	v991_EVM0010758	0.869784	0.392907	0.476877	Core	V991	v991_EVM0000547	0.492061	0.100025	0.392036	Specific	1cd3-2	1cd3-2_EVM0010314	10.6461	5.87795	4.76815	Core	1cd3-2	1cd3-2_EVM0000554	97.0337	74.9913	22.0424
Specific	V991	v991_EVM0010762	32.2708	22.8869	9.3839	Core	V991	v991_EVM0000548	0.797822	0.334911	0.462911	Specific	1cd3-2	1cd3-2_EVM0010317	1.12572	0.511808	0.613912	Core	1cd3-2	1cd3-2_EVM0000555	0.897265	0.272408	0.624857
Specific	V991	v991_EVM0010789	0.556033	0	0.556033	Core	V991	v991_EVM0000549	81.2851	50.6895	30.5956	Specific	1cd3-2	1cd3-2_EVM0010319	1.68477	0.620133	1.06464	Core	1cd3-2	1cd3-2_EVM0000556	3.76825	1.09904	2.66921
Specific	V991	v991_EVM0010793	0.147573	0	0.147573	Core	V991	v991_EVM0000550	71.3984	38.2601	33.1383	Specific	1cd3-2	1cd3-2_EVM0010366	0.392869	0	0.392869	Core	1cd3-2	1cd3-2_EVM0000557	191.368	93.1893	98.1787
Specific	V991	v991_EVM0010837	0.769742	0	0.769742	Core	V991	v991_EVM0000551	4.30277	0.311535	3.99124	Specific	1cd3-2	1cd3-2_EVM0010379	6.05693	2.45183	3.6051	Core	1cd3-2	1cd3-2_EVM0000558	6.06752	0.511808	5.55571
Specific	V991	v991_EVM0010848	0.19292	0	0.19292	Core	V991	v991_EVM0000552	0	0	0	Specific	1cd3-2	1cd3-2_EVM0010383	0	0	0	Core	1cd3-2	1cd3-2_EVM0000559	17.1711	5.06574	12.1054
Specific	V991	v991_EVM0010872	2.62968	1.00229	1.62739	Core	V991	v991_EVM0000553	19.3808	16.4021	2.9787	Specific	1cd3-2	1cd3-2_EVM0010394	0	0	0	Core	1cd3-2	1cd3-2_EVM0000560	95.3324	67.1918	28.1406
Specific	V991	v991_EVM0010930	3.68526	0.97713	2.70813	Core	V991	v991_EVM0000554	53.2165	36.8529	16.3636	Specific	1cd3-2	1cd3-2_EVM0010403	1.04369	0	1.04369	Core	1cd3-2	1cd3-2_EVM0000561	146.152	56.4567	89.6953
						Core	V991	v991_EVM0000555	12.4427	5.50164	6.94106	Specific	1cd3-2	1cd3-2_EVM0010411	0.878351	0.520645	0.357706	Core	1cd3-2	1cd3-2_EVM0000562	22.7809	1.90413	20.8768
						Core	V991	v991_EVM0000556	0.387046	0	0.387046	Specific	1cd3-2	1cd3-2_EVM0010437	1.74518	0.575778	1.1694	Core	1cd3-2	1cd3-2_EVM0000563	9.79848	3.86724	5.93124
						Core	V991	v991_EVM0000557	2.53291	1.57145	0.96146	Specific	1cd3-2	1cd3-2_EVM0010455	0	0	0	Core	1cd3-2	1cd3-2_EVM0000564	6.05301	2.11327	3.93974
						Core	V991	v991_EVM0000558	14.9082	7.51843	7.38977	Specific	1cd3-2	1cd3-2_EVM0010457	0.854561	0	0.854561	Core	1cd3-2	1cd3-2_EVM0000565	0.55063	0.153239	0.397391
						Core	V991	v991_EVM0000559	1.15716	0	1.15716	Specific	1cd3-2	1cd3-2_EVM0010501	1.47856	0.325208	1.15335	Core	1cd3-2	1cd3-2_EVM0000566	35.8875	6.74152	29.146
						Core	V991	v991_EVM0000560	0.917238	0.228288	0.68895	Specific	1cd3-2	1cd3-2_EVM0010510	4.88291	1.1406	3.74231	Core	1cd3-2	1cd3-2_EVM0000567	20.8578	10.7918	10.066
						Core	V991	v991_EVM0000561	45.7909	8.26878	37.5221	Specific	1cd3-2	1cd3-2_EVM0010520	1.39767	0.576408	0.821262	Core	1cd3-2	1cd3-2_EVM0000568	1.97384	0.422551	1.55129
						Core	V991	v991_EVM0000562	0.273139	0	0.273139	Specific	1cd3-2	1cd3-2_EVM0010531	0.711679	0.480253	0.231426	Core	1cd3-2	1cd3-2_EVM0000569	11.5531	2.16243	9.39067
						Core	V991	v991_EVM0000563	112.916	98.0581	14.8579	Specific	1cd3-2	1cd3-2_EVM0010596	0	0	0	Core	1cd3-2	1cd3-2_EVM0000570	0.568946	0.187358	0.381588
						Core	V991	v991_EVM0000564	21.597	1.19449	20.4025	Specific	1cd3-2	1cd3-2_EVM0010618	3.3531	1.06647	2.28663	Core	1cd3-2	1cd3-2_EVM0000571	5.83897	1.0929	4.74607
						Core	V991	v991_EVM0000565	4.47669	3.91511	0.56158	Specific	1cd3-2	1cd3-2_EVM0010658	0	0	0	Core	1cd3-2	1cd3-2_EVM0000572	4.53916	0.975132	3.56403
						Core	V991	v991_EVM0000566	1871.91	1215.46	656.45	Specific	1cd3-2	1cd3-2_EVM0010685	0	0	0	Core	1cd3-2	1cd3-2_EVM0000573	0.125243	0	0.125243
						Core	V991	v991_EVM0000567	0	0	0	Specific	1cd3-2	1cd3-2_EVM0010692	1.92391	0.422371	1.50154	Core	1cd3-2	1cd3-2_EVM0000574	47.3202	30.9777	16.3425
						Core	V991	v991_EVM0000568	5.53974	1.33483	4.20491	Specific	1cd3-2	1cd3-2_EVM0010733	0	0	0	Core	1cd3-2	1cd3-2_EVM0000575	229.768	95.2738	134.494
						Core	V991	v991_EVM0000569	23.6835	5.86733	17.8162	Specific	1cd3-2	1cd3-2_EVM0010741	47.9567	19.4648	28.4919	Core	1cd3-2	1cd3-2_EVM0000576	2.02186	0.393876	1.62798
						Core	V991	v991_EVM0000570	1.33649	0.438191	0.898299	Specific	1cd3-2	1cd3-2_EVM0010749	0.515943	0	0.515943	Core	1cd3-2	1cd3-2_EVM0000578	0	0	0
						Core	V991	v991_EVM0000571	46.3866	34.5851	11.8015	Specific	1cd3-2	1cd3-2_EVM0010767	14.1456	1.54966	12.5959	Core	1cd3-2	1cd3-2_EVM0000579	4.24726	2.0263	2.22096
						Core	V991	v991_EVM0000572	1.9791	0.969256	1.00984	Specific	1cd3-2	1cd3-2_EVM0010801	1.04687	0.47021	0.57666	Core	1cd3-2	1cd3-2_EVM0000580	0.674485	0	0.674485
						Core	V991	v991_EVM0000573	7.03991	1.77228	5.26763	Specific	1cd3-2	1cd3-2_EVM0010821	3.92344	0.43148	3.49196	Core	1cd3-2	1cd3-2_EVM0000582	0.619343	0.268678	0.350665
						Core	V991	v991_EVM0000574	12.4563	1.3687	11.0876	Specific	1cd3-2	1cd3-2_EVM0010864	1.56475	0	1.56475	Core	1cd3-2	1cd3-2_EVM0000583	0	0	0
						Core	V991	v991_EVM0000575	7.18693	4.69871	2.48822	Specific	1cd3-2	1cd3-2_EVM0010869	1.20424	0	1.20424	Core	1cd3-2	1cd3-2_EVM0000584	68.3405	22.0359	46.3046
						Core	V991	v991_EVM0000576	21.351	6.6465	14.7045	Specific	1cd3-2	1cd3-2_EVM0010887	0.270651	0.148824	0.121827	Core	1cd3-2	1cd3-2_EVM0000585	77.7196	20.6289	57.0907
						Core	V991	v991_EVM0000577	68.8486	7.01709	61.8315	Specific	1cd3-2	1cd3-2_EVM0010900	8.13538	1.43215	6.70323	Core	1cd3-2	1cd3-2_EVM0000586	45.6148	14.1209	31.4939
						Core	V991	v991_EVM0000578	369.22	129.467	239.753	Specific	1cd3-2	1cd3-2_EVM0010901	14.1234	2.0765	12.0469	Core	1cd3-2	1cd3-2_EVM0000587	0	0	0
						Core	V991	v991_EVM0000579	0.708553	0.237241	0.471312	Specific	1cd3-2	1cd3-2_EVM0010917	0	0	0	Core	1cd3-2	1cd3-2_EVM0000589	149.127	98.4283	50.6987
						Core	V991	v991_EVM0000580	7.14635	3.98074	3.16561	Specific	1cd3-2	1cd3-2_EVM0010927	1.71009	0	1.71009	Core	1cd3-2	1cd3-2_EVM0000590	27.6701	3.04021	24.6299
						Core	V991	v991_EVM0000581	49.3429	22.494	26.8489	Specific	1cd3-2	1cd3-2_EVM0010935	1.35219	0.250875	1.10132	Core	1cd3-2	1cd3-2_EVM0000591	15.1982	6.46766	8.73054
						Core	V991	v991_EVM0000582	17.6561	4.76032	12.8958	Specific	1cd3-2	1cd3-2_EVM0010937	0	0	0	Core	1cd3-2	1cd3-2_EVM0000592	57.9324	15.9143	42.0181
						Core	V991	v991_EVM0000583	0.312279	0	0.312279	Specific	1cd3-2	1cd3-2_EVM0010953	1.58637	0.713672	0.872698	Core	1cd3-2	1cd3-2_EVM0000593	422.155	48.2359	373.919
						Core	V991	v991_EVM0000584	0	0	0	Specific	1cd3-2	1cd3-2_EVM0010954	1.80292	0.50175	1.30117	Core	1cd3-2	1cd3-2_EVM0000594	48.0126	25.1676	22.845
						Core	V991	v991_EVM0000585	76.2482	38.6188	37.6294							Core	1cd3-2	1cd3-2_EVM0000595	122.536	87.3931	35.1429
						Core	V991	v991_EVM0000586	118.492	6.92163	111.57							Core	1cd3-2	1cd3-2_EVM0000596	40.5513	26.609	13.9423
						Core	V991	v991_EVM0000587	56.0811	19.5347	36.5464							Core	1cd3-2	1cd3-2_EVM0000597	13.157	3.01008	10.1469
						Core	V991	v991_EVM0000588	2.17003	1.03793	1.1321							Core	1cd3-2	1cd3-2_EVM0000598	0.244914	0.120978	0.123936
						Core	V991	v991_EVM0000589	63.6785	50.2852	13.3933							Core	1cd3-2	1cd3-2_EVM0000599	4227.27	1302.9	2924.37
						Core	V991	v991_EVM0000590	2.07196	0.416246	1.65571							Core	1cd3-2	1cd3-2_EVM0000600	0.399044	0	0.399044
						Core	V991	v991_EVM0000591	0.15758	0	0.15758							Core	1cd3-2	1cd3-2_EVM0000601	0.795072	0.442534	0.352538
						Core	V991	v991_EVM0000593	8.92558	4.23576	4.68982							Core	1cd3-2	1cd3-2_EVM0000602	8.28562	4.75815	3.52747
						Core	V991	v991_EVM0000594	15.5745	2.03251	13.542							Core	1cd3-2	1cd3-2_EVM0000604	0.313593	0	0.313593
						Core	V991	v991_EVM0000595	0.781416	0.0603779	0.721038							Core	1cd3-2	1cd3-2_EVM0000605	35.7182	7.31718	28.401
						Core	V991	v991_EVM0000596	159.31	78.3555	80.9545							Core	1cd3-2	1cd3-2_EVM0000606	26.852	15.8798	10.9722
						Core	V991	v991_EVM0000597	0.813531	0.408585	0.404946							Core	1cd3-2	1cd3-2_EVM0000607	185.684	120.209	65.475
						Core	V991	v991_EVM0000598	17.9529	5.04377	12.9091							Core	1cd3-2	1cd3-2_EVM0000608	21.7668	10.5559	11.2109
						Core	V991	v991_EVM0000599	146.536	47.4006	99.1354							Core	1cd3-2	1cd3-2_EVM0000609	18.6149	11.743	6.8719
						Core	V991	v991_EVM0000601	2.95812	1.74183	1.21629							Core	1cd3-2	1cd3-2_EVM0000610	11.1519	1.70284	9.44906
						Core	V991	v991_EVM0000602	4.51882	2.01982	2.499							Core	1cd3-2	1cd3-2_EVM0000611	4.88912	0.362835	4.52628
						Core	V991	v991_EVM0000603	7.68027	0.424781	7.25549							Core	1cd3-2	1cd3-2_EVM0000612	113.172	54.9297	58.2423
						Core	V991	v991_EVM0000604	40.4623	3.85551	36.6068							Core	1cd3-2	1cd3-2_EVM0000613	15.3052	3.36637	11.9388
						Core	V991	v991_EVM0000605	0	0	0							Core	1cd3-2	1cd3-2_EVM0000614	61.235	19.6652	41.5698
						Core	V991	v991_EVM0000606	138.995	105.13	33.865							Core	1cd3-2	1cd3-2_EVM0000615	73.0798	42.5155	30.5643
						Core	V991	v991_EVM0000607	13.5451	1.4172	12.1279							Core	1cd3-2	1cd3-2_EVM0000616	0.391119	0.175674	0.215445
						Core	V991	v991_EVM0000608	1.01179	0.622172	0.389618							Core	1cd3-2	1cd3-2_EVM0000617	14.4083	1.80975	12.5985
						Core	V991	v991_EVM0000609	30.7052	19.1826	11.5226							Core	1cd3-2	1cd3-2_EVM0000618	312.797	175.944	136.853
						Core	V991	v991_EVM0000610	0.935774	0.230171	0.705603							Core	1cd3-2	1cd3-2_EVM0000619	56.2839	23.9217	32.3622
						Core	V991	v991_EVM0000611	12.4683	0.700646	11.7677							Core	1cd3-2	1cd3-2_EVM0000620	57.9091	5.16507	52.744
						Core	V991	v991_EVM0000613	1.01664	0.291769	0.724871							Core	1cd3-2	1cd3-2_EVM0000621	0	0	0
						Core	V991	v991_EVM0000614	11.5182	6.87585	4.64235							Core	1cd3-2	1cd3-2_EVM0000622	17.923	14.6234	3.2996
						Core	V991	v991_EVM0000615	2.45969	0.0896306	2.37006							Core	1cd3-2	1cd3-2_EVM0000623	223.008	151.849	71.159
						Core	V991	v991_EVM0000616	66.2839	5.222	61.0619							Core	1cd3-2	1cd3-2_EVM0000624	5.24547	3.39895	1.84652
						Core	V991	v991_EVM0000617	31.5337	14.8579	16.6758							Core	1cd3-2	1cd3-2_EVM0000625	67.1746	21.0102	46.1644
						Core	V991	v991_EVM0000619	1.6376	0.501633	1.13597							Core	1cd3-2	1cd3-2_EVM0000626	0.643858	0.144597	0.499261
						Core	V991	v991_EVM0000620	6.7925	0.624631	6.16787							Core	1cd3-2	1cd3-2_EVM0000627	46.7729	9.78171	36.9912
						Core	V991	v991_EVM0000621	32.8763	14.4377	18.4386							Core	1cd3-2	1cd3-2_EVM0000628	27.8903	15.5358	12.3545
						Core	V991	v991_EVM0000623	29.6015	10.1135	19.488							Core	1cd3-2	1cd3-2_EVM0000629	243.67	121.69	121.98
						Core	V991	v991_EVM0000624	6.14023	5.23832	0.90191							Core	1cd3-2	1cd3-2_EVM0000630	7.04125	4.40352	2.63773
						Core	V991	v991_EVM0000625	103.149	31.9937	71.1553							Core	1cd3-2	1cd3-2_EVM0000631	0.241558	0	0.241558
						Core	V991	v991_EVM0000626	0.308296	0.301973	0.006323							Core	1cd3-2	1cd3-2_EVM0000632	42.5112	22.3442	20.167
						Core	V991	v991_EVM0000627	2.63551	0.273859	2.36165							Core	1cd3-2	1cd3-2_EVM0000633	1.61393	0.104407	1.50952
						Core	V991	v991_EVM0000628	13.0963	3.0664	10.0299							Core	1cd3-2	1cd3-2_EVM0000634	42.9446	7.62936	35.3152
						Core	V991	v991_EVM0000629	68.0972	35.6652	32.432							Core	1cd3-2	1cd3-2_EVM0000635	179.76	74.9491	104.811
						Core	V991	v991_EVM0000630	8.30244	1.71697	6.58547							Core	1cd3-2	1cd3-2_EVM0000636	7.05581	2.042	5.01381
						Core	V991	v991_EVM0000631	3.91473	1.51928	2.39545							Core	1cd3-2	1cd3-2_EVM0000637	0.767098	0.442069	0.325029
						Core	V991	v991_EVM0000632	8.82384	5.74296	3.08088							Core	1cd3-2	1cd3-2_EVM0000638	29.9768	13.6684	16.3084
						Core	V991	v991_EVM0000633	17.0533	5.19984	11.8535							Core	1cd3-2	1cd3-2_EVM0000639	4360	1978.48	2381.52
						Core	V991	v991_EVM0000634	1.42399	0.408632	1.01536							Core	1cd3-2	1cd3-2_EVM0000640	48.5922	9.57103	39.0212
						Core	V991	v991_EVM0000635	12.8131	6.59585	6.21725							Core	1cd3-2	1cd3-2_EVM0000641	2.65863	1.31326	1.34537
						Core	V991	v991_EVM0000636	0.322062	0	0.322062							Core	1cd3-2	1cd3-2_EVM0000643	4.57146	3.62606	0.9454
						Core	V991	v991_EVM0000638	750.524	171.077	579.447							Core	1cd3-2	1cd3-2_EVM0000644	31.8146	19.101	12.7136
						Core	V991	v991_EVM0000639	3.25912	0.418658	2.84046							Core	1cd3-2	1cd3-2_EVM0000645	0	0	0
						Core	V991	v991_EVM0000640	9.39803	3.50292	5.89511							Core	1cd3-2	1cd3-2_EVM0000646	0	0	0
						Core	V991	v991_EVM0000641	11413.3	615.394	10797.9							Core	1cd3-2	1cd3-2_EVM0000647	0	0	0
						Core	V991	v991_EVM0000642	0.822704	0.231388	0.591316							Core	1cd3-2	1cd3-2_EVM0000648	0.891433	0.400395	0.491038
						Core	V991	v991_EVM0000643	64.3714	16.7987	47.5727							Core	1cd3-2	1cd3-2_EVM0000650	29.1056	7.59901	21.5066
						Core	V991	v991_EVM0000644	44.9075	18.8033	26.1042							Core	1cd3-2	1cd3-2_EVM0000651	0	0	0
						Core	V991	v991_EVM0000645	7.74077	4.34416	3.39661							Core	1cd3-2	1cd3-2_EVM0000652	197.96	110.61	87.35
						Core	V991	v991_EVM0000647	3.55056	0.356644	3.19392							Core	1cd3-2	1cd3-2_EVM0000653	0	0	0
						Core	V991	v991_EVM0000648	13.6157	11.8531	1.7626							Core	1cd3-2	1cd3-2_EVM0000654	69.4985	17.5112	51.9873
						Core	V991	v991_EVM0000649	1.48881	0.75999	0.72882							Core	1cd3-2	1cd3-2_EVM0000655	2.7872	2.17188	0.61532
						Core	V991	v991_EVM0000650	0	0	0							Core	1cd3-2	1cd3-2_EVM0000656	3.38626	0.737523	2.64874
						Core	V991	v991_EVM0000651	0.161071	0	0.161071							Core	1cd3-2	1cd3-2_EVM0000657	34.2703	7.90442	26.3659
						Core	V991	v991_EVM0000652	14.8949	4.78392	10.111							Core	1cd3-2	1cd3-2_EVM0000658	0.894589	0	0.894589
						Core	V991	v991_EVM0000653	137.887	132.272	5.615							Core	1cd3-2	1cd3-2_EVM0000659	42.7257	17.8062	24.9195
						Core	V991	v991_EVM0000654	41.8087	29.3064	12.5023							Core	1cd3-2	1cd3-2_EVM0000660	2.62351	0.384693	2.23882
						Core	V991	v991_EVM0000655	2.94898	2.57236	0.37662							Core	1cd3-2	1cd3-2_EVM0000661	13.307	1.77386	11.5331
						Core	V991	v991_EVM0000656	0.271236	0.0889539	0.182282							Core	1cd3-2	1cd3-2_EVM0000662	0.954415	0.433924	0.520491
						Core	V991	v991_EVM0000657	1.71492	0.662538	1.05238							Core	1cd3-2	1cd3-2_EVM0000663	75.0329	50.3232	24.7097
						Core	V991	v991_EVM0000658	2.08591	2.02792	0.05799							Core	1cd3-2	1cd3-2_EVM0000664	77.3954	60.6516	16.7438
						Core	V991	v991_EVM0000659	42.6913	7.5087	35.1826							Core	1cd3-2	1cd3-2_EVM0000665	0.443882	0.0988252	0.345057
						Core	V991	v991_EVM0000660	26.3452	15.1099	11.2353							Core	1cd3-2	1cd3-2_EVM0000666	53.9991	24.1401	29.859
						Core	V991	v991_EVM0000661	11.741	5.03007	6.71093							Core	1cd3-2	1cd3-2_EVM0000667	92.6656	35.7873	56.8783
						Core	V991	v991_EVM0000662	239.63	8.95747	230.673							Core	1cd3-2	1cd3-2_EVM0000668	82.484	53.5742	28.9098
						Core	V991	v991_EVM0000663	5.43109	1.17665	4.25444							Core	1cd3-2	1cd3-2_EVM0000669	1.10975	0.0950283	1.01472
						Core	V991	v991_EVM0000664	3.4533	2.00566	1.44764							Core	1cd3-2	1cd3-2_EVM0000670	9.46391	4.89785	4.56606
						Core	V991	v991_EVM0000665	6.72744	6.31173	0.41571							Core	1cd3-2	1cd3-2_EVM0000671	40.7003	8.48731	32.213
						Core	V991	v991_EVM0000666	13.4748	5.16545	8.30935							Core	1cd3-2	1cd3-2_EVM0000672	73.1803	21.7049	51.4754
						Core	V991	v991_EVM0000667	5.66169	0	5.66169							Core	1cd3-2	1cd3-2_EVM0000673	16.1254	4.36894	11.7565
						Core	V991	v991_EVM0000668	28.698	5.81706	22.8809							Core	1cd3-2	1cd3-2_EVM0000674	22.3758	4.72154	17.6543
						Core	V991	v991_EVM0000669	336.724	97.1465	239.577							Core	1cd3-2	1cd3-2_EVM0000675	90.3387	50.8962	39.4425
						Core	V991	v991_EVM0000670	32.3963	24.4283	7.968							Core	1cd3-2	1cd3-2_EVM0000676	33.9417	18.4651	15.4766
						Core	V991	v991_EVM0000671	2.29309	0.913152	1.37994							Core	1cd3-2	1cd3-2_EVM0000677	1.57131	0.648016	0.923294
						Core	V991	v991_EVM0000672	1.36712	0.12484	1.24228							Core	1cd3-2	1cd3-2_EVM0000678	10.0373	1.80292	8.23438
						Core	V991	v991_EVM0000673	137.971	3.58197	134.389							Core	1cd3-2	1cd3-2_EVM0000679	30.4749	7.31455	23.1604
						Core	V991	v991_EVM0000674	109.369	7.50813	101.861							Core	1cd3-2	1cd3-2_EVM0000680	0	0	0
						Core	V991	v991_EVM0000675	96.2698	31.7632	64.5066							Core	1cd3-2	1cd3-2_EVM0000681	7.54521	2.12395	5.42126
						Core	V991	v991_EVM0000676	94.6354	10.0134	84.622							Core	1cd3-2	1cd3-2_EVM0000682	0.28098	0	0.28098
						Core	V991	v991_EVM0000677	0.182573	0	0.182573							Core	1cd3-2	1cd3-2_EVM0000683	36.6017	24.5727	12.029
						Core	V991	v991_EVM0000678	3.91267	0.88429	3.02838							Core	1cd3-2	1cd3-2_EVM0000684	23.2052	6.43025	16.775
						Core	V991	v991_EVM0000679	54.4746	4.02134	50.4533							Core	1cd3-2	1cd3-2_EVM0000686	48.0076	15.1608	32.8468
						Core	V991	v991_EVM0000680	18.5401	5.84246	12.6976							Core	1cd3-2	1cd3-2_EVM0000687	0.750595	0.435943	0.314652
						Core	V991	v991_EVM0000681	1.33353	0.328006	1.00552							Core	1cd3-2	1cd3-2_EVM0000688	12.6838	6.89112	5.79268
						Core	V991	v991_EVM0000682	16.9811	2.75085	14.2302							Core	1cd3-2	1cd3-2_EVM0000689	1.56043	0	1.56043
						Core	V991	v991_EVM0000683	10.4923	4.82651	5.66579							Core	1cd3-2	1cd3-2_EVM0000690	100.014	25.2305	74.7835
						Core	V991	v991_EVM0000684	4659.52	1034.1	3625.42							Core	1cd3-2	1cd3-2_EVM0000691	259.269	93.0379	166.231
						Core	V991	v991_EVM0000685	414.402	295.903	118.499							Core	1cd3-2	1cd3-2_EVM0000692	5.97819	2.09991	3.87828
						Core	V991	v991_EVM0000686	1.00705	0.493196	0.513854							Core	1cd3-2	1cd3-2_EVM0000693	20.6864	14.3369	6.3495
						Core	V991	v991_EVM0000687	3.84967	1.78731	2.06236							Core	1cd3-2	1cd3-2_EVM0000694	7.95239	1.88117	6.07122
						Core	V991	v991_EVM0000688	11.0201	6.21128	4.80882							Core	1cd3-2	1cd3-2_EVM0000695	5052.56	1310.73	3741.83
						Core	V991	v991_EVM0000689	10.4166	6.94704	3.46956							Core	1cd3-2	1cd3-2_EVM0000696	5.65254	2.91392	2.73862
						Core	V991	v991_EVM0000690	0.621101	0	0.621101							Core	1cd3-2	1cd3-2_EVM0000697	0	0	0
						Core	V991	v991_EVM0000691	2.63344	0.446101	2.18734							Core	1cd3-2	1cd3-2_EVM0000698	4.34915	3.08092	1.26823
						Core	V991	v991_EVM0000692	717.388	213.703	503.685							Core	1cd3-2	1cd3-2_EVM0000699	160.191	77.476	82.715
						Core	V991	v991_EVM0000693	0.262742	0.178032	0.08471							Core	1cd3-2	1cd3-2_EVM0000700	97.9027	29.8298	68.0729
						Core	V991	v991_EVM0000694	26.3997	13.4672	12.9325							Core	1cd3-2	1cd3-2_EVM0000701	49.3022	15.4001	33.9021
						Core	V991	v991_EVM0000695	2.94342	2.50106	0.44236							Core	1cd3-2	1cd3-2_EVM0000702	28.8547	15.812	13.0427
						Core	V991	v991_EVM0000696	2.42183	0.816953	1.60488							Core	1cd3-2	1cd3-2_EVM0000703	35.6101	13.1788	22.4313
						Core	V991	v991_EVM0000698	14.9701	6.18123	8.78887							Core	1cd3-2	1cd3-2_EVM0000704	0.701909	0.0866789	0.61523
						Core	V991	v991_EVM0000699	6.61565	0.337894	6.27776							Core	1cd3-2	1cd3-2_EVM0000705	1.09749	0.542115	0.555375
						Core	V991	v991_EVM0000700	0.0593554	0	0.0593554							Core	1cd3-2	1cd3-2_EVM0000706	755.41	413.193	342.217
						Core	V991	v991_EVM0000701	1.19926	0.554055	0.645205							Core	1cd3-2	1cd3-2_EVM0000707	14.7689	3.26259	11.5063
						Core	V991	v991_EVM0000702	503.736	374.427	129.309							Core	1cd3-2	1cd3-2_EVM0000709	76.2059	3.94642	72.2595
						Core	V991	v991_EVM0000703	11.4611	6.71556	4.74554							Core	1cd3-2	1cd3-2_EVM0000710	42.2364	21.1272	21.1092
						Core	V991	v991_EVM0000704	18.5817	4.40353	14.1782							Core	1cd3-2	1cd3-2_EVM0000711	91.5708	41.9855	49.5853
						Core	V991	v991_EVM0000705	0.807378	0.39541	0.411968							Core	1cd3-2	1cd3-2_EVM0000712	1.0956	0.401629	0.693971
						Core	V991	v991_EVM0000706	8.68956	3.69711	4.99245							Core	1cd3-2	1cd3-2_EVM0000713	0.219497	0	0.219497
						Core	V991	v991_EVM0000707	225.865	51.6884	174.177							Core	1cd3-2	1cd3-2_EVM0000714	37.079	26.3965	10.6825
						Core	V991	v991_EVM0000708	65.9264	21.0401	44.8863							Core	1cd3-2	1cd3-2_EVM0000715	10.2094	3.65859	6.55081
						Core	V991	v991_EVM0000709	5.76102	3.50732	2.2537							Core	1cd3-2	1cd3-2_EVM0000716	50.995	44.736	6.259
						Core	V991	v991_EVM0000710	15.7773	5.71993	10.0574							Core	1cd3-2	1cd3-2_EVM0000718	23.4636	5.27948	18.1841
						Core	V991	v991_EVM0000711	0.785614	0.350724	0.43489							Core	1cd3-2	1cd3-2_EVM0000719	1.11323	0.750026	0.363204
						Core	V991	v991_EVM0000712	2.16569	1.48729	0.6784							Core	1cd3-2	1cd3-2_EVM0000720	0.416386	0	0.416386
						Core	V991	v991_EVM0000713	4.18723	2.96485	1.22238							Core	1cd3-2	1cd3-2_EVM0000721	5.02102	1.1711	3.84992
						Core	V991	v991_EVM0000714	35.4359	20.8657	14.5702							Core	1cd3-2	1cd3-2_EVM0000722	0.199786	0	0.199786
						Core	V991	v991_EVM0000715	12.6898	6.92271	5.76709							Core	1cd3-2	1cd3-2_EVM0000723	0.297091	0.200482	0.096609
						Core	V991	v991_EVM0000716	3.26574	1.96104	1.3047							Core	1cd3-2	1cd3-2_EVM0000724	1.26857	0.18344	1.08513
						Core	V991	v991_EVM0000717	2.50679	1.6736	0.83319							Core	1cd3-2	1cd3-2_EVM0000725	4.09755	1.60989	2.48766
						Core	V991	v991_EVM0000718	1.50432	0.531817	0.972503							Core	1cd3-2	1cd3-2_EVM0000726	78.3202	31.9096	46.4106
						Core	V991	v991_EVM0000719	178.983	74.8264	104.157							Core	1cd3-2	1cd3-2_EVM0000727	8.61553	4.0688	4.54673
						Core	V991	v991_EVM0000720	14.7776	2.84744	11.9302							Core	1cd3-2	1cd3-2_EVM0000728	0	0	0
						Core	V991	v991_EVM0000721	4.10803	3.41744	0.69059							Core	1cd3-2	1cd3-2_EVM0000729	3.53448	0.834794	2.69969
						Core	V991	v991_EVM0000722	0.591071	0.35623	0.234841							Core	1cd3-2	1cd3-2_EVM0000730	22221.6	4331.43	17890.2
						Core	V991	v991_EVM0000723	10.1439	4.24553	5.89837							Core	1cd3-2	1cd3-2_EVM0000731	3.19394	1.25487	1.93907
						Core	V991	v991_EVM0000724	113.889	35.1623	78.7267							Core	1cd3-2	1cd3-2_EVM0000732	133.795	28.6948	105.1
						Core	V991	v991_EVM0000725	40.1338	25.7192	14.4146							Core	1cd3-2	1cd3-2_EVM0000733	39.7723	9.7805	29.9918
						Core	V991	v991_EVM0000726	0.0736816	0	0.0736816							Core	1cd3-2	1cd3-2_EVM0000734	0	0	0
						Core	V991	v991_EVM0000727	1.1874	0.340776	0.846624							Core	1cd3-2	1cd3-2_EVM0000735	105.202	49.1582	56.0438
						Core	V991	v991_EVM0000728	30.2306	9.3418	20.8888							Core	1cd3-2	1cd3-2_EVM0000736	640.254	188.178	452.076
						Core	V991	v991_EVM0000729	34.8712	2.43383	32.4374							Core	1cd3-2	1cd3-2_EVM0000737	0	0	0
						Core	V991	v991_EVM0000730	18.0942	2.52995	15.5642							Core	1cd3-2	1cd3-2_EVM0000738	2.64941	0.484706	2.1647
						Core	V991	v991_EVM0000731	11.1309	0.149845	10.9811							Core	1cd3-2	1cd3-2_EVM0000739	563.608	187.863	375.745
						Core	V991	v991_EVM0000733	4.52003	1.99995	2.52008							Core	1cd3-2	1cd3-2_EVM0000740	48.9341	29.0859	19.8482
						Core	V991	v991_EVM0000734	105.643	74.1187	31.5243							Core	1cd3-2	1cd3-2_EVM0000741	0.932917	0.665635	0.267282
						Core	V991	v991_EVM0000735	70.9695	10.5829	60.3866							Core	1cd3-2	1cd3-2_EVM0000742	45.3691	13.9869	31.3822
						Core	V991	v991_EVM0000736	0.35003	0	0.35003							Core	1cd3-2	1cd3-2_EVM0000743	36.605	6.95555	29.6495
						Core	V991	v991_EVM0000737	4.96221	2.13596	2.82625							Core	1cd3-2	1cd3-2_EVM0000744	85.7885	34.8985	50.89
						Core	V991	v991_EVM0000738	98.4184	60.7258	37.6926							Core	1cd3-2	1cd3-2_EVM0000745	17.0851	15.1534	1.9317
						Core	V991	v991_EVM0000739	71.8108	58.3718	13.439							Core	1cd3-2	1cd3-2_EVM0000746	26.3528	9.44368	16.9091
						Core	V991	v991_EVM0000740	213.516	25.605	187.911							Core	1cd3-2	1cd3-2_EVM0000747	25.8823	10.5576	15.3247
						Core	V991	v991_EVM0000741	1.72239	0.810469	0.911921							Core	1cd3-2	1cd3-2_EVM0000748	9.0268	1.49238	7.53442
						Core	V991	v991_EVM0000742	12.7881	5.22732	7.56078							Core	1cd3-2	1cd3-2_EVM0000749	117.03	81.7448	35.2852
						Core	V991	v991_EVM0000743	17.0874	5.01726	12.0701							Core	1cd3-2	1cd3-2_EVM0000750	0	0	0
						Core	V991	v991_EVM0000744	3.36175	1.74614	1.61561							Core	1cd3-2	1cd3-2_EVM0000751	381.719	210.553	171.166
						Core	V991	v991_EVM0000745	13.0233	4.32176	8.70154							Core	1cd3-2	1cd3-2_EVM0000752	11.8352	6.92541	4.90979
						Core	V991	v991_EVM0000746	2.85193	1.02034	1.83159							Core	1cd3-2	1cd3-2_EVM0000753	9.40505	2.21606	7.18899
						Core	V991	v991_EVM0000747	3.01973	0.21666	2.80307							Core	1cd3-2	1cd3-2_EVM0000754	0.893755	0.14716	0.746595
						Core	V991	v991_EVM0000748	0.339391	0	0.339391							Core	1cd3-2	1cd3-2_EVM0000755	13.5105	6.6277	6.8828
						Core	V991	v991_EVM0000749	1.30847	0.242885	1.06559							Core	1cd3-2	1cd3-2_EVM0000756	51.1376	43.4698	7.6678
						Core	V991	v991_EVM0000750	8.87484	0.757445	8.1174							Core	1cd3-2	1cd3-2_EVM0000757	17.2011	6.97323	10.2279
						Core	V991	v991_EVM0000751	17.6272	10.2774	7.3498							Core	1cd3-2	1cd3-2_EVM0000758	0.76105	0.170916	0.590134
						Core	V991	v991_EVM0000752	67.6652	20.9844	46.6808							Core	1cd3-2	1cd3-2_EVM0000759	46.0916	21.5954	24.4962
						Core	V991	v991_EVM0000753	1.14827	0.685891	0.462379							Core	1cd3-2	1cd3-2_EVM0000760	12.5613	3.37272	9.18858
						Core	V991	v991_EVM0000754	3.57338	1.9402	1.63318							Core	1cd3-2	1cd3-2_EVM0000762	0	0	0
						Core	V991	v991_EVM0000755	1.54726	0.308073	1.23919							Core	1cd3-2	1cd3-2_EVM0000763	22.2276	6.59858	15.629
						Core	V991	v991_EVM0000756	4.73512	1.44849	3.28663							Core	1cd3-2	1cd3-2_EVM0000764	53.0685	7.80141	45.2671
						Core	V991	v991_EVM0000757	2.69428	1.01488	1.6794							Core	1cd3-2	1cd3-2_EVM0000765	7.67837	0.582784	7.09559
						Core	V991	v991_EVM0000758	116.346	22.6818	93.6642							Core	1cd3-2	1cd3-2_EVM0000766	0.170824	0	0.170824
						Core	V991	v991_EVM0000759	0.911787	0.457933	0.453854							Core	1cd3-2	1cd3-2_EVM0000767	0.297364	0	0.297364
						Core	V991	v991_EVM0000760	47.5587	24.5719	22.9868							Core	1cd3-2	1cd3-2_EVM0000768	37.8308	37.2666	0.5642
						Core	V991	v991_EVM0000761	0.312629	0	0.312629							Core	1cd3-2	1cd3-2_EVM0000769	2.19173	0.984434	1.2073
						Core	V991	v991_EVM0000762	273.547	74.042	199.505							Core	1cd3-2	1cd3-2_EVM0000770	3.75641	0	3.75641
						Core	V991	v991_EVM0000763	95.3754	30.4944	64.881							Core	1cd3-2	1cd3-2_EVM0000771	4.06103	2.84586	1.21517
						Core	V991	v991_EVM0000764	4.96924	0.962035	4.0072							Core	1cd3-2	1cd3-2_EVM0000772	2.1439	1.08506	1.05884
						Core	V991	v991_EVM0000765	3.27057	0	3.27057							Core	1cd3-2	1cd3-2_EVM0000773	221.253	142.459	78.794
						Core	V991	v991_EVM0000766	136.966	122.45	14.516							Core	1cd3-2	1cd3-2_EVM0000774	104.735	31.076	73.659
						Core	V991	v991_EVM0000767	5.69448	0.969485	4.72499							Core	1cd3-2	1cd3-2_EVM0000775	0.372369	0.068252	0.304117
						Core	V991	v991_EVM0000768	37.5376	11.0332	26.5044							Core	1cd3-2	1cd3-2_EVM0000776	49.879	16.7224	33.1566
						Core	V991	v991_EVM0000769	62.9755	52.885	10.0905							Core	1cd3-2	1cd3-2_EVM0000777	31.9175	17.1787	14.7388
						Core	V991	v991_EVM0000770	0.582881	0	0.582881							Core	1cd3-2	1cd3-2_EVM0000778	30.1951	1.9452	28.2499
						Core	V991	v991_EVM0000771	8.12311	4.7993	3.32381							Core	1cd3-2	1cd3-2_EVM0000779	0.209697	0	0.209697
						Core	V991	v991_EVM0000772	12.7014	0.252896	12.4485							Core	1cd3-2	1cd3-2_EVM0000780	36.1127	12.9834	23.1293
						Core	V991	v991_EVM0000773	17.3899	5.93159	11.4583							Core	1cd3-2	1cd3-2_EVM0000781	94.3813	25.8877	68.4936
						Core	V991	v991_EVM0000774	8.49104	5.80252	2.68852							Core	1cd3-2	1cd3-2_EVM0000782	0	0	0
						Core	V991	v991_EVM0000775	0	0	0							Core	1cd3-2	1cd3-2_EVM0000783	1.37838	0.613761	0.764619
						Core	V991	v991_EVM0000776	14.2262	6.8879	7.3383							Core	1cd3-2	1cd3-2_EVM0000784	0.843613	0	0.843613
						Core	V991	v991_EVM0000777	0	0	0							Core	1cd3-2	1cd3-2_EVM0000785	20.4779	5.40346	15.0744
						Core	V991	v991_EVM0000778	7.82322	2.22641	5.59681							Core	1cd3-2	1cd3-2_EVM0000786	14.6749	0.464198	14.2107
						Core	V991	v991_EVM0000779	2.98541	0.551699	2.43371							Core	1cd3-2	1cd3-2_EVM0000787	2.31985	1.31984	1.00001
						Core	V991	v991_EVM0000780	1.74545	0.65912	1.08633							Core	1cd3-2	1cd3-2_EVM0000788	169.741	133.306	36.435
						Core	V991	v991_EVM0000781	3.85967	3.16485	0.69482							Core	1cd3-2	1cd3-2_EVM0000789	12.3274	3.49542	8.83198
						Core	V991	v991_EVM0000782	26.1998	8.32248	17.8773							Core	1cd3-2	1cd3-2_EVM0000790	0.35937	0	0.35937
						Core	V991	v991_EVM0000783	4.67598	2.78602	1.88996							Core	1cd3-2	1cd3-2_EVM0000791	3.03543	1.06198	1.97345
						Core	V991	v991_EVM0000784	10.0158	3.31254	6.70326							Core	1cd3-2	1cd3-2_EVM0000792	27.4547	12.3513	15.1034
						Core	V991	v991_EVM0000786	5.38998	1.68947	3.70051							Core	1cd3-2	1cd3-2_EVM0000794	0.0974001	0	0.0974001
						Core	V991	v991_EVM0000787	2.94631	1.4494	1.49691							Core	1cd3-2	1cd3-2_EVM0000795	9979.67	1293.04	8686.63
						Core	V991	v991_EVM0000788	3582.07	2757.98	824.09							Core	1cd3-2	1cd3-2_EVM0000796	68.7436	12.4807	56.2629
						Core	V991	v991_EVM0000789	1.70578	1.27141	0.43437							Core	1cd3-2	1cd3-2_EVM0000797	0	0	0
						Core	V991	v991_EVM0000791	0.379479	0.163362	0.216117							Core	1cd3-2	1cd3-2_EVM0000798	33.5912	29.7582	3.833
						Core	V991	v991_EVM0000792	21.6786	8.15108	13.5275							Core	1cd3-2	1cd3-2_EVM0000799	1.38856	0	1.38856
						Core	V991	v991_EVM0000793	53.5116	39.1756	14.336							Core	1cd3-2	1cd3-2_EVM0000800	96.2325	39.6825	56.55
						Core	V991	v991_EVM0000794	426.986	177.211	249.775							Core	1cd3-2	1cd3-2_EVM0000801	4.79869	2.31993	2.47876
						Core	V991	v991_EVM0000795	5.64883	3.05712	2.59171							Core	1cd3-2	1cd3-2_EVM0000802	79.3537	43.9693	35.3844
						Core	V991	v991_EVM0000796	7.29746	5.43102	1.86644							Core	1cd3-2	1cd3-2_EVM0000803	187.021	133.883	53.138
						Core	V991	v991_EVM0000797	2.13077	0.589244	1.54153							Core	1cd3-2	1cd3-2_EVM0000804	1279.43	973.885	305.545
						Core	V991	v991_EVM0000798	33.0082	9.2422	23.766							Core	1cd3-2	1cd3-2_EVM0000805	20.2303	4.20833	16.022
						Core	V991	v991_EVM0000799	28.1559	7.96387	20.192							Core	1cd3-2	1cd3-2_EVM0000806	128.668	94.3697	34.2983
						Core	V991	v991_EVM0000800	0.749407	0.447641	0.301766							Core	1cd3-2	1cd3-2_EVM0000807	275.011	36.8655	238.145
						Core	V991	v991_EVM0000801	2.42539	0.30453	2.12086							Core	1cd3-2	1cd3-2_EVM0000808	26.5835	8.51907	18.0644
						Core	V991	v991_EVM0000802	2.01551	0.501633	1.51388							Core	1cd3-2	1cd3-2_EVM0000809	98.4688	18.9498	79.519
						Core	V991	v991_EVM0000803	82.7165	56.8146	25.9019							Core	1cd3-2	1cd3-2_EVM0000810	21.0958	12.7156	8.3802
						Core	V991	v991_EVM0000804	2.95417	0.716266	2.2379							Core	1cd3-2	1cd3-2_EVM0000811	229.539	44.2807	185.258
						Core	V991	v991_EVM0000805	4.0378	0.785869	3.25193							Core	1cd3-2	1cd3-2_EVM0000812	396.408	190.768	205.64
						Core	V991	v991_EVM0000806	2.56028	0.479808	2.08047							Core	1cd3-2	1cd3-2_EVM0000813	92.5283	43.9169	48.6114
						Core	V991	v991_EVM0000807	76.2026	26.2474	49.9552							Core	1cd3-2	1cd3-2_EVM0000814	0	0	0
						Core	V991	v991_EVM0000808	0.234119	0	0.234119							Core	1cd3-2	1cd3-2_EVM0000815	463.093	285.929	177.164
						Core	V991	v991_EVM0000809	206.102	17.1902	188.912							Core	1cd3-2	1cd3-2_EVM0000816	3.94389	1.19763	2.74626
						Core	V991	v991_EVM0000810	38.1767	9.2742	28.9025							Core	1cd3-2	1cd3-2_EVM0000817	33.7472	9.19554	24.5517
						Core	V991	v991_EVM0000811	33.9591	1.02804	32.9311							Core	1cd3-2	1cd3-2_EVM0000818	243.831	85.1766	158.654
						Core	V991	v991_EVM0000812	57.2517	34.2586	22.9931							Core	1cd3-2	1cd3-2_EVM0000819	119.762	14.0214	105.741
						Core	V991	v991_EVM0000813	21.5241	13.0235	8.5006							Core	1cd3-2	1cd3-2_EVM0000820	8.66687	2.15538	6.51149
						Core	V991	v991_EVM0000814	8.77494	3.65131	5.12363							Core	1cd3-2	1cd3-2_EVM0000821	48.0224	11.8282	36.1942
						Core	V991	v991_EVM0000815	24.5879	8.86371	15.7242							Core	1cd3-2	1cd3-2_EVM0000822	30.9501	18.1682	12.7819
						Core	V991	v991_EVM0000816	5.83919	0.159265	5.67992							Core	1cd3-2	1cd3-2_EVM0000823	15.931	5.67491	10.2561
						Core	V991	v991_EVM0000817	0	0	0							Core	1cd3-2	1cd3-2_EVM0000824	51.5357	9.59227	41.9434
						Core	V991	v991_EVM0000818	1.60263	0.371492	1.23114							Core	1cd3-2	1cd3-2_EVM0000825	0.565432	0	0.565432
						Core	V991	v991_EVM0000819	0.445245	0.335428	0.109817							Core	1cd3-2	1cd3-2_EVM0000826	1621.24	817.646	803.594
						Core	V991	v991_EVM0000820	206.945	139.657	67.288							Core	1cd3-2	1cd3-2_EVM0000827	33.8991	1.96032	31.9388
						Core	V991	v991_EVM0000821	117.589	6.94253	110.646							Core	1cd3-2	1cd3-2_EVM0000828	12.1137	3.30068	8.81302
						Core	V991	v991_EVM0000822	12.9297	4.52226	8.40744							Core	1cd3-2	1cd3-2_EVM0000829	10.9375	2.30347	8.63403
						Core	V991	v991_EVM0000823	10.4597	0.878608	9.58109							Core	1cd3-2	1cd3-2_EVM0000830	8.06705	1.1641	6.90295
						Core	V991	v991_EVM0000824	41.0427	26.2185	14.8242							Core	1cd3-2	1cd3-2_EVM0000831	73.6372	17.6822	55.955
						Core	V991	v991_EVM0000826	158.925	11.599	147.326							Core	1cd3-2	1cd3-2_EVM0000832	132.638	15.6116	117.026
						Core	V991	v991_EVM0000827	0.516333	0.174932	0.341401							Core	1cd3-2	1cd3-2_EVM0000833	15.7756	4.51521	11.2604
						Core	V991	v991_EVM0000828	84.8533	33.8977	50.9556							Core	1cd3-2	1cd3-2_EVM0000834	108.055	40.7971	67.2579
						Core	V991	v991_EVM0000829	47.3663	15.3759	31.9904							Core	1cd3-2	1cd3-2_EVM0000835	12.9415	0.911798	12.0297
						Core	V991	v991_EVM0000830	44.4712	13.8614	30.6098							Core	1cd3-2	1cd3-2_EVM0000836	28.5225	4.09691	24.4256
						Core	V991	v991_EVM0000831	8.10365	3.21423	4.88942							Core	1cd3-2	1cd3-2_EVM0000837	33.0029	10.4394	22.5635
						Core	V991	v991_EVM0000833	22.1323	18.0552	4.0771							Core	1cd3-2	1cd3-2_EVM0000838	18.7206	5.04748	13.6731
						Core	V991	v991_EVM0000834	2237.04	1440.66	796.38							Core	1cd3-2	1cd3-2_EVM0000839	1.06755	0	1.06755
						Core	V991	v991_EVM0000835	5.62732	1.00665	4.62067							Core	1cd3-2	1cd3-2_EVM0000840	18.602	4.09762	14.5044
						Core	V991	v991_EVM0000836	6.06494	3.47732	2.58762							Core	1cd3-2	1cd3-2_EVM0000841	0.077946	0	0.077946
						Core	V991	v991_EVM0000837	96.58	3.61921	92.9608							Core	1cd3-2	1cd3-2_EVM0000842	7.54458	0.392287	7.15229
						Core	V991	v991_EVM0000838	16.3905	6.39819	9.99231							Core	1cd3-2	1cd3-2_EVM0000843	877.667	592.674	284.993
						Core	V991	v991_EVM0000839	10.9413	1.43114	9.51016							Core	1cd3-2	1cd3-2_EVM0000844	108.14	30.1803	77.9597
						Core	V991	v991_EVM0000840	6.9836	1.91314	5.07046							Core	1cd3-2	1cd3-2_EVM0000845	42.4413	21.1565	21.2848
						Core	V991	v991_EVM0000841	0.312003	0.152802	0.159201							Core	1cd3-2	1cd3-2_EVM0000846	0	0	0
						Core	V991	v991_EVM0000842	608.275	184.527	423.748							Core	1cd3-2	1cd3-2_EVM0000847	21.241	4.66198	16.579
						Core	V991	v991_EVM0000844	55.2386	47.7557	7.4829							Core	1cd3-2	1cd3-2_EVM0000848	39.9574	6.45134	33.5061
						Core	V991	v991_EVM0000845	275.027	175.052	99.975							Core	1cd3-2	1cd3-2_EVM0000849	0.983136	0.420931	0.562205
						Core	V991	v991_EVM0000846	3.50498	1.43213	2.07285							Core	1cd3-2	1cd3-2_EVM0000850	0.142658	0	0.142658
						Core	V991	v991_EVM0000847	3.56531	1.87152	1.69379							Core	1cd3-2	1cd3-2_EVM0000851	32.8911	4.29425	28.5968
						Core	V991	v991_EVM0000848	13.9168	5.50609	8.41071							Core	1cd3-2	1cd3-2_EVM0000852	18.745	4.62966	14.1153
						Core	V991	v991_EVM0000849	50.9919	12.4556	38.5363							Core	1cd3-2	1cd3-2_EVM0000853	1018.74	368.944	649.796
						Core	V991	v991_EVM0000850	0.957591	0.24441	0.713181							Core	1cd3-2	1cd3-2_EVM0000854	8.62266	3.05413	5.56853
						Core	V991	v991_EVM0000851	21.9358	5.79426	16.1415							Core	1cd3-2	1cd3-2_EVM0000855	3.65381	0.879436	2.77437
						Core	V991	v991_EVM0000852	7.02129	1.99715	5.02414							Core	1cd3-2	1cd3-2_EVM0000857	1.58072	0.527893	1.05283
						Core	V991	v991_EVM0000853	17.3788	3.65741	13.7214							Core	1cd3-2	1cd3-2_EVM0000858	97.8399	51.9593	45.8806
						Core	V991	v991_EVM0000854	9.17623	1.63625	7.53998							Core	1cd3-2	1cd3-2_EVM0000859	40.4428	10.0578	30.385
						Core	V991	v991_EVM0000855	5.27334	2.582	2.69134							Core	1cd3-2	1cd3-2_EVM0000860	0	0	0
						Core	V991	v991_EVM0000856	0.628141	0	0.628141							Core	1cd3-2	1cd3-2_EVM0000861	2.13253	0.84429	1.28824
						Core	V991	v991_EVM0000857	12.4401	1.84516	10.5949							Core	1cd3-2	1cd3-2_EVM0000862	77.4038	43.6653	33.7385
						Core	V991	v991_EVM0000858	108.021	10.4329	97.5881							Core	1cd3-2	1cd3-2_EVM0000863	671.881	326.569	345.312
						Core	V991	v991_EVM0000859	37.8959	6.96724	30.9287							Core	1cd3-2	1cd3-2_EVM0000864	177.466	39.5429	137.923
						Core	V991	v991_EVM0000860	27.7871	4.78454	23.0026							Core	1cd3-2	1cd3-2_EVM0000866	219.592	38.2375	181.355
						Core	V991	v991_EVM0000861	330.878	135.307	195.571							Core	1cd3-2	1cd3-2_EVM0000867	0.599701	0.272654	0.327047
						Core	V991	v991_EVM0000862	3.47045	1.9062	1.56425							Core	1cd3-2	1cd3-2_EVM0000868	2.86489	1.8719	0.99299
						Core	V991	v991_EVM0000863	1456.07	326.706	1129.36							Core	1cd3-2	1cd3-2_EVM0000869	130.493	47.2701	83.2229
						Core	V991	v991_EVM0000864	155.791	102.819	52.972							Core	1cd3-2	1cd3-2_EVM0000870	97.5009	78.013	19.4879
						Core	V991	v991_EVM0000865	30963	19637.4	11325.6							Core	1cd3-2	1cd3-2_EVM0000871	9.03839	2.05201	6.98638
						Core	V991	v991_EVM0000866	136.883	6.70587	130.177							Core	1cd3-2	1cd3-2_EVM0000872	0.388867	0.0698652	0.319002
						Core	V991	v991_EVM0000867	6.36316	3.19581	3.16735							Core	1cd3-2	1cd3-2_EVM0000873	53.2005	20.6014	32.5991
						Core	V991	v991_EVM0000868	9.92392	3.4413	6.48262							Core	1cd3-2	1cd3-2_EVM0000874	2.30175	0.284244	2.01751
						Core	V991	v991_EVM0000869	27.8082	4.80561	23.0026							Core	1cd3-2	1cd3-2_EVM0000875	21.6377	12.8928	8.7449
						Core	V991	v991_EVM0000870	0.259699	0.127186	0.132513							Core	1cd3-2	1cd3-2_EVM0000876	46.4622	26.0428	20.4194
						Core	V991	v991_EVM0000871	12.1438	1.68497	10.4588							Core	1cd3-2	1cd3-2_EVM0000877	0.112771	0	0.112771
						Core	V991	v991_EVM0000872	0	0	0							Core	1cd3-2	1cd3-2_EVM0000878	4.94197	1.83379	3.10818
						Core	V991	v991_EVM0000873	6.04373	3.8068	2.23693							Core	1cd3-2	1cd3-2_EVM0000879	19.4462	3.71463	15.7316
						Core	V991	v991_EVM0000874	9.53258	1.52715	8.00543							Core	1cd3-2	1cd3-2_EVM0000880	65.6831	9.55161	56.1315
						Core	V991	v991_EVM0000875	13.5623	6.33139	7.23091							Core	1cd3-2	1cd3-2_EVM0000882	36.3624	14.2293	22.1331
						Core	V991	v991_EVM0000876	137.44	14.1942	123.246							Core	1cd3-2	1cd3-2_EVM0000883	5.91122	0.934919	4.9763
						Core	V991	v991_EVM0000877	6.32389	1.49898	4.82491							Core	1cd3-2	1cd3-2_EVM0000884	130.057	82.203	47.854
						Core	V991	v991_EVM0000878	31.0664	4.28705	26.7794							Core	1cd3-2	1cd3-2_EVM0000885	47.1808	17.1948	29.986
						Core	V991	v991_EVM0000879	50.5431	21.6516	28.8915							Core	1cd3-2	1cd3-2_EVM0000886	3.82551	1.35713	2.46838
						Core	V991	v991_EVM0000880	27.1345	4.37413	22.7604							Core	1cd3-2	1cd3-2_EVM0000887	53.6959	21.5868	32.1091
						Core	V991	v991_EVM0000881	30.0199	5.39827	24.6216							Core	1cd3-2	1cd3-2_EVM0000888	4.17711	1.54998	2.62713
						Core	V991	v991_EVM0000882	1.1108	0.398488	0.712312							Core	1cd3-2	1cd3-2_EVM0000889	117.822	67.9827	49.8393
						Core	V991	v991_EVM0000883	16.7852	6.10103	10.6842							Core	1cd3-2	1cd3-2_EVM0000890	9.06458	4.60274	4.46184
						Core	V991	v991_EVM0000885	0	0	0							Core	1cd3-2	1cd3-2_EVM0000891	3.80938	2.79466	1.01472
						Core	V991	v991_EVM0000886	9.62122	3.08712	6.5341							Core	1cd3-2	1cd3-2_EVM0000892	54.1323	8.31929	45.813
						Core	V991	v991_EVM0000887	7.92189	4.14445	3.77744							Core	1cd3-2	1cd3-2_EVM0000893	207.586	71.0812	136.505
						Core	V991	v991_EVM0000888	4.6166	0.844608	3.77199							Core	1cd3-2	1cd3-2_EVM0000894	4.62476	2.09743	2.52733
						Core	V991	v991_EVM0000889	938.602	147.215	791.387							Core	1cd3-2	1cd3-2_EVM0000895	0	0	0
						Core	V991	v991_EVM0000890	446.221	34.6178	411.603							Core	1cd3-2	1cd3-2_EVM0000896	29.2753	2.72248	26.5528
						Core	V991	v991_EVM0000891	0.565267	0.0630884	0.502179							Core	1cd3-2	1cd3-2_EVM0000897	0	0	0
						Core	V991	v991_EVM0000892	0.786541	0.232371	0.55417							Core	1cd3-2	1cd3-2_EVM0000898	13.5937	4.4931	9.1006
						Core	V991	v991_EVM0000893	350.642	72.3013	278.341							Core	1cd3-2	1cd3-2_EVM0000899	36.4169	27.516	8.9009
						Core	V991	v991_EVM0000895	1.44038	0.496371	0.944009							Core	1cd3-2	1cd3-2_EVM0000902	2.76869	1.16248	1.60621
						Core	V991	v991_EVM0000896	1.12237	0.523503	0.598867							Core	1cd3-2	1cd3-2_EVM0000903	124.344	58.7658	65.5782
						Core	V991	v991_EVM0000897	49.5557	41.632	7.9237							Core	1cd3-2	1cd3-2_EVM0000904	43.4536	10.5157	32.9379
						Core	V991	v991_EVM0000898	51.0598	27.3947	23.6651							Core	1cd3-2	1cd3-2_EVM0000905	0.380805	0.125402	0.255403
						Core	V991	v991_EVM0000899	0.113891	0.111555	0.002336							Core	1cd3-2	1cd3-2_EVM0000906	185.057	79.9583	105.099
						Core	V991	v991_EVM0000901	35.8983	23.4967	12.4016							Core	1cd3-2	1cd3-2_EVM0000907	75.8686	31.0138	44.8548
						Core	V991	v991_EVM0000902	0	0	0							Core	1cd3-2	1cd3-2_EVM0000908	9.23421	1.55753	7.67668
						Core	V991	v991_EVM0000903	3.22875	1.49686	1.73189							Core	1cd3-2	1cd3-2_EVM0000909	1632.2	925.956	706.244
						Core	V991	v991_EVM0000904	241.054	49.6106	191.443							Core	1cd3-2	1cd3-2_EVM0000910	15.2761	5.03618	10.2399
						Core	V991	v991_EVM0000905	0.487353	0.149287	0.338066							Core	1cd3-2	1cd3-2_EVM0000911	34.8514	14.4815	20.3699
						Core	V991	v991_EVM0000906	1.12255	0.339831	0.782719							Core	1cd3-2	1cd3-2_EVM0000912	1.43588	0.67827	0.75761
						Core	V991	v991_EVM0000907	5.53128	0	5.53128							Core	1cd3-2	1cd3-2_EVM0000913	0.247572	0	0.247572
						Core	V991	v991_EVM0000908	34.987	13.7797	21.2073							Core	1cd3-2	1cd3-2_EVM0000914	3.0232	1.22405	1.79915
						Core	V991	v991_EVM0000909	605.779	92.9788	512.8							Core	1cd3-2	1cd3-2_EVM0000915	67.5676	42.1862	25.3814
						Core	V991	v991_EVM0000910	6.90271	2.14497	4.75774							Core	1cd3-2	1cd3-2_EVM0000916	198.031	115.825	82.206
						Core	V991	v991_EVM0000911	30.8328	17.3147	13.5181							Core	1cd3-2	1cd3-2_EVM0000917	3.37127	1.65189	1.71938
						Core	V991	v991_EVM0000912	1.09849	0.121511	0.976979							Core	1cd3-2	1cd3-2_EVM0000918	44.5016	17.0313	27.4703
						Core	V991	v991_EVM0000913	69.8638	24.0029	45.8609							Core	1cd3-2	1cd3-2_EVM0000919	17.4763	7.42115	10.0551
						Core	V991	v991_EVM0000914	12.3563	8.0945	4.2618							Core	1cd3-2	1cd3-2_EVM0000920	205.427	99.0904	106.337
						Core	V991	v991_EVM0000915	37.8441	14.2368	23.6073							Core	1cd3-2	1cd3-2_EVM0000921	0	0	0
						Core	V991	v991_EVM0000916	6.78282	1.01289	5.76993							Core	1cd3-2	1cd3-2_EVM0000922	2.90849	2.43255	0.47594
						Core	V991	v991_EVM0000917	1.82662	0.104845	1.72178							Core	1cd3-2	1cd3-2_EVM0000923	14.9673	4.24209	10.7252
						Core	V991	v991_EVM0000918	10.216	5.03755	5.17845							Core	1cd3-2	1cd3-2_EVM0000924	0.197687	0	0.197687
						Core	V991	v991_EVM0000919	15.8707	5.71821	10.1525							Core	1cd3-2	1cd3-2_EVM0000925	1.43296	0.290029	1.14293
						Core	V991	v991_EVM0000920	12.82	6.4387	6.3813							Core	1cd3-2	1cd3-2_EVM0000926	48.9985	18.3434	30.6551
						Core	V991	v991_EVM0000921	13.1403	4.82656	8.31374							Core	1cd3-2	1cd3-2_EVM0000927	1.4533	0.32356	1.12974
						Core	V991	v991_EVM0000923	2.65873	2.05332	0.60541							Core	1cd3-2	1cd3-2_EVM0000928	24.3405	12.0199	12.3206
						Core	V991	v991_EVM0000924	0.123432	0	0.123432							Core	1cd3-2	1cd3-2_EVM0000929	12.0843	4.64712	7.43718
						Core	V991	v991_EVM0000925	0.216385	0	0.216385							Core	1cd3-2	1cd3-2_EVM0000930	29.3311	5.0175	24.3136
						Core	V991	v991_EVM0000926	41.03	24.3673	16.6627							Core	1cd3-2	1cd3-2_EVM0000931	0.138605	0	0.138605
						Core	V991	v991_EVM0000927	0.203117	0.0994758	0.103641							Core	1cd3-2	1cd3-2_EVM0000932	26.9781	2.4241	24.554
						Core	V991	v991_EVM0000928	46.3121	29.3225	16.9896							Core	1cd3-2	1cd3-2_EVM0000933	8.65241	1.34397	7.30844
						Core	V991	v991_EVM0000929	1.76502	0.627557	1.13746							Core	1cd3-2	1cd3-2_EVM0000934	10.8361	1.40837	9.42773
						Core	V991	v991_EVM0000930	16.3131	5.09584	11.2173							Core	1cd3-2	1cd3-2_EVM0000935	32.5551	15.5799	16.9752
						Core	V991	v991_EVM0000931	389.545	108.184	281.361							Core	1cd3-2	1cd3-2_EVM0000936	47.0558	18.2125	28.8433
						Core	V991	v991_EVM0000932	20.942	5.09839	15.8436							Core	1cd3-2	1cd3-2_EVM0000937	127.327	87.5869	39.7401
						Core	V991	v991_EVM0000933	48.486	37.5251	10.9609							Core	1cd3-2	1cd3-2_EVM0000938	10.234	1.98365	8.25035
						Core	V991	v991_EVM0000934	9.44055	1.45403	7.98652							Core	1cd3-2	1cd3-2_EVM0000939	1.95449	0.565254	1.38924
						Core	V991	v991_EVM0000935	2.86738	1.50243	1.36495							Core	1cd3-2	1cd3-2_EVM0000940	34.0655	11.2861	22.7794
						Core	V991	v991_EVM0000936	10.7701	3.80643	6.96367							Core	1cd3-2	1cd3-2_EVM0000941	19.4468	4.13327	15.3135
						Core	V991	v991_EVM0000937	2.72499	1.2073	1.51769							Core	1cd3-2	1cd3-2_EVM0000942	18.4457	6.87215	11.5735
						Core	V991	v991_EVM0000938	69.9368	10.1662	59.7706							Core	1cd3-2	1cd3-2_EVM0000943	1.48824	0.83557	0.65267
						Core	V991	v991_EVM0000939	0.991448	0.16795	0.823498							Core	1cd3-2	1cd3-2_EVM0000944	0.378203	0	0.378203
						Core	V991	v991_EVM0000940	45.0203	9.56518	35.4551							Core	1cd3-2	1cd3-2_EVM0000945	59.2162	19.1577	40.0585
						Core	V991	v991_EVM0000941	7.78153	2.17121	5.61032							Core	1cd3-2	1cd3-2_EVM0000946	0.254239	0	0.254239
						Core	V991	v991_EVM0000942	5.75148	1.98076	3.77072							Core	1cd3-2	1cd3-2_EVM0000947	0	0	0
						Core	V991	v991_EVM0000943	38.6571	5.38788	33.2692							Core	1cd3-2	1cd3-2_EVM0000948	14.2982	2.23891	12.0593
						Core	V991	v991_EVM0000944	2.36796	1.45052	0.91744							Core	1cd3-2	1cd3-2_EVM0000949	84.4328	30.9464	53.4864
						Core	V991	v991_EVM0000945	2.99482	1.20329	1.79153							Core	1cd3-2	1cd3-2_EVM0000950	12.52	2.38873	10.1313
						Core	V991	v991_EVM0000946	19.4528	13.9433	5.5095							Core	1cd3-2	1cd3-2_EVM0000951	17.6056	4.64174	12.9639
						Core	V991	v991_EVM0000947	2.43994	1.22543	1.21451							Core	1cd3-2	1cd3-2_EVM0000952	0	0	0
						Core	V991	v991_EVM0000948	5.03601	0	5.03601							Core	1cd3-2	1cd3-2_EVM0000953	44.7907	14.4449	30.3458
						Core	V991	v991_EVM0000949	1.58951	0	1.58951							Core	1cd3-2	1cd3-2_EVM0000954	11.206	0	11.206
						Core	V991	v991_EVM0000950	0.810612	0.206896	0.603716							Core	1cd3-2	1cd3-2_EVM0000955	7.62537	5.67287	1.9525
						Core	V991	v991_EVM0000951	2.51208	1.3657	1.14638							Core	1cd3-2	1cd3-2_EVM0000956	2.41183	1.09834	1.31349
						Core	V991	v991_EVM0000952	164.704	95.7943	68.9097							Core	1cd3-2	1cd3-2_EVM0000957	86.1413	36.8485	49.2928
						Core	V991	v991_EVM0000953	12.7393	6.30404	6.43526							Core	1cd3-2	1cd3-2_EVM0000959	5.15014	4.4759	0.67424
						Core	V991	v991_EVM0000954	816.712	13.5094	803.203							Core	1cd3-2	1cd3-2_EVM0000960	9.57413	3.51225	6.06188
						Core	V991	v991_EVM0000955	5.26186	2.99339	2.26847							Core	1cd3-2	1cd3-2_EVM0000961	4.11715	1.43989	2.67726
						Core	V991	v991_EVM0000956	47.9927	26.7364	21.2563							Core	1cd3-2	1cd3-2_EVM0000962	22.9145	7.12608	15.7884
						Core	V991	v991_EVM0000957	7.03618	3.57423	3.46195							Core	1cd3-2	1cd3-2_EVM0000963	82.0648	43.2379	38.8269
						Core	V991	v991_EVM0000958	6.26354	4.51891	1.74463							Core	1cd3-2	1cd3-2_EVM0000964	2.18383	0.654998	1.52883
						Core	V991	v991_EVM0000959	1.45022	0.224109	1.22611							Core	1cd3-2	1cd3-2_EVM0000965	12.6829	6.73344	5.94946
						Core	V991	v991_EVM0000960	25.7269	16.5307	9.1962							Core	1cd3-2	1cd3-2_EVM0000966	69.1338	17.122	52.0118
						Core	V991	v991_EVM0000962	0	0	0							Core	1cd3-2	1cd3-2_EVM0000967	71.3142	22.4527	48.8615
						Core	V991	v991_EVM0000963	0.765459	0	0.765459							Core	1cd3-2	1cd3-2_EVM0000968	0.328554	0	0.328554
						Core	V991	v991_EVM0000964	169.863	49.8894	119.974							Core	1cd3-2	1cd3-2_EVM0000969	196.457	137.805	58.652
						Core	V991	v991_EVM0000965	0	0	0							Core	1cd3-2	1cd3-2_EVM0000970	3.18749	0.788509	2.39898
						Core	V991	v991_EVM0000966	24.1969	3.26632	20.9306							Core	1cd3-2	1cd3-2_EVM0000971	91.5876	34.2693	57.3183
						Core	V991	v991_EVM0000967	61.7489	26.7705	34.9784							Core	1cd3-2	1cd3-2_EVM0000972	39.4389	5.87239	33.5665
						Core	V991	v991_EVM0000968	5.22458	0.904575	4.32001							Core	1cd3-2	1cd3-2_EVM0000973	12.8745	2.60638	10.2681
						Core	V991	v991_EVM0000969	74.9068	32.593	42.3138							Core	1cd3-2	1cd3-2_EVM0000974	17.2883	8.51229	8.77601
						Core	V991	v991_EVM0000970	8.71769	0.824906	7.89278							Core	1cd3-2	1cd3-2_EVM0000975	101.708	47.5421	54.1659
						Core	V991	v991_EVM0000971	135.02	15.1923	119.828							Core	1cd3-2	1cd3-2_EVM0000977	40.0081	16.2658	23.7423
						Core	V991	v991_EVM0000972	9.25805	5.41776	3.84029							Core	1cd3-2	1cd3-2_EVM0000978	17.287	1.99798	15.289
						Core	V991	v991_EVM0000973	20.8105	10.8669	9.9436							Core	1cd3-2	1cd3-2_EVM0000979	6.4725	3.66452	2.80798
						Core	V991	v991_EVM0000974	18.932	2.71668	16.2153							Core	1cd3-2	1cd3-2_EVM0000980	145.483	46.3016	99.1814
						Core	V991	v991_EVM0000975	0	0	0							Core	1cd3-2	1cd3-2_EVM0000981	44.4153	17.6366	26.7787
						Core	V991	v991_EVM0000976	20.9629	17.3683	3.5946							Core	1cd3-2	1cd3-2_EVM0000982	2.61471	0.821578	1.79313
						Core	V991	v991_EVM0000977	17.9939	2.50103	15.4929							Core	1cd3-2	1cd3-2_EVM0000983	113.158	46.3113	66.8467
						Core	V991	v991_EVM0000978	20.0543	2.14497	17.9093							Core	1cd3-2	1cd3-2_EVM0000984	1.51826	0	1.51826
						Core	V991	v991_EVM0000979	17.9166	8.94106	8.97554							Core	1cd3-2	1cd3-2_EVM0000985	0	0	0
						Core	V991	v991_EVM0000980	4.12757	0.76096	3.36661							Core	1cd3-2	1cd3-2_EVM0000986	39.0614	4.12818	34.9332
						Core	V991	v991_EVM0000981	26.2816	4.11006	22.1715							Core	1cd3-2	1cd3-2_EVM0000987	0.741943	0.56326	0.178683
						Core	V991	v991_EVM0000982	1.10575	0.108792	0.996958							Core	1cd3-2	1cd3-2_EVM0000988	0.896896	0.161139	0.735757
						Core	V991	v991_EVM0000983	1.39622	0.778218	0.618002							Core	1cd3-2	1cd3-2_EVM0000989	94.1317	19.0041	75.1276
						Core	V991	v991_EVM0000984	2.58529	0	2.58529							Core	1cd3-2	1cd3-2_EVM0000990	0	0	0
						Core	V991	v991_EVM0000985	0	0	0							Core	1cd3-2	1cd3-2_EVM0000991	204.42	101.983	102.437
						Core	V991	v991_EVM0000986	9.04853	0	9.04853							Core	1cd3-2	1cd3-2_EVM0000992	40.6444	9.77754	30.8669
						Core	V991	v991_EVM0000987	28.5454	9.82339	18.722							Core	1cd3-2	1cd3-2_EVM0000993	94.9092	42.5454	52.3638
						Core	V991	v991_EVM0000988	2.46527	1.34921	1.11606							Core	1cd3-2	1cd3-2_EVM0000994	63.0505	28.6215	34.429
						Core	V991	v991_EVM0000989	13.2392	10.2124	3.0268							Core	1cd3-2	1cd3-2_EVM0000995	9.08964	2.18939	6.90025
						Core	V991	v991_EVM0000990	8.50288	1.41888	7.084							Core	1cd3-2	1cd3-2_EVM0000996	112.88	50.2631	62.6169
						Core	V991	v991_EVM0000992	13.589	3.81212	9.77688							Core	1cd3-2	1cd3-2_EVM0000997	0	0	0
						Core	V991	v991_EVM0000993	89.978	73.5535	16.4245							Core	1cd3-2	1cd3-2_EVM0000998	62.6876	45.1367	17.5509
						Core	V991	v991_EVM0000994	10.4817	1.15558	9.32612							Core	1cd3-2	1cd3-2_EVM0000999	5.8428	1.18285	4.65995
						Core	V991	v991_EVM0000995	0.257732	0	0.257732							Core	1cd3-2	1cd3-2_EVM0001000	12.7269	6.84153	5.88537
						Core	V991	v991_EVM0000996	31.019	21.3632	9.6558							Core	1cd3-2	1cd3-2_EVM0001001	92.7082	31.6355	61.0727
						Core	V991	v991_EVM0000997	40.5167	2.64312	37.8736							Core	1cd3-2	1cd3-2_EVM0001002	58.2288	10.9519	47.2769
						Core	V991	v991_EVM0000998	7.25417	1.15131	6.10286							Core	1cd3-2	1cd3-2_EVM0001003	31.6042	11.8904	19.7138
						Core	V991	v991_EVM0000999	28.7913	4.25467	24.5366							Core	1cd3-2	1cd3-2_EVM0001004	19.5774	7.45192	12.1255
						Core	V991	v991_EVM0001000	19.5406	17.4019	2.1387							Core	1cd3-2	1cd3-2_EVM0001005	0.410549	0.184402	0.226147
						Core	V991	v991_EVM0001001	31.1229	2.75069	28.3722							Core	1cd3-2	1cd3-2_EVM0001006	91.505	48.1579	43.3471
						Core	V991	v991_EVM0001002	199.156	125.914	73.242							Core	1cd3-2	1cd3-2_EVM0001007	168.762	23.8592	144.903
						Core	V991	v991_EVM0001003	19.8382	11.7947	8.0435							Core	1cd3-2	1cd3-2_EVM0001008	37.2513	19.0641	18.1872
						Core	V991	v991_EVM0001005	37.9653	24.8601	13.1052							Core	1cd3-2	1cd3-2_EVM0001009	0	0	0
						Core	V991	v991_EVM0001006	10.4766	7.73403	2.74257							Core	1cd3-2	1cd3-2_EVM0001010	2.03743	0.216005	1.82143
						Core	V991	v991_EVM0001007	8.72667	6.51585	2.21082							Core	1cd3-2	1cd3-2_EVM0001011	0.219346	0	0.219346
						Core	V991	v991_EVM0001008	3.40947	1.31851	2.09096							Core	1cd3-2	1cd3-2_EVM0001012	0.559631	0.100545	0.459086
						Core	V991	v991_EVM0001009	7.35138	2.38976	4.96162							Core	1cd3-2	1cd3-2_EVM0001013	0	0	0
						Core	V991	v991_EVM0001010	9.9842	5.87507	4.10913							Core	1cd3-2	1cd3-2_EVM0001014	0.207755	0	0.207755
						Core	V991	v991_EVM0001011	1.74457	0.309244	1.43533							Core	1cd3-2	1cd3-2_EVM0001015	17.8203	3.79718	14.0231
						Core	V991	v991_EVM0001012	9.03332	6.1494	2.88392							Core	1cd3-2	1cd3-2_EVM0001016	135.613	69.6129	66.0001
						Core	V991	v991_EVM0001013	307.747	159.319	148.428							Core	1cd3-2	1cd3-2_EVM0001017	61.0667	9.74365	51.3231
						Core	V991	v991_EVM0001014	11.3846	1.58917	9.79543							Core	1cd3-2	1cd3-2_EVM0001018	1.62763	0.692585	0.935045
						Core	V991	v991_EVM0001015	25.8257	5.2498	20.5759							Core	1cd3-2	1cd3-2_EVM0001019	0.627196	0.275903	0.351293
						Core	V991	v991_EVM0001016	2.58085	0.363845	2.217							Core	1cd3-2	1cd3-2_EVM0001020	38.248	8.57787	29.6701
						Core	V991	v991_EVM0001017	101.863	57.0081	44.8549							Core	1cd3-2	1cd3-2_EVM0001021	118.07	95.5144	22.5556
						Core	V991	v991_EVM0001018	13.6388	8.72276	4.91604							Core	1cd3-2	1cd3-2_EVM0001022	0.962992	0	0.962992
						Core	V991	v991_EVM0001019	1.85725	0.629229	1.22802							Core	1cd3-2	1cd3-2_EVM0001023	4.43687	2.49507	1.9418
						Core	V991	v991_EVM0001020	3.45811	1.83728	1.62083							Core	1cd3-2	1cd3-2_EVM0001024	12.2749	2.63165	9.64325
						Core	V991	v991_EVM0001021	16.3223	1.87496	14.4473							Core	1cd3-2	1cd3-2_EVM0001025	35.2017	10.0788	25.1229
						Core	V991	v991_EVM0001022	7.70487	0.301533	7.40334							Core	1cd3-2	1cd3-2_EVM0001026	18.8637	14.8385	4.0252
						Core	V991	v991_EVM0001023	6.23277	4.38793	1.84484							Core	1cd3-2	1cd3-2_EVM0001027	2.99449	1.02898	1.96551
						Core	V991	v991_EVM0001024	313.27	210.573	102.697							Core	1cd3-2	1cd3-2_EVM0001028	6.52633	1.78018	4.74615
						Core	V991	v991_EVM0001025	18.793	4.81238	13.9806							Core	1cd3-2	1cd3-2_EVM0001029	22.7684	4.59421	18.1742
						Core	V991	v991_EVM0001027	1.18952	0.159312	1.03021							Core	1cd3-2	1cd3-2_EVM0001030	79.7524	56.0987	23.6537
						Core	V991	v991_EVM0001028	31.1922	3.57222	27.62							Core	1cd3-2	1cd3-2_EVM0001031	442.958	267.35	175.608
						Core	V991	v991_EVM0001029	0.84499	0.10392	0.74107							Core	1cd3-2	1cd3-2_EVM0001032	4.03787	1.12751	2.91036
						Core	V991	v991_EVM0001030	0	0	0							Core	1cd3-2	1cd3-2_EVM0001033	46.6439	16.3813	30.2626
						Core	V991	v991_EVM0001031	1505.95	273.974	1231.98							Core	1cd3-2	1cd3-2_EVM0001034	15.6296	2.95551	12.6741
						Core	V991	v991_EVM0001032	2.34775	0.395981	1.95177							Core	1cd3-2	1cd3-2_EVM0001035	8.14853	4.94889	3.19964
						Core	V991	v991_EVM0001034	1.67192	1.25017	0.42175							Core	1cd3-2	1cd3-2_EVM0001036	24.5584	16.9837	7.5747
						Core	V991	v991_EVM0001035	6.57496	1.44491	5.13005							Core	1cd3-2	1cd3-2_EVM0001037	1.06575	0.390684	0.675066
						Core	V991	v991_EVM0001036	1.47465	0.531363	0.943287							Core	1cd3-2	1cd3-2_EVM0001038	2.24297	0	2.24297
						Core	V991	v991_EVM0001037	15.49	4.68341	10.8066							Core	1cd3-2	1cd3-2_EVM0001040	165.04	62.0938	102.946
						Core	V991	v991_EVM0001038	24.5822	15.6369	8.9453							Core	1cd3-2	1cd3-2_EVM0001041	5.23736	3.53426	1.7031
						Core	V991	v991_EVM0001039	17.9664	10.7123	7.2541							Core	1cd3-2	1cd3-2_EVM0001042	4.07403	2.45656	1.61747
						Core	V991	v991_EVM0001040	0.309214	0	0.309214							Core	1cd3-2	1cd3-2_EVM0001043	2.32087	0	2.32087
						Core	V991	v991_EVM0001041	13.8445	1.277	12.5675							Core	1cd3-2	1cd3-2_EVM0001044	1.16425	0	1.16425
						Core	V991	v991_EVM0001042	0.935223	0.110519	0.824704							Core	1cd3-2	1cd3-2_EVM0001045	177.434	72.0554	105.379
						Core	V991	v991_EVM0001043	5.86524	2.12748	3.73776							Core	1cd3-2	1cd3-2_EVM0001046	4.14405	3.41806	0.72599
						Core	V991	v991_EVM0001044	3.31775	0.0571547	3.2606							Core	1cd3-2	1cd3-2_EVM0001047	1.11928	0.368588	0.750692
						Core	V991	v991_EVM0001045	1.87139	0.511448	1.35994							Core	1cd3-2	1cd3-2_EVM0001048	50.3294	22.2391	28.0903
						Core	V991	v991_EVM0001046	62.9721	16.7839	46.1882							Core	1cd3-2	1cd3-2_EVM0001049	0	0	0
						Core	V991	v991_EVM0001048	84.293	61.6291	22.6639							Core	1cd3-2	1cd3-2_EVM0001050	10.436	3.7176	6.7184
						Core	V991	v991_EVM0001049	41.2699	13.5562	27.7137							Core	1cd3-2	1cd3-2_EVM0001051	20.2977	4.59329	15.7044
						Core	V991	v991_EVM0001050	0.794942	0	0.794942							Core	1cd3-2	1cd3-2_EVM0001052	146	63.1107	82.8893
						Core	V991	v991_EVM0001052	10.7148	1.63072	9.08408							Core	1cd3-2	1cd3-2_EVM0001053	1.80145	1.30248	0.49897
						Core	V991	v991_EVM0001053	175.12	115.685	59.435							Core	1cd3-2	1cd3-2_EVM0001054	1.73358	1.00273	0.73085
						Core	V991	v991_EVM0001054	81.5431	9.97711	71.566							Core	1cd3-2	1cd3-2_EVM0001056	14.9475	4.90805	10.0395
						Core	V991	v991_EVM0001055	2.29052	0.85512	1.4354							Core	1cd3-2	1cd3-2_EVM0001057	126.537	108.489	18.048
						Core	V991	v991_EVM0001056	10.2252	0.708341	9.51686							Core	1cd3-2	1cd3-2_EVM0001058	1.41623	0	1.41623
						Core	V991	v991_EVM0001058	10.1865	7.45064	2.73586							Core	1cd3-2	1cd3-2_EVM0001059	13.5757	1.93041	11.6453
						Core	V991	v991_EVM0001059	6.00704	3.94817	2.05887							Core	1cd3-2	1cd3-2_EVM0001060	0.143086	0	0.143086
						Core	V991	v991_EVM0001060	20.6606	15.4264	5.2342							Core	1cd3-2	1cd3-2_EVM0001061	17.7498	9.27459	8.47521
						Core	V991	v991_EVM0001061	40.574	5.48236	35.0916							Core	1cd3-2	1cd3-2_EVM0001062	58.3854	20.2829	38.1025
						Core	V991	v991_EVM0001063	12.3788	4.62975	7.74905							Core	1cd3-2	1cd3-2_EVM0001063	44.9388	31.1444	13.7944
						Core	V991	v991_EVM0001064	3.27275	2.21634	1.05641							Core	1cd3-2	1cd3-2_EVM0001064	51.1178	12.0508	39.067
						Core	V991	v991_EVM0001065	27.7262	21.2984	6.4278							Core	1cd3-2	1cd3-2_EVM0001065	61.4485	23.9608	37.4877
						Core	V991	v991_EVM0001066	40.1351	20.4814	19.6537							Core	1cd3-2	1cd3-2_EVM0001066	31.0781	8.37252	22.7056
						Core	V991	v991_EVM0001067	0.639174	0.543798	0.095376							Core	1cd3-2	1cd3-2_EVM0001067	26.0684	25.2719	0.7965
						Core	V991	v991_EVM0001068	19.9502	9.59458	10.3556							Core	1cd3-2	1cd3-2_EVM0001068	29.1452	15.5237	13.6215
						Core	V991	v991_EVM0001070	25.8374	3.75155	22.0859							Core	1cd3-2	1cd3-2_EVM0001069	45.5583	17.7948	27.7635
						Core	V991	v991_EVM0001071	1.01463	0	1.01463							Core	1cd3-2	1cd3-2_EVM0001070	38.5669	12.8083	25.7586
						Core	V991	v991_EVM0001072	8.97158	1.86857	7.10301							Core	1cd3-2	1cd3-2_EVM0001071	33.0853	11.213	21.8723
						Core	V991	v991_EVM0001073	4.80686	1.91418	2.89268							Core	1cd3-2	1cd3-2_EVM0001072	5983.06	741.358	5241.7
						Core	V991	v991_EVM0001074	78.0698	17.0779	60.9919							Core	1cd3-2	1cd3-2_EVM0001073	10.0177	0.97193	9.04577
						Core	V991	v991_EVM0001075	31.898	9.18879	22.7092							Core	1cd3-2	1cd3-2_EVM0001076	18.0959	5.02245	13.0734
						Core	V991	v991_EVM0001076	155.09	24.9769	130.113							Core	1cd3-2	1cd3-2_EVM0001077	74.2303	13.7208	60.5095
						Core	V991	v991_EVM0001077	12.2516	4.66964	7.58196							Core	1cd3-2	1cd3-2_EVM0001078	39.0994	19.0728	20.0266
						Core	V991	v991_EVM0001078	85.1731	67.1359	18.0372							Core	1cd3-2	1cd3-2_EVM0001079	21.0341	5.34026	15.6938
						Core	V991	v991_EVM0001079	0.876308	0.178134	0.698174							Core	1cd3-2	1cd3-2_EVM0001080	17.1813	8.69368	8.48762
						Core	V991	v991_EVM0001080	8.14526	4.30617	3.83909							Core	1cd3-2	1cd3-2_EVM0001081	0	0	0
						Core	V991	v991_EVM0001081	0.64998	0.220211	0.429769							Core	1cd3-2	1cd3-2_EVM0001082	0	0	0
						Core	V991	v991_EVM0001082	16.2063	9.72438	6.48192							Core	1cd3-2	1cd3-2_EVM0001083	1.63049	0.495972	1.13452
						Core	V991	v991_EVM0001083	9.75746	0.679273	9.07819							Core	1cd3-2	1cd3-2_EVM0001084	14.9331	3.52316	11.4099
						Core	V991	v991_EVM0001084	10.4806	1.48374	8.99686							Core	1cd3-2	1cd3-2_EVM0001085	32.0238	7.23496	24.7888
						Core	V991	v991_EVM0001085	27.4155	8.13831	19.2772							Core	1cd3-2	1cd3-2_EVM0001086	511.142	343.603	167.539
						Core	V991	v991_EVM0001086	160.351	29.5664	130.785							Core	1cd3-2	1cd3-2_EVM0001087	0	0	0
						Core	V991	v991_EVM0001087	3.05135	1.66629	1.38506							Core	1cd3-2	1cd3-2_EVM0001088	34.8855	10.1913	24.6942
						Core	V991	v991_EVM0001089	16.2318	3.12122	13.1106							Core	1cd3-2	1cd3-2_EVM0001089	25.8381	6.52665	19.3115
						Core	V991	v991_EVM0001090	4.66716	0.68925	3.97791							Core	1cd3-2	1cd3-2_EVM0001090	1.54046	0	1.54046
						Core	V991	v991_EVM0001091	17.939	2.31894	15.6201							Core	1cd3-2	1cd3-2_EVM0001091	0.222609	0	0.222609
						Core	V991	v991_EVM0001092	5.41906	3.23695	2.18211							Core	1cd3-2	1cd3-2_EVM0001092	0.0918475	0	0.0918475
						Core	V991	v991_EVM0001093	2.90285	0.388778	2.51407							Core	1cd3-2	1cd3-2_EVM0001093	3.49816	1.25617	2.24199
						Core	V991	v991_EVM0001094	68.691	52.8561	15.8349							Core	1cd3-2	1cd3-2_EVM0001094	0.125348	0	0.125348
						Core	V991	v991_EVM0001095	4.59119	0	4.59119							Core	1cd3-2	1cd3-2_EVM0001095	2.89228	0.90232	1.98996
						Core	V991	v991_EVM0001096	10.9426	3.28408	7.65852							Core	1cd3-2	1cd3-2_EVM0001096	48.3978	17.9587	30.4391
						Core	V991	v991_EVM0001097	285.191	214.568	70.623							Core	1cd3-2	1cd3-2_EVM0001097	20.6165	8.82967	11.7868
						Core	V991	v991_EVM0001098	3.86393	0.262989	3.60094							Core	1cd3-2	1cd3-2_EVM0001098	48.9958	8.44746	40.5483
						Core	V991	v991_EVM0001099	29.2061	2.72973	26.4764							Core	1cd3-2	1cd3-2_EVM0001099	25.6495	2.27412	23.3754
						Core	V991	v991_EVM0001100	34.0283	21.8457	12.1826							Core	1cd3-2	1cd3-2_EVM0001100	0.992476	0.361233	0.631243
						Core	V991	v991_EVM0001101	34.8732	18.556	16.3172							Core	1cd3-2	1cd3-2_EVM0001101	1.37242	0.658039	0.714381
						Core	V991	v991_EVM0001102	57.8275	25.3387	32.4888							Core	1cd3-2	1cd3-2_EVM0001102	1.12059	0.442823	0.677767
						Core	V991	v991_EVM0001103	0.291491	0	0.291491							Core	1cd3-2	1cd3-2_EVM0001103	152.631	103.155	49.476
						Core	V991	v991_EVM0001104	3.59401	1.12853	2.46548							Core	1cd3-2	1cd3-2_EVM0001104	20.4997	8.44683	12.0529
						Core	V991	v991_EVM0001105	6.77355	1.88485	4.8887							Core	1cd3-2	1cd3-2_EVM0001105	4.34057	3.24934	1.09123
						Core	V991	v991_EVM0001106	28.9999	14.1325	14.8674							Core	1cd3-2	1cd3-2_EVM0001106	22.4312	7.97172	14.4595
						Core	V991	v991_EVM0001107	77.2007	53.7759	23.4248							Core	1cd3-2	1cd3-2_EVM0001107	134.786	29.3156	105.47
						Core	V991	v991_EVM0001108	127.445	32.3292	95.1158							Core	1cd3-2	1cd3-2_EVM0001108	0	0	0
						Core	V991	v991_EVM0001110	41.6339	22.268	19.3659							Core	1cd3-2	1cd3-2_EVM0001109	0	0	0
						Core	V991	v991_EVM0001111	37.5344	22.0175	15.5169							Core	1cd3-2	1cd3-2_EVM0001110	0	0	0
						Core	V991	v991_EVM0001112	2.46955	0.950764	1.51879							Core	1cd3-2	1cd3-2_EVM0001113	123.908	67.4793	56.4287
						Core	V991	v991_EVM0001113	74.7619	46.624	28.1379							Core	1cd3-2	1cd3-2_EVM0001114	29.0249	5.71272	23.3122
						Core	V991	v991_EVM0001114	2.30764	0.515103	1.79254							Core	1cd3-2	1cd3-2_EVM0001116	10.4797	0.161952	10.3177
						Core	V991	v991_EVM0001115	0.730936	0.357973	0.372963							Core	1cd3-2	1cd3-2_EVM0001117	39.4725	17.0916	22.3809
						Core	V991	v991_EVM0001116	3.27997	0	3.27997							Core	1cd3-2	1cd3-2_EVM0001118	92.7757	42.4174	50.3583
						Core	V991	v991_EVM0001117	9.75864	1.03522	8.72342							Core	1cd3-2	1cd3-2_EVM0001119	34.7062	5.74731	28.9589
						Core	V991	v991_EVM0001118	51.064	11.5628	39.5012							Core	1cd3-2	1cd3-2_EVM0001120	1.54046	0.461274	1.07919
						Core	V991	v991_EVM0001119	0.155224	0	0.155224							Core	1cd3-2	1cd3-2_EVM0001121	125.151	47.874	77.277
						Core	V991	v991_EVM0001120	19.117	12.5067	6.6103							Core	1cd3-2	1cd3-2_EVM0001122	86.6621	31.6548	55.0073
						Core	V991	v991_EVM0001121	91.0792	60.7543	30.3249							Core	1cd3-2	1cd3-2_EVM0001123	0	0	0
						Core	V991	v991_EVM0001122	18.2028	15.0601	3.1427							Core	1cd3-2	1cd3-2_EVM0001124	1.61112	0.657863	0.953257
						Core	V991	v991_EVM0001124	0	0	0							Core	1cd3-2	1cd3-2_EVM0001125	161.391	85.4453	75.9457
						Core	V991	v991_EVM0001125	1.78885	0.875416	0.913434							Core	1cd3-2	1cd3-2_EVM0001126	1.02035	0.630014	0.390336
						Core	V991	v991_EVM0001126	45.8736	26.9944	18.8792							Core	1cd3-2	1cd3-2_EVM0001127	0	0	0
						Core	V991	v991_EVM0001127	50.7002	20.509	30.1912							Core	1cd3-2	1cd3-2_EVM0001128	11.9616	4.47489	7.48671
						Core	V991	v991_EVM0001128	70.5409	21.5289	49.012							Core	1cd3-2	1cd3-2_EVM0001129	3.91767	1.14892	2.76875
						Core	V991	v991_EVM0001129	4.65364	2.6801	1.97354							Core	1cd3-2	1cd3-2_EVM0001130	158.658	67.4628	91.1952
						Core	V991	v991_EVM0001130	28.3391	21.3724	6.9667							Core	1cd3-2	1cd3-2_EVM0001131	1.07903	0.242328	0.836702
						Core	V991	v991_EVM0001131	0	0	0							Core	1cd3-2	1cd3-2_EVM0001132	77.4324	15.4968	61.9356
						Core	V991	v991_EVM0001132	329.853	68.4519	261.401							Core	1cd3-2	1cd3-2_EVM0001133	0.839763	0	0.839763
						Core	V991	v991_EVM0001133	0.184109	0	0.184109							Core	1cd3-2	1cd3-2_EVM0001134	0.683316	0.414226	0.26909
						Core	V991	v991_EVM0001134	4.06539	3.68705	0.37834							Core	1cd3-2	1cd3-2_EVM0001135	9.23447	3.25525	5.97922
						Core	V991	v991_EVM0001135	6.36918	0	6.36918							Core	1cd3-2	1cd3-2_EVM0001136	134.408	31.1819	103.226
						Core	V991	v991_EVM0001136	15.5535	4.22298	11.3305							Core	1cd3-2	1cd3-2_EVM0001137	43.2419	17.1057	26.1362
						Core	V991	v991_EVM0001137	32.2116	20.6906	11.521							Core	1cd3-2	1cd3-2_EVM0001138	98.1505	41.7804	56.3701
						Core	V991	v991_EVM0001138	8.87046	0.75831	8.11215							Core	1cd3-2	1cd3-2_EVM0001139	2.28283	0	2.28283
						Core	V991	v991_EVM0001139	43.338	37.2918	6.0462							Core	1cd3-2	1cd3-2_EVM0001140	4.08765	2.38439	1.70326
						Core	V991	v991_EVM0001140	0	0	0							Core	1cd3-2	1cd3-2_EVM0001141	20.0625	10.1876	9.8749
						Core	V991	v991_EVM0001141	14.3461	6.09053	8.25557							Core	1cd3-2	1cd3-2_EVM0001143	17.3785	6.27187	11.1066
						Core	V991	v991_EVM0001142	68.9538	34.8516	34.1022							Core	1cd3-2	1cd3-2_EVM0001144	0.296309	0	0.296309
						Core	V991	v991_EVM0001143	42.3165	10.6637	31.6528							Core	1cd3-2	1cd3-2_EVM0001145	3.01624	0.812642	2.2036
						Core	V991	v991_EVM0001144	155.758	112.532	43.226							Core	1cd3-2	1cd3-2_EVM0001146	41.5951	19.7129	21.8822
						Core	V991	v991_EVM0001145	4.3374	3.36437	0.97303							Core	1cd3-2	1cd3-2_EVM0001147	0.181048	0	0.181048
						Core	V991	v991_EVM0001146	11.0929	1.37258	9.72032							Core	1cd3-2	1cd3-2_EVM0001148	0.0866366	0	0.0866366
						Core	V991	v991_EVM0001147	44.8498	18.8426	26.0072							Core	1cd3-2	1cd3-2_EVM0001149	932.585	499.162	433.423
						Core	V991	v991_EVM0001149	106.982	41.7448	65.2372							Core	1cd3-2	1cd3-2_EVM0001150	120.117	84.0011	36.1159
						Core	V991	v991_EVM0001150	11.3032	2.24165	9.06155							Core	1cd3-2	1cd3-2_EVM0001151	5.57754	0.91722	4.66032
						Core	V991	v991_EVM0001151	1.3275	0.338823	0.988677							Core	1cd3-2	1cd3-2_EVM0001152	115.233	66.1184	49.1146
						Core	V991	v991_EVM0001153	29.0676	21.6297	7.4379							Core	1cd3-2	1cd3-2_EVM0001153	3.45467	1.57066	1.88401
						Core	V991	v991_EVM0001154	8.67865	1.8542	6.82445							Core	1cd3-2	1cd3-2_EVM0001154	92.5554	44.4182	48.1372
						Core	V991	v991_EVM0001155	19.9939	12.2553	7.7386							Core	1cd3-2	1cd3-2_EVM0001155	0.509021	0	0.509021
						Core	V991	v991_EVM0001156	89.3983	11.1398	78.2585							Core	1cd3-2	1cd3-2_EVM0001156	0.799805	0.273512	0.526293
						Core	V991	v991_EVM0001157	1324.01	424.462	899.548							Core	1cd3-2	1cd3-2_EVM0001157	164.933	51.8507	113.082
						Core	V991	v991_EVM0001158	8.14866	3.65407	4.49459							Core	1cd3-2	1cd3-2_EVM0001158	0.354414	0	0.354414
						Core	V991	v991_EVM0001159	18.5779	7.08091	11.497							Core	1cd3-2	1cd3-2_EVM0001159	0.853152	0	0.853152
						Core	V991	v991_EVM0001160	0	0	0							Core	1cd3-2	1cd3-2_EVM0001160	4.16059	1.92981	2.23078
						Core	V991	v991_EVM0001161	6.29026	2.1346	4.15566							Core	1cd3-2	1cd3-2_EVM0001161	0.345014	0	0.345014
						Core	V991	v991_EVM0001162	2.16826	0.224855	1.94341							Core	1cd3-2	1cd3-2_EVM0001162	351.305	86.4553	264.85
						Core	V991	v991_EVM0001163	16.0617	2.71915	13.3425							Core	1cd3-2	1cd3-2_EVM0001163	4.72105	1.24983	3.47122
						Core	V991	v991_EVM0001164	1.07642	0.792068	0.284352							Core	1cd3-2	1cd3-2_EVM0001164	0	0	0
						Core	V991	v991_EVM0001165	6.61127	3.5674	3.04387							Core	1cd3-2	1cd3-2_EVM0001165	97.2983	51.3157	45.9826
						Core	V991	v991_EVM0001166	13.2775	5.68014	7.59736							Core	1cd3-2	1cd3-2_EVM0001166	1.09707	0.722545	0.374525
						Core	V991	v991_EVM0001167	22.7646	1.92061	20.844							Core	1cd3-2	1cd3-2_EVM0001167	0.719298	0	0.719298
						Core	V991	v991_EVM0001168	35.3613	24.8319	10.5294							Core	1cd3-2	1cd3-2_EVM0001168	23.0029	1.98245	21.0205
						Core	V991	v991_EVM0001169	18.0126	11.3334	6.6792							Core	1cd3-2	1cd3-2_EVM0001169	13.516	4.76501	8.75099
						Core	V991	v991_EVM0001170	54.7068	37.2522	17.4546							Core	1cd3-2	1cd3-2_EVM0001170	3.32675	1.09552	2.23123
						Core	V991	v991_EVM0001171	6.83712	0.644295	6.19283							Core	1cd3-2	1cd3-2_EVM0001171	1.15157	0	1.15157
						Core	V991	v991_EVM0001172	30.2821	16.2389	14.0432							Core	1cd3-2	1cd3-2_EVM0001172	15.2767	5.03237	10.2443
						Core	V991	v991_EVM0001174	2.23872	1.27724	0.96148							Core	1cd3-2	1cd3-2_EVM0001173	5.29381	2.45862	2.83519
						Core	V991	v991_EVM0001175	6.66591	4.33576	2.33015							Core	1cd3-2	1cd3-2_EVM0001174	1.18911	0.802433	0.386677
						Core	V991	v991_EVM0001176	0	0	0							Core	1cd3-2	1cd3-2_EVM0001175	73.5941	25.2075	48.3866
						Core	V991	v991_EVM0001177	160.144	108.131	52.013							Core	1cd3-2	1cd3-2_EVM0001176	0.151651	0	0.151651
						Core	V991	v991_EVM0001178	21.0079	12.8028	8.2051							Core	1cd3-2	1cd3-2_EVM0001177	71.479	38.474	33.005
						Core	V991	v991_EVM0001179	4.10488	1.23697	2.86791							Core	1cd3-2	1cd3-2_EVM0001178	44.9825	8.11061	36.8719
						Core	V991	v991_EVM0001180	39.588	12.6894	26.8986							Core	1cd3-2	1cd3-2_EVM0001179	1.29561	0	1.29561
						Core	V991	v991_EVM0001181	1069.78	187.688	882.092							Core	1cd3-2	1cd3-2_EVM0001180	10.9442	1.88356	9.06064
						Core	V991	v991_EVM0001182	42.9009	25.6722	17.2287							Core	1cd3-2	1cd3-2_EVM0001181	196.496	174.1	22.396
						Core	V991	v991_EVM0001183	93.8526	32.1551	61.6975							Core	1cd3-2	1cd3-2_EVM0001182	8.95492	4.8059	4.14902
						Core	V991	v991_EVM0001184	181.912	114.382	67.53							Core	1cd3-2	1cd3-2_EVM0001183	986.556	497.47	489.086
						Core	V991	v991_EVM0001185	10.6938	1.86385	8.82995							Core	1cd3-2	1cd3-2_EVM0001184	4.15889	2.16929	1.9896
						Core	V991	v991_EVM0001186	8.17624	1.34073	6.83551							Core	1cd3-2	1cd3-2_EVM0001185	4.58909	1.28778	3.30131
						Core	V991	v991_EVM0001188	55.1776	41.0116	14.166							Core	1cd3-2	1cd3-2_EVM0001186	33.9701	6.24886	27.7212
						Core	V991	v991_EVM0001189	124.943	100.512	24.431							Core	1cd3-2	1cd3-2_EVM0001187	58.5837	13.5986	44.9851
						Core	V991	v991_EVM0001190	0	0	0							Core	1cd3-2	1cd3-2_EVM0001188	105.503	39.0867	66.4163
						Core	V991	v991_EVM0001191	4.24974	0.694913	3.55483							Core	1cd3-2	1cd3-2_EVM0001189	0.988757	0.488407	0.50035
						Core	V991	v991_EVM0001193	200.931	3.43977	197.491							Core	1cd3-2	1cd3-2_EVM0001190	1.46499	0	1.46499
						Core	V991	v991_EVM0001194	1295.42	229.978	1065.44							Core	1cd3-2	1cd3-2_EVM0001191	1.42265	0.527893	0.894757
						Core	V991	v991_EVM0001195	764.33	250.059	514.271							Core	1cd3-2	1cd3-2_EVM0001192	4.18327	0.609749	3.57352
						Core	V991	v991_EVM0001196	204.095	142.268	61.827							Core	1cd3-2	1cd3-2_EVM0001193	59.8524	27.7235	32.1289
						Core	V991	v991_EVM0001197	2.6041	1.67408	0.93002							Core	1cd3-2	1cd3-2_EVM0001194	0	0	0
						Core	V991	v991_EVM0001198	331.096	29.0102	302.086							Core	1cd3-2	1cd3-2_EVM0001196	0.127543	0	0.127543
						Core	V991	v991_EVM0001199	1330.99	394.861	936.129							Core	1cd3-2	1cd3-2_EVM0001197	289.697	183.595	106.102
						Core	V991	v991_EVM0001200	0.561886	0.0460688	0.515817							Core	1cd3-2	1cd3-2_EVM0001198	243.89	106.19	137.7
						Core	V991	v991_EVM0001201	8.52464	1.42713	7.09751							Core	1cd3-2	1cd3-2_EVM0001199	11.3824	0.444588	10.9378
						Core	V991	v991_EVM0001202	117.921	49.2506	68.6704							Core	1cd3-2	1cd3-2_EVM0001200	12.9101	2.97945	9.93065
						Core	V991	v991_EVM0001203	23.6198	5.5127	18.1071							Core	1cd3-2	1cd3-2_EVM0001201	26.3652	11.1577	15.2075
						Core	V991	v991_EVM0001204	103.731	21.4436	82.2874							Core	1cd3-2	1cd3-2_EVM0001202	3.54869	0.653105	2.89559
						Core	V991	v991_EVM0001205	3.97582	0.676883	3.29894							Core	1cd3-2	1cd3-2_EVM0001203	14.8245	4.29517	10.5293
						Core	V991	v991_EVM0001206	62.928	19.3523	43.5757							Core	1cd3-2	1cd3-2_EVM0001204	106.796	50.0521	56.7439
						Core	V991	v991_EVM0001207	27.6667	10.7854	16.8813							Core	1cd3-2	1cd3-2_EVM0001205	0.595304	0	0.595304
						Core	V991	v991_EVM0001208	0	0	0							Core	1cd3-2	1cd3-2_EVM0001206	0.181873	0	0.181873
						Core	V991	v991_EVM0001209	4.16221	0.533724	3.62849							Core	1cd3-2	1cd3-2_EVM0001207	4.62138	0.518933	4.10245
						Core	V991	v991_EVM0001210	1.1693	0.198078	0.971222							Core	1cd3-2	1cd3-2_EVM0001208	1427.54	469.364	958.176
						Core	V991	v991_EVM0001211	3.62151	0.460109	3.1614							Core	1cd3-2	1cd3-2_EVM0001209	1.10508	0.272933	0.832147
						Core	V991	v991_EVM0001212	0.261933	0	0.261933							Core	1cd3-2	1cd3-2_EVM0001210	574.414	329.652	244.762
						Core	V991	v991_EVM0001213	0	0	0							Core	1cd3-2	1cd3-2_EVM0001211	24.9088	10.5176	14.3912
						Core	V991	v991_EVM0001214	640.265	110.392	529.873							Core	1cd3-2	1cd3-2_EVM0001212	12.5093	2.32087	10.1884
						Core	V991	v991_EVM0001215	0.598115	0.176541	0.421574							Core	1cd3-2	1cd3-2_EVM0001213	7.68437	3.01912	4.66525
						Core	V991	v991_EVM0001216	0	0	0							Core	1cd3-2	1cd3-2_EVM0001214	11.1984	3.32863	7.86977
						Core	V991	v991_EVM0001217	0	0	0							Core	1cd3-2	1cd3-2_EVM0001215	0.767837	0.141313	0.626524
						Core	V991	v991_EVM0001218	5.0081	1.05314	3.95496							Core	1cd3-2	1cd3-2_EVM0001216	12.21	5.4551	6.7549
						Core	V991	v991_EVM0001219	47.0883	11.1962	35.8921							Core	1cd3-2	1cd3-2_EVM0001218	0.335993	0	0.335993
						Core	V991	v991_EVM0001220	18.9265	11.7985	7.128							Core	1cd3-2	1cd3-2_EVM0001219	46.1479	19.548	26.5999
						Core	V991	v991_EVM0001221	3.12155	2.21974	0.90181							Core	1cd3-2	1cd3-2_EVM0001220	333.403	274.788	58.615
						Core	V991	v991_EVM0001222	111.602	49.4532	62.1488							Core	1cd3-2	1cd3-2_EVM0001221	1.57421	0.549945	1.02426
						Core	V991	v991_EVM0001224	352.51	92.638	259.872							Core	1cd3-2	1cd3-2_EVM0001222	3.66248	1.87964	1.78284
						Core	V991	v991_EVM0001225	36.8573	21.3916	15.4657							Core	1cd3-2	1cd3-2_EVM0001223	19.7501	9.31284	10.4373
						Core	V991	v991_EVM0001226	5.33874	3.30008	2.03866							Core	1cd3-2	1cd3-2_EVM0001224	15.1189	7.94001	7.17889
						Core	V991	v991_EVM0001227	8.069	2.55449	5.51451							Core	1cd3-2	1cd3-2_EVM0001225	29.0249	11.2894	17.7355
						Core	V991	v991_EVM0001228	73.7066	36.1672	37.5394							Core	1cd3-2	1cd3-2_EVM0001226	1.72883	0.673582	1.05525
						Core	V991	v991_EVM0001229	1140.76	488.346	652.414							Core	1cd3-2	1cd3-2_EVM0001227	4.80625	0.852257	3.95399
						Core	V991	v991_EVM0001230	5.44591	1.50959	3.93632							Core	1cd3-2	1cd3-2_EVM0001228	135.261	74.908	60.353
						Core	V991	v991_EVM0001231	64.5297	10.1547	54.375							Core	1cd3-2	1cd3-2_EVM0001229	0.925253	0.257496	0.667757
						Core	V991	v991_EVM0001232	7.59976	7.00776	0.592							Core	1cd3-2	1cd3-2_EVM0001230	0.192391	0	0.192391
						Core	V991	v991_EVM0001234	116.608	65.7273	50.8807							Core	1cd3-2	1cd3-2_EVM0001231	44.1366	32.1064	12.0302
						Core	V991	v991_EVM0001235	0.717465	0	0.717465							Core	1cd3-2	1cd3-2_EVM0001232	52.879	23.3059	29.5731
						Core	V991	v991_EVM0001236	20.8962	8.84945	12.0467							Core	1cd3-2	1cd3-2_EVM0001233	3.42403	1.99885	1.42518
						Core	V991	v991_EVM0001237	0.526646	0.1498	0.376846							Core	1cd3-2	1cd3-2_EVM0001234	97.5427	86.1135	11.4292
						Core	V991	v991_EVM0001238	1.06269	0.457477	0.605213							Core	1cd3-2	1cd3-2_EVM0001235	16.5535	11.9873	4.5662
						Core	V991	v991_EVM0001239	4.1138	0.655879	3.45792							Core	1cd3-2	1cd3-2_EVM0001236	0.207573	0	0.207573
						Core	V991	v991_EVM0001240	2.04238	0.518964	1.52342							Core	1cd3-2	1cd3-2_EVM0001237	28.0914	7.02961	21.0618
						Core	V991	v991_EVM0001241	3.64711	1.55609	2.09102							Core	1cd3-2	1cd3-2_EVM0001238	64.7759	23.0585	41.7174
						Core	V991	v991_EVM0001242	16.1041	1.98076	14.1233							Core	1cd3-2	1cd3-2_EVM0001239	976.16	546.611	429.549
						Core	V991	v991_EVM0001243	51.8317	31.3439	20.4878							Core	1cd3-2	1cd3-2_EVM0001240	36.2996	23.2685	13.0311
						Core	V991	v991_EVM0001244	71.2918	2.37276	68.919							Core	1cd3-2	1cd3-2_EVM0001241	67.9914	33.1163	34.8751
						Core	V991	v991_EVM0001245	3.13583	2.97937	0.15646							Core	1cd3-2	1cd3-2_EVM0001242	251.352	105.401	145.951
						Core	V991	v991_EVM0001246	11.187	2.95712	8.22988							Core	1cd3-2	1cd3-2_EVM0001244	1.5423	0.981074	0.561226
						Core	V991	v991_EVM0001247	2.6821	1.9559	0.7262							Core	1cd3-2	1cd3-2_EVM0001245	530.99	286.478	244.512
						Core	V991	v991_EVM0001248	26.0118	8.88661	17.1252							Core	1cd3-2	1cd3-2_EVM0001246	5.02868	3.09325	1.93543
						Core	V991	v991_EVM0001249	0.297496	0	0.297496							Core	1cd3-2	1cd3-2_EVM0001247	317.666	109.878	207.788
						Core	V991	v991_EVM0001250	0	0	0							Core	1cd3-2	1cd3-2_EVM0001248	107.184	28.6123	78.5717
						Core	V991	v991_EVM0001252	52.0268	16.2867	35.7401							Core	1cd3-2	1cd3-2_EVM0001249	38.385	20.5005	17.8845
						Core	V991	v991_EVM0001253	35.6278	2.7239	32.9039							Core	1cd3-2	1cd3-2_EVM0001250	22.44	6.6364	15.8036
						Core	V991	v991_EVM0001254	20.2729	18.6964	1.5765							Core	1cd3-2	1cd3-2_EVM0001251	177.029	79.4031	97.6259
						Core	V991	v991_EVM0001255	121.874	79.0803	42.7937							Core	1cd3-2	1cd3-2_EVM0001253	0.0993282	0	0.0993282
						Core	V991	v991_EVM0001257	0	0	0							Core	1cd3-2	1cd3-2_EVM0001254	80.9596	54.4378	26.5218
						Core	V991	v991_EVM0001258	61.6614	25.1128	36.5486							Core	1cd3-2	1cd3-2_EVM0001255	16.2764	1.70847	14.5679
						Core	V991	v991_EVM0001259	6.60923	2.19326	4.41597							Core	1cd3-2	1cd3-2_EVM0001256	9.7233	0.662688	9.06061
						Core	V991	v991_EVM0001260	14.4507	6.47706	7.97364							Core	1cd3-2	1cd3-2_EVM0001257	8.72768	0.638686	8.08899
						Core	V991	v991_EVM0001261	1.67325	0.151436	1.52181							Core	1cd3-2	1cd3-2_EVM0001258	26.1917	18.543	7.6487
						Core	V991	v991_EVM0001263	24.5298	12.5147	12.0151							Core	1cd3-2	1cd3-2_EVM0001259	0	0	0
						Core	V991	v991_EVM0001264	242.361	195.467	46.894							Core	1cd3-2	1cd3-2_EVM0001260	0	0	0
						Core	V991	v991_EVM0001265	219.962	80.0791	139.883							Core	1cd3-2	1cd3-2_EVM0001262	40.5553	19.5801	20.9752
						Core	V991	v991_EVM0001266	1.7729	1.2708	0.5021							Core	1cd3-2	1cd3-2_EVM0001263	57.7687	18.2436	39.5251
						Core	V991	v991_EVM0001267	6.669	4.51887	2.15013							Core	1cd3-2	1cd3-2_EVM0001264	0.241226	0	0.241226
						Core	V991	v991_EVM0001268	191.126	8.93907	182.187							Core	1cd3-2	1cd3-2_EVM0001265	9.97705	3.9025	6.07455
						Core	V991	v991_EVM0001269	5.6898	2.75909	2.93071							Core	1cd3-2	1cd3-2_EVM0001266	1.52706	0.462853	1.06421
						Core	V991	v991_EVM0001270	5.02224	0.411771	4.61047							Core	1cd3-2	1cd3-2_EVM0001267	0.216935	0.0433771	0.173558
						Core	V991	v991_EVM0001271	9.05056	3.54117	5.50939							Core	1cd3-2	1cd3-2_EVM0001269	8.6638	6.46172	2.20208
						Core	V991	v991_EVM0001272	2.21347	1.28722	0.92625							Core	1cd3-2	1cd3-2_EVM0001270	0.662934	0.245598	0.417336
						Core	V991	v991_EVM0001273	43.8947	11.2404	32.6543							Core	1cd3-2	1cd3-2_EVM0001271	126.246	63.5799	62.6661
						Core	V991	v991_EVM0001274	0.747531	0.375438	0.372093							Core	1cd3-2	1cd3-2_EVM0001272	2.10665	0.416242	1.69041
						Core	V991	v991_EVM0001275	42.7592	5.6932	37.066							Core	1cd3-2	1cd3-2_EVM0001273	16.6027	7.79587	8.80683
						Core	V991	v991_EVM0001276	170.4	150.328	20.072							Core	1cd3-2	1cd3-2_EVM0001274	63.6166	22.7151	40.9015
						Core	V991	v991_EVM0001277	4.90433	3.15699	1.74734							Core	1cd3-2	1cd3-2_EVM0001275	3.55375	0.745335	2.80842
						Core	V991	v991_EVM0001278	6.27709	1.85446	4.42263							Core	1cd3-2	1cd3-2_EVM0001276	69.3198	26.1162	43.2036
						Core	V991	v991_EVM0001279	200.38	114.578	85.802							Core	1cd3-2	1cd3-2_EVM0001277	29.6873	17.3833	12.304
						Core	V991	v991_EVM0001280	4.95304	3.98705	0.96599							Core	1cd3-2	1cd3-2_EVM0001278	14.3749	4.30825	10.0666
						Core	V991	v991_EVM0001281	3.58495	0.503877	3.08107							Core	1cd3-2	1cd3-2_EVM0001279	76.6418	34.0043	42.6375
						Core	V991	v991_EVM0001282	54.5564	20.7505	33.8059							Core	1cd3-2	1cd3-2_EVM0001280	1.68422	0.624955	1.05926
						Core	V991	v991_EVM0001283	2.67728	2.33242	0.34486							Core	1cd3-2	1cd3-2_EVM0001281	35.0885	5.71613	29.3724
						Core	V991	v991_EVM0001284	39.0741	0.103457	38.9706							Core	1cd3-2	1cd3-2_EVM0001282	46.267	9.83785	36.4291
						Core	V991	v991_EVM0001285	2.25386	0	2.25386							Core	1cd3-2	1cd3-2_EVM0001283	30.7897	7.80664	22.9831
						Core	V991	v991_EVM0001286	41.3509	18.9673	22.3836							Core	1cd3-2	1cd3-2_EVM0001284	8.28503	2.27024	6.01479
						Core	V991	v991_EVM0001287	5.85754	4.07403	1.78351							Core	1cd3-2	1cd3-2_EVM0001285	100.806	54.7969	46.0091
						Core	V991	v991_EVM0001288	17.9964	8.7203	9.2761							Core	1cd3-2	1cd3-2_EVM0001286	16.8015	7.37467	9.42683
						Core	V991	v991_EVM0001289	46.937	4.22453	42.7125							Core	1cd3-2	1cd3-2_EVM0001287	21.9071	19.5834	2.3237
						Core	V991	v991_EVM0001290	2.50747	0.849523	1.65795							Core	1cd3-2	1cd3-2_EVM0001289	49.2852	27.4125	21.8727
						Core	V991	v991_EVM0001291	13.2388	3.24855	9.99025							Core	1cd3-2	1cd3-2_EVM0001290	92.4892	49.8308	42.6584
						Core	V991	v991_EVM0001292	3.48342	0.583168	2.90025							Core	1cd3-2	1cd3-2_EVM0001291	0.108069	0	0.108069
						Core	V991	v991_EVM0001293	18.4485	9.09135	9.35715							Core	1cd3-2	1cd3-2_EVM0001292	31.2886	19.4577	11.8309
						Core	V991	v991_EVM0001294	3.32664	1.67076	1.65588							Core	1cd3-2	1cd3-2_EVM0001293	7.90002	3.32048	4.57954
						Core	V991	v991_EVM0001295	21.0225	4.25267	16.7698							Core	1cd3-2	1cd3-2_EVM0001294	0	0	0
						Core	V991	v991_EVM0001296	9.72729	6.9242	2.80309							Core	1cd3-2	1cd3-2_EVM0001295	0.759677	0	0.759677
						Core	V991	v991_EVM0001297	0	0	0							Core	1cd3-2	1cd3-2_EVM0001296	11.6557	3.90899	7.74671
						Core	V991	v991_EVM0001298	49.6568	24.8226	24.8342							Core	1cd3-2	1cd3-2_EVM0001297	148.254	100.299	47.955
						Core	V991	v991_EVM0001299	113.318	11.1491	102.169							Core	1cd3-2	1cd3-2_EVM0001298	8.09543	2.23425	5.86118
						Core	V991	v991_EVM0001300	20.1096	5.03371	15.0759							Core	1cd3-2	1cd3-2_EVM0001299	53.8282	30.7866	23.0416
						Core	V991	v991_EVM0001301	21.9385	1.05866	20.8798							Core	1cd3-2	1cd3-2_EVM0001300	39.6365	22.3758	17.2607
						Core	V991	v991_EVM0001302	47.6378	35.1709	12.4669							Core	1cd3-2	1cd3-2_EVM0001301	34.2187	4.41903	29.7997
						Core	V991	v991_EVM0001303	2.51038	0.454399	2.05598							Core	1cd3-2	1cd3-2_EVM0001302	17.383	2.70493	14.6781
						Core	V991	v991_EVM0001304	0.879787	0.294574	0.585213							Core	1cd3-2	1cd3-2_EVM0001303	129.343	39.9629	89.3801
						Core	V991	v991_EVM0001305	27.6234	10.6005	17.0229							Core	1cd3-2	1cd3-2_EVM0001304	0	0	0
						Core	V991	v991_EVM0001306	3.2699	1.64227	1.62763							Core	1cd3-2	1cd3-2_EVM0001305	23.7567	11.3969	12.3598
						Core	V991	v991_EVM0001307	2.12564	0.810179	1.31546							Core	1cd3-2	1cd3-2_EVM0001306	11.1264	8.82838	2.29802
						Core	V991	v991_EVM0001308	0.815127	0.695052	0.120075							Core	1cd3-2	1cd3-2_EVM0001307	27.236	17.4813	9.7547
						Core	V991	v991_EVM0001309	1.94636	0.193769	1.75259							Core	1cd3-2	1cd3-2_EVM0001308	6166.3	2155.27	4011.03
						Core	V991	v991_EVM0001310	16.8064	5.3686	11.4378							Core	1cd3-2	1cd3-2_EVM0001309	235.376	96.1685	139.208
						Core	V991	v991_EVM0001312	8.30982	1.57916	6.73066							Core	1cd3-2	1cd3-2_EVM0001310	5.95096	1.9597	3.99126
						Core	V991	v991_EVM0001313	5.09786	2.46734	2.63052							Core	1cd3-2	1cd3-2_EVM0001311	0.567407	0	0.567407
						Core	V991	v991_EVM0001316	0.293262	0.147287	0.145975							Core	1cd3-2	1cd3-2_EVM0001312	97.0256	65.2274	31.7982
						Core	V991	v991_EVM0001317	50.0669	24.7817	25.2852							Core	1cd3-2	1cd3-2_EVM0001313	5.16507	2.4208	2.74427
						Core	V991	v991_EVM0001318	13.0144	2.6315	10.3829							Core	1cd3-2	1cd3-2_EVM0001315	20.4067	13.2969	7.1098
						Core	V991	v991_EVM0001319	0	0	0							Core	1cd3-2	1cd3-2_EVM0001316	13.1792	7.60401	5.57519
						Core	V991	v991_EVM0001320	8.81975	7.00164	1.81811							Core	1cd3-2	1cd3-2_EVM0001317	4.98175	4.20125	0.7805
						Core	V991	v991_EVM0001321	8.1008	2.24552	5.85528							Core	1cd3-2	1cd3-2_EVM0001318	23.1593	9.14648	14.0128
						Core	V991	v991_EVM0001322	128.483	13.7237	114.759							Core	1cd3-2	1cd3-2_EVM0001319	152.321	59.0263	93.2947
						Core	V991	v991_EVM0001323	6.3015	3.16485	3.13665							Core	1cd3-2	1cd3-2_EVM0001320	26.0068	0.723207	25.2836
						Core	V991	v991_EVM0001324	2.24872	0.850297	1.39842							Core	1cd3-2	1cd3-2_EVM0001321	131.35	55.2063	76.1437
						Core	V991	v991_EVM0001325	0	0	0							Core	1cd3-2	1cd3-2_EVM0001322	33.8849	14.9883	18.8966
						Core	V991	v991_EVM0001326	1.30762	0.185971	1.12165							Core	1cd3-2	1cd3-2_EVM0001323	1.77677	0.762996	1.01377
						Core	V991	v991_EVM0001327	0.895983	0.359997	0.535986							Core	1cd3-2	1cd3-2_EVM0001324	72.876	37.9511	34.9249
						Core	V991	v991_EVM0001328	28.9996	15.6483	13.3513							Core	1cd3-2	1cd3-2_EVM0001325	35.6222	15.4619	20.1603
						Core	V991	v991_EVM0001329	3.52811	1.94238	1.58573							Core	1cd3-2	1cd3-2_EVM0001326	6.98549	0.92595	6.05954
						Core	V991	v991_EVM0001330	125.313	17.619	107.694							Core	1cd3-2	1cd3-2_EVM0001327	7.892	3.8054	4.0866
						Core	V991	v991_EVM0001331	0.647234	0.219281	0.427953							Core	1cd3-2	1cd3-2_EVM0001328	3.89322	0.107968	3.78525
						Core	V991	v991_EVM0001332	799.685	100.529	699.156							Core	1cd3-2	1cd3-2_EVM0001329	70.7642	22.5335	48.2307
						Core	V991	v991_EVM0001333	1.21378	0.241674	0.972106							Core	1cd3-2	1cd3-2_EVM0001330	38.3293	23.8832	14.4461
						Core	V991	v991_EVM0001334	1.91578	1.6357	0.28008							Core	1cd3-2	1cd3-2_EVM0001331	47.7571	27.2194	20.5377
						Core	V991	v991_EVM0001335	30.2946	2.71354	27.5811							Core	1cd3-2	1cd3-2_EVM0001332	30.2503	7.40838	22.8419
						Core	V991	v991_EVM0001336	48.9519	29.951	19.0009							Core	1cd3-2	1cd3-2_EVM0001333	173.607	47.4741	126.133
						Core	V991	v991_EVM0001337	2.15059	0.392766	1.75782							Core	1cd3-2	1cd3-2_EVM0001334	260.184	183.648	76.536
						Core	V991	v991_EVM0001338	0.810469	0	0.810469							Core	1cd3-2	1cd3-2_EVM0001335	0.388695	0.0698342	0.318861
						Core	V991	v991_EVM0001339	0.35184	0.0576944	0.294146							Core	1cd3-2	1cd3-2_EVM0001337	62.4982	18.5185	43.9797
						Core	V991	v991_EVM0001340	80.7529	49.6001	31.1528							Core	1cd3-2	1cd3-2_EVM0001338	86.3077	45.5806	40.7271
						Core	V991	v991_EVM0001341	25008.9	1580.3	23428.6							Core	1cd3-2	1cd3-2_EVM0001339	14.9094	2.49436	12.415
						Core	V991	v991_EVM0001342	95.1642	51.724	43.4402							Core	1cd3-2	1cd3-2_EVM0001341	14.9738	8.53124	6.44256
						Core	V991	v991_EVM0001343	29.4601	2.63998	26.8201							Core	1cd3-2	1cd3-2_EVM0001342	0.298475	0	0.298475
						Core	V991	v991_EVM0001344	19.839	14.1003	5.7387							Core	1cd3-2	1cd3-2_EVM0001343	74.6352	36.9291	37.7061
						Core	V991	v991_EVM0001345	0	0	0							Core	1cd3-2	1cd3-2_EVM0001344	2.92354	0.342575	2.58096
						Core	V991	v991_EVM0001346	17.7365	2.9499	14.7866							Core	1cd3-2	1cd3-2_EVM0001346	15.5158	2.50093	13.0149
						Core	V991	v991_EVM0001347	20.3013	4.85853	15.4428							Core	1cd3-2	1cd3-2_EVM0001347	1.19934	0.37685	0.82249
						Core	V991	v991_EVM0001349	3.35915	0.862169	2.49698							Core	1cd3-2	1cd3-2_EVM0001348	10.7888	3.52292	7.26588
						Core	V991	v991_EVM0001350	0	0	0							Core	1cd3-2	1cd3-2_EVM0001349	2.17427	1.28383	0.89044
						Core	V991	v991_EVM0001351	3.32829	1.54454	1.78375							Core	1cd3-2	1cd3-2_EVM0001350	0.361901	0.0812754	0.280626
						Core	V991	v991_EVM0001352	1.88289	1.21291	0.66998							Core	1cd3-2	1cd3-2_EVM0001351	18.3223	10.231	8.0913
						Core	V991	v991_EVM0001353	155.689	113.114	42.575							Core	1cd3-2	1cd3-2_EVM0001352	0.220792	0	0.220792
						Core	V991	v991_EVM0001354	61.6255	6.86865	54.7569							Core	1cd3-2	1cd3-2_EVM0001353	39.5226	3.9675	35.5551
						Core	V991	v991_EVM0001355	18.1672	2.39604	15.7712							Core	1cd3-2	1cd3-2_EVM0001354	189.594	160.224	29.37
						Core	V991	v991_EVM0001357	3.74177	3.07948	0.66229							Core	1cd3-2	1cd3-2_EVM0001355	0.135154	0	0.135154
						Core	V991	v991_EVM0001358	94.8929	25.5964	69.2965							Core	1cd3-2	1cd3-2_EVM0001356	8.95499	4.16166	4.79333
						Core	V991	v991_EVM0001359	0.434153	0.218048	0.216105							Core	1cd3-2	1cd3-2_EVM0001357	14.4839	4.19708	10.2868
						Core	V991	v991_EVM0001360	55.623	46.6067	9.0163							Core	1cd3-2	1cd3-2_EVM0001358	6.11037	1.34397	4.7664
						Core	V991	v991_EVM0001362	768.016	166.482	601.534							Core	1cd3-2	1cd3-2_EVM0001359	1.84677	0.676994	1.16978
						Core	V991	v991_EVM0001363	15.8057	3.27245	12.5333							Core	1cd3-2	1cd3-2_EVM0001360	141.272	5.85411	135.418
						Core	V991	v991_EVM0001364	5.93256	2.05013	3.88243							Core	1cd3-2	1cd3-2_EVM0001361	0	0	0
						Core	V991	v991_EVM0001365	13.425	8.71645	4.70855							Core	1cd3-2	1cd3-2_EVM0001362	2.94658	0.315396	2.63118
						Core	V991	v991_EVM0001366	49.9378	16.1096	33.8282							Core	1cd3-2	1cd3-2_EVM0001363	0	0	0
						Core	V991	v991_EVM0001367	3.2503	0.639577	2.61072							Core	1cd3-2	1cd3-2_EVM0001364	7.97985	1.44256	6.53729
						Core	V991	v991_EVM0001368	5.65481	2.80613	2.84868							Core	1cd3-2	1cd3-2_EVM0001365	29.5336	6.73752	22.7961
						Core	V991	v991_EVM0001369	12.5782	4.20309	8.37511							Core	1cd3-2	1cd3-2_EVM0001366	73.4849	16.383	57.1019
						Core	V991	v991_EVM0001370	1.16383	0.360059	0.803771							Core	1cd3-2	1cd3-2_EVM0001367	52.1455	41.2739	10.8716
						Core	V991	v991_EVM0001371	693.063	169.739	523.324							Core	1cd3-2	1cd3-2_EVM0001368	0.399381	0	0.399381
						Core	V991	v991_EVM0001372	9.14069	0.909997	8.23069							Core	1cd3-2	1cd3-2_EVM0001369	97.5732	74.1543	23.4189
						Core	V991	v991_EVM0001373	0.139521	0	0.139521							Core	1cd3-2	1cd3-2_EVM0001370	216.774	146.653	70.121
						Core	V991	v991_EVM0001374	4.68716	2.73729	1.94987							Core	1cd3-2	1cd3-2_EVM0001371	24.1989	14.2786	9.9203
						Core	V991	v991_EVM0001375	84.1251	52.7608	31.3643							Core	1cd3-2	1cd3-2_EVM0001372	0	0	0
						Core	V991	v991_EVM0001376	1.03049	0.362081	0.668409							Core	1cd3-2	1cd3-2_EVM0001373	127.05	87.6251	39.4249
						Core	V991	v991_EVM0001377	903.823	763.996	139.827							Core	1cd3-2	1cd3-2_EVM0001374	18.3393	8.73646	9.60284
						Core	V991	v991_EVM0001378	80.5721	19.6784	60.8937							Core	1cd3-2	1cd3-2_EVM0001375	2.91177	1.23722	1.67455
						Core	V991	v991_EVM0001379	6.92117	3.70781	3.21336							Core	1cd3-2	1cd3-2_EVM0001377	108.781	66.9012	41.8798
						Core	V991	v991_EVM0001380	59.9588	35.3839	24.5749							Core	1cd3-2	1cd3-2_EVM0001378	149.239	85.3232	63.9158
						Core	V991	v991_EVM0001381	3.27402	0.219244	3.05478							Core	1cd3-2	1cd3-2_EVM0001379	14.7572	0.864612	13.8926
						Core	V991	v991_EVM0001382	0	0	0							Core	1cd3-2	1cd3-2_EVM0001380	2.52245	0.621071	1.90138
						Core	V991	v991_EVM0001383	3.97165	0.978537	2.99311							Core	1cd3-2	1cd3-2_EVM0001381	0.187753	0.0927428	0.0950102
						Core	V991	v991_EVM0001384	197.421	149.751	47.67							Core	1cd3-2	1cd3-2_EVM0001382	62.6164	19.1786	43.4378
						Core	V991	v991_EVM0001385	3.10267	0	3.10267							Core	1cd3-2	1cd3-2_EVM0001383	0.993885	0.589129	0.404756
						Core	V991	v991_EVM0001386	10.6494	5.03167	5.61773							Core	1cd3-2	1cd3-2_EVM0001384	80.4376	38.9473	41.4903
						Core	V991	v991_EVM0001387	0.149214	0	0.149214							Core	1cd3-2	1cd3-2_EVM0001385	49.4415	19.382	30.0595
						Core	V991	v991_EVM0001388	8.0741	5.84998	2.22412							Core	1cd3-2	1cd3-2_EVM0001386	112.929	38.6805	74.2485
						Core	V991	v991_EVM0001389	0.17702	0	0.17702							Core	1cd3-2	1cd3-2_EVM0001387	1.26881	0.214054	1.05476
						Core	V991	v991_EVM0001390	59.4831	0.774093	58.709							Core	1cd3-2	1cd3-2_EVM0001388	0.243062	0	0.243062
						Core	V991	v991_EVM0001391	3.30351	0.519284	2.78423							Core	1cd3-2	1cd3-2_EVM0001389	7.29122	2.49207	4.79915
						Core	V991	v991_EVM0001392	6.16693	3.70031	2.46662							Core	1cd3-2	1cd3-2_EVM0001390	0	0	0
						Core	V991	v991_EVM0001393	11.6175	5.02929	6.58821							Core	1cd3-2	1cd3-2_EVM0001391	0.569378	0.365344	0.204034
						Core	V991	v991_EVM0001394	0	0	0							Core	1cd3-2	1cd3-2_EVM0001392	31.4563	8.71023	22.7461
						Core	V991	v991_EVM0001396	41.9824	9.57046	32.4119							Core	1cd3-2	1cd3-2_EVM0001393	4.89611	0.801517	4.09459
						Core	V991	v991_EVM0001397	17.8567	2.94882	14.9079							Core	1cd3-2	1cd3-2_EVM0001394	34.4333	19.7508	14.6825
						Core	V991	v991_EVM0001398	6.30736	0	6.30736							Core	1cd3-2	1cd3-2_EVM0001395	55.8967	46.4245	9.4722
						Core	V991	v991_EVM0001399	45.3696	23.2587	22.1109							Core	1cd3-2	1cd3-2_EVM0001396	92.6639	23.6999	68.964
						Core	V991	v991_EVM0001400	11.8344	8.10997	3.72443							Core	1cd3-2	1cd3-2_EVM0001397	26.7212	6.72081	20.0004
						Core	V991	v991_EVM0001401	9.83486	8.10186	1.733							Core	1cd3-2	1cd3-2_EVM0001398	1.12572	0.674169	0.451551
						Core	V991	v991_EVM0001402	1.01401	0	1.01401							Core	1cd3-2	1cd3-2_EVM0001399	37.4886	23.2783	14.2103
						Core	V991	v991_EVM0001403	42.4894	12.3361	30.1533							Core	1cd3-2	1cd3-2_EVM0001400	6.40882	2.26375	4.14507
						Core	V991	v991_EVM0001404	34.4418	2.72422	31.7176							Core	1cd3-2	1cd3-2_EVM0001401	0	0	0
						Core	V991	v991_EVM0001405	414.549	44.4462	370.103							Core	1cd3-2	1cd3-2_EVM0001402	12.5977	6.38016	6.21754
						Core	V991	v991_EVM0001406	18.7394	10.4808	8.2586							Core	1cd3-2	1cd3-2_EVM0001403	16.5668	10.7349	5.8319
						Core	V991	v991_EVM0001407	3.65927	2.24885	1.41042							Core	1cd3-2	1cd3-2_EVM0001404	0.937432	0.280704	0.656728
						Core	V991	v991_EVM0001408	1.53388	0.375607	1.15827							Core	1cd3-2	1cd3-2_EVM0001405	65.4547	16.945	48.5097
						Core	V991	v991_EVM0001409	110.615	22.1488	88.4662							Core	1cd3-2	1cd3-2_EVM0001407	5.79422	1.76073	4.03349
						Core	V991	v991_EVM0001410	0.975835	0.362279	0.613556							Core	1cd3-2	1cd3-2_EVM0001408	0.517783	0.227772	0.290011
						Core	V991	v991_EVM0001412	23.5399	0.917238	22.6227							Core	1cd3-2	1cd3-2_EVM0001409	0	0	0
						Core	V991	v991_EVM0001413	42.7325	22.7243	20.0082							Core	1cd3-2	1cd3-2_EVM0001410	193.975	94.2771	99.6979
						Core	V991	v991_EVM0001414	0.190048	0	0.190048							Core	1cd3-2	1cd3-2_EVM0001411	97.6812	46.2646	51.4166
						Core	V991	v991_EVM0001415	11.5296	1.21659	10.313							Core	1cd3-2	1cd3-2_EVM0001412	0	0	0
						Core	V991	v991_EVM0001416	4.17873	0.824088	3.35464							Core	1cd3-2	1cd3-2_EVM0001413	42.7954	13.638	29.1574
						Core	V991	v991_EVM0001417	1.77761	0.728728	1.04888							Core	1cd3-2	1cd3-2_EVM0001414	73.2482	38.7277	34.5205
						Core	V991	v991_EVM0001418	0.815737	0.573274	0.242463							Core	1cd3-2	1cd3-2_EVM0001415	1.14061	0.293013	0.847597
						Core	V991	v991_EVM0001419	12.6735	2.84873	9.82477							Core	1cd3-2	1cd3-2_EVM0001416	42.8911	17.2352	25.6559
						Core	V991	v991_EVM0001420	11.6395	0.522886	11.1166							Core	1cd3-2	1cd3-2_EVM0001417	0	0	0
						Core	V991	v991_EVM0001421	0.816945	0	0.816945							Core	1cd3-2	1cd3-2_EVM0001418	0.542851	0.243826	0.299025
						Core	V991	v991_EVM0001422	1.93198	1.09907	0.83291							Core	1cd3-2	1cd3-2_EVM0001419	3.19578	2.07028	1.1255
						Core	V991	v991_EVM0001423	571.526	545.592	25.934							Core	1cd3-2	1cd3-2_EVM0001420	50.2846	10.9758	39.3088
						Core	V991	v991_EVM0001424	0.0932311	0	0.0932311							Core	1cd3-2	1cd3-2_EVM0001421	166.696	39.7199	126.976
						Core	V991	v991_EVM0001426	118.415	33.8178	84.5972							Core	1cd3-2	1cd3-2_EVM0001423	210.664	96.22	114.444
						Core	V991	v991_EVM0001427	58.2545	25.4288	32.8257							Core	1cd3-2	1cd3-2_EVM0001424	168.906	87.3698	81.5362
						Core	V991	v991_EVM0001428	13.4862	0.200389	13.2858							Core	1cd3-2	1cd3-2_EVM0001425	14.657	11.1775	3.4795
						Core	V991	v991_EVM0001429	3.25174	0.969485	2.28226							Core	1cd3-2	1cd3-2_EVM0001426	8.58085	2.20434	6.37651
						Core	V991	v991_EVM0001430	1395.86	706.588	689.272							Core	1cd3-2	1cd3-2_EVM0001427	27.6653	4.46671	23.1986
						Core	V991	v991_EVM0001431	1.25683	0.463709	0.793121							Core	1cd3-2	1cd3-2_EVM0001428	0.346525	0	0.346525
						Core	V991	v991_EVM0001432	100.047	13.4424	86.6046							Core	1cd3-2	1cd3-2_EVM0001429	0.583107	0	0.583107
						Core	V991	v991_EVM0001433	98.0285	53.3116	44.7169							Core	1cd3-2	1cd3-2_EVM0001430	152.151	113.105	39.046
						Core	V991	v991_EVM0001434	3.21544	1.96876	1.24668							Core	1cd3-2	1cd3-2_EVM0001431	3.2195	1.16388	2.05562
						Core	V991	v991_EVM0001435	6.05671	2.41686	3.63985							Core	1cd3-2	1cd3-2_EVM0001432	0	0	0
						Core	V991	v991_EVM0001436	10.0728	0.367923	9.70488							Core	1cd3-2	1cd3-2_EVM0001433	0.37096	0	0.37096
						Core	V991	v991_EVM0001437	1.02874	0	1.02874							Core	1cd3-2	1cd3-2_EVM0001434	12.0599	1.99741	10.0625
						Core	V991	v991_EVM0001438	0.546278	0	0.546278							Core	1cd3-2	1cd3-2_EVM0001435	47.4719	15.6006	31.8713
						Core	V991	v991_EVM0001439	191.215	86.8904	104.325							Core	1cd3-2	1cd3-2_EVM0001436	365.928	241.241	124.687
						Core	V991	v991_EVM0001440	133.303	96.9251	36.3779							Core	1cd3-2	1cd3-2_EVM0001437	0.55744	0	0.55744
						Core	V991	v991_EVM0001441	56.6331	16.8882	39.7449							Core	1cd3-2	1cd3-2_EVM0001438	28.3946	21.1551	7.2395
						Core	V991	v991_EVM0001442	11.7892	0.826376	10.9628							Core	1cd3-2	1cd3-2_EVM0001439	38.1575	14.7929	23.3646
						Core	V991	v991_EVM0001444	0	0	0							Core	1cd3-2	1cd3-2_EVM0001441	864.589	371.752	492.837
						Core	V991	v991_EVM0001445	22.33	1.9773	20.3527							Core	1cd3-2	1cd3-2_EVM0001442	27.8392	26.7072	1.132
						Core	V991	v991_EVM0001446	0.609173	0	0.609173							Core	1cd3-2	1cd3-2_EVM0001443	40.3867	17.2493	23.1374
						Core	V991	v991_EVM0001447	6.82023	1.27263	5.5476							Core	1cd3-2	1cd3-2_EVM0001444	58.3177	15.2173	43.1004
						Core	V991	v991_EVM0001448	11.614	5.20821	6.40579							Core	1cd3-2	1cd3-2_EVM0001445	93.7017	32.7709	60.9308
						Core	V991	v991_EVM0001449	3.79079	1.01846	2.77233							Core	1cd3-2	1cd3-2_EVM0001446	21.7942	4.4928	17.3014
						Core	V991	v991_EVM0001450	82.5154	70.6511	11.8643							Core	1cd3-2	1cd3-2_EVM0001447	270.581	141.834	128.747
						Core	V991	v991_EVM0001451	90.0388	18.9905	71.0483							Core	1cd3-2	1cd3-2_EVM0001448	2.33712	0.867221	1.4699
						Core	V991	v991_EVM0001452	9.82655	6.73751	3.08904							Core	1cd3-2	1cd3-2_EVM0001449	23.8944	5.62668	18.2677
						Core	V991	v991_EVM0001453	35.79	18.2356	17.5544							Core	1cd3-2	1cd3-2_EVM0001450	30.874	19.3591	11.5149
						Core	V991	v991_EVM0001454	23.0901	12.4888	10.6013							Core	1cd3-2	1cd3-2_EVM0001451	0.114704	0	0.114704
						Core	V991	v991_EVM0001455	0	0	0							Core	1cd3-2	1cd3-2_EVM0001453	6.50416	2.85346	3.6507
						Core	V991	v991_EVM0001456	4.64332	1.49701	3.14631							Core	1cd3-2	1cd3-2_EVM0001454	84.6493	47.7105	36.9388
						Core	V991	v991_EVM0001457	3.93888	0.217852	3.72103							Core	1cd3-2	1cd3-2_EVM0001455	0	0	0
						Core	V991	v991_EVM0001458	1.47562	0.33172	1.1439							Core	1cd3-2	1cd3-2_EVM0001456	64.2164	21.0834	43.133
						Core	V991	v991_EVM0001459	1.45686	0.103598	1.35326							Core	1cd3-2	1cd3-2_EVM0001457	1.13091	0.248743	0.882167
						Core	V991	v991_EVM0001460	32.973	5.93791	27.0351							Core	1cd3-2	1cd3-2_EVM0001458	105.687	56.1643	49.5227
						Core	V991	v991_EVM0001461	17.8022	9.72214	8.08006							Core	1cd3-2	1cd3-2_EVM0001459	10.4843	3.8781	6.6062
						Core	V991	v991_EVM0001462	6.03431	0.808693	5.22562							Core	1cd3-2	1cd3-2_EVM0001460	26.0275	9.11697	16.9105
						Core	V991	v991_EVM0001463	2011.59	339.728	1671.86							Core	1cd3-2	1cd3-2_EVM0001461	299.653	162.903	136.75
						Core	V991	v991_EVM0001464	0.577162	0.283927	0.293235							Core	1cd3-2	1cd3-2_EVM0001462	16.0349	2.23125	13.8036
						Core	V991	v991_EVM0001465	4.93571	2.60641	2.3293							Core	1cd3-2	1cd3-2_EVM0001463	2.25219	0.45584	1.79635
						Core	V991	v991_EVM0001467	48.9184	29.1875	19.7309							Core	1cd3-2	1cd3-2_EVM0001464	15.9491	4.71103	11.2381
						Core	V991	v991_EVM0001468	11.3618	4.65161	6.71019							Core	1cd3-2	1cd3-2_EVM0001465	14.1213	7.18618	6.93512
						Core	V991	v991_EVM0001469	2.64522	0.445659	2.19956							Core	1cd3-2	1cd3-2_EVM0001466	127.84	56.2872	71.5528
						Core	V991	v991_EVM0001470	5.1181	3.55771	1.56039							Core	1cd3-2	1cd3-2_EVM0001467	43.7407	33.3246	10.4161
						Core	V991	v991_EVM0001471	28.6494	14.5645	14.0849							Core	1cd3-2	1cd3-2_EVM0001468	6.54856	0.553982	5.99458
						Core	V991	v991_EVM0001472	3.2278	1.78424	1.44356							Core	1cd3-2	1cd3-2_EVM0001469	73.2083	25.5341	47.6742
						Core	V991	v991_EVM0001473	210.211	106.391	103.82							Core	1cd3-2	1cd3-2_EVM0001470	37.119	13.3292	23.7898
						Core	V991	v991_EVM0001474	45.8751	23.9522	21.9229							Core	1cd3-2	1cd3-2_EVM0001471	31.3919	12.0282	19.3637
						Core	V991	v991_EVM0001475	0	0	0							Core	1cd3-2	1cd3-2_EVM0001472	1.32683	0.620152	0.706678
						Core	V991	v991_EVM0001476	0	0	0							Core	1cd3-2	1cd3-2_EVM0001473	3.0919	1.30027	1.79163
						Core	V991	v991_EVM0001477	10.9923	9.58362	1.40868							Core	1cd3-2	1cd3-2_EVM0001474	0	0	0
						Core	V991	v991_EVM0001478	31.4742	17.6625	13.8117							Core	1cd3-2	1cd3-2_EVM0001475	83.1588	36.7546	46.4042
						Core	V991	v991_EVM0001479	0.294309	0.192182	0.102127							Core	1cd3-2	1cd3-2_EVM0001476	113.044	80.0415	33.0025
						Core	V991	v991_EVM0001480	11.5169	5.66988	5.84702							Core	1cd3-2	1cd3-2_EVM0001477	55.2742	13.4582	41.816
						Core	V991	v991_EVM0001481	2.50643	0.269359	2.23707							Core	1cd3-2	1cd3-2_EVM0001478	28.8228	18.8593	9.9635
						Core	V991	v991_EVM0001482	30.3064	23.6428	6.6636							Core	1cd3-2	1cd3-2_EVM0001479	2.67663	2.45741	0.21922
						Core	V991	v991_EVM0001484	4.3834	1.61403	2.76937							Core	1cd3-2	1cd3-2_EVM0001480	59.8867	36.1529	23.7338
						Core	V991	v991_EVM0001485	22.9912	13.3867	9.6045							Core	1cd3-2	1cd3-2_EVM0001481	0.307015	0	0.307015
						Core	V991	v991_EVM0001486	15.5648	9.60102	5.96378							Core	1cd3-2	1cd3-2_EVM0001482	8.35694	1.63208	6.72486
						Core	V991	v991_EVM0001487	4.7072	1.11515	3.59205							Core	1cd3-2	1cd3-2_EVM0001483	14.4012	1.70892	12.6923
						Core	V991	v991_EVM0001488	18.4077	14.3988	4.0089							Core	1cd3-2	1cd3-2_EVM0001484	345.645	102.436	243.209
						Core	V991	v991_EVM0001489	0.412896	0	0.412896							Core	1cd3-2	1cd3-2_EVM0001485	62.1623	24.3824	37.7799
						Core	V991	v991_EVM0001490	0	0	0							Core	1cd3-2	1cd3-2_EVM0001486	1.23671	0.849554	0.387156
						Core	V991	v991_EVM0001491	10.1833	1.3873	8.796							Core	1cd3-2	1cd3-2_EVM0001487	0	0	0
						Core	V991	v991_EVM0001492	11.464	2.42955	9.03445							Core	1cd3-2	1cd3-2_EVM0001488	6.3078	2.63317	3.67463
						Core	V991	v991_EVM0001493	31.7159	6.29205	25.4239							Core	1cd3-2	1cd3-2_EVM0001489	26.1797	11.7242	14.4555
						Core	V991	v991_EVM0001494	32.0154	19.0734	12.942							Core	1cd3-2	1cd3-2_EVM0001490	119.004	70.8583	48.1457
						Core	V991	v991_EVM0001495	24.282	4.96247	19.3195							Core	1cd3-2	1cd3-2_EVM0001491	268.807	162.418	106.389
						Core	V991	v991_EVM0001496	14.1887	8.66144	5.52726							Core	1cd3-2	1cd3-2_EVM0001492	109.558	36.6409	72.9171
						Core	V991	v991_EVM0001497	2.26154	1.17109	1.09045							Core	1cd3-2	1cd3-2_EVM0001493	392.098	198.777	193.321
						Core	V991	v991_EVM0001498	3.99903	0.267795	3.73123							Core	1cd3-2	1cd3-2_EVM0001494	17.1581	2.336	14.8221
						Core	V991	v991_EVM0001500	27.8727	18.9685	8.9042							Core	1cd3-2	1cd3-2_EVM0001495	15.9154	8.91814	6.99726
						Core	V991	v991_EVM0001501	0.16886	0	0.16886							Core	1cd3-2	1cd3-2_EVM0001496	11.8328	2.68018	9.15262
						Core	V991	v991_EVM0001502	24.789	7.38045	17.4086							Core	1cd3-2	1cd3-2_EVM0001497	43.1865	10.5288	32.6577
						Core	V991	v991_EVM0001503	3.5554	1.5057	2.0497							Core	1cd3-2	1cd3-2_EVM0001498	0.67804	0.102757	0.575283
						Core	V991	v991_EVM0001504	1.48169	1.00398	0.47771							Core	1cd3-2	1cd3-2_EVM0001500	6.98853	3.26647	3.72206
						Core	V991	v991_EVM0001505	0	0	0							Core	1cd3-2	1cd3-2_EVM0001501	0.247189	0	0.247189
						Core	V991	v991_EVM0001506	31.6067	12.1276	19.4791							Core	1cd3-2	1cd3-2_EVM0001502	3.37325	0.625846	2.7474
						Core	V991	v991_EVM0001507	29.6454	19.6545	9.9909							Core	1cd3-2	1cd3-2_EVM0001503	176.377	147.085	29.292
						Core	V991	v991_EVM0001509	5.4618	0.630832	4.83097							Core	1cd3-2	1cd3-2_EVM0001504	9.35838	3.57178	5.7866
						Core	V991	v991_EVM0001510	32.9268	11.7041	21.2227							Core	1cd3-2	1cd3-2_EVM0001505	265.006	93.9245	171.082
						Core	V991	v991_EVM0001511	29.4045	20.2513	9.1532							Core	1cd3-2	1cd3-2_EVM0001506	8.01597	1.73874	6.27723
						Core	V991	v991_EVM0001512	5.38702	2.85668	2.53034							Core	1cd3-2	1cd3-2_EVM0001507	1.7133	1.46744	0.24586
						Core	V991	v991_EVM0001513	0.685377	0	0.685377							Core	1cd3-2	1cd3-2_EVM0001508	36.437	8.00333	28.4337
						Core	V991	v991_EVM0001514	31.7274	11.7491	19.9783							Core	1cd3-2	1cd3-2_EVM0001510	16.173	2.74633	13.4267
						Core	V991	v991_EVM0001515	8.30603	5.19218	3.11385							Core	1cd3-2	1cd3-2_EVM0001512	0.114414	0.0565162	0.0578978
						Core	V991	v991_EVM0001516	17.0796	8.97037	8.10923							Core	1cd3-2	1cd3-2_EVM0001513	47.5022	24.7331	22.7691
						Core	V991	v991_EVM0001517	0.310138	0	0.310138							Core	1cd3-2	1cd3-2_EVM0001514	2.94658	0.820029	2.12655
						Core	V991	v991_EVM0001518	7.83707	7.50109	0.33598							Core	1cd3-2	1cd3-2_EVM0001515	18.1654	4.80442	13.361
						Core	V991	v991_EVM0001520	67.3026	20.816	46.4866							Core	1cd3-2	1cd3-2_EVM0001516	535.786	183.456	352.33
						Core	V991	v991_EVM0001521	16.0631	3.37787	12.6852							Core	1cd3-2	1cd3-2_EVM0001517	15.6461	3.96389	11.6822
						Core	V991	v991_EVM0001522	27.3555	1.52995	25.8255							Core	1cd3-2	1cd3-2_EVM0001518	1.80139	0.319528	1.48186
						Core	V991	v991_EVM0001523	0	0	0							Core	1cd3-2	1cd3-2_EVM0001519	1.95304	0.71595	1.23709
						Core	V991	v991_EVM0001524	150.999	66.265	84.734							Core	1cd3-2	1cd3-2_EVM0001520	0.46874	0.15436	0.31438
						Core	V991	v991_EVM0001525	21.4289	7.37247	14.0564							Core	1cd3-2	1cd3-2_EVM0001521	331.652	241.257	90.395
						Core	V991	v991_EVM0001526	7.05232	0.425215	6.62711							Core	1cd3-2	1cd3-2_EVM0001522	1.76495	0.475645	1.2893
						Core	V991	v991_EVM0001527	15.9379	3.28417	12.6537							Core	1cd3-2	1cd3-2_EVM0001523	23.0269	9.69977	13.3271
						Core	V991	v991_EVM0001528	2.30357	0.231388	2.07218							Core	1cd3-2	1cd3-2_EVM0001524	430.202	310.039	120.163
						Core	V991	v991_EVM0001529	72.5853	41.497	31.0883							Core	1cd3-2	1cd3-2_EVM0001525	434.488	28.0375	406.45
						Core	V991	v991_EVM0001530	8.33626	3.02603	5.31023							Core	1cd3-2	1cd3-2_EVM0001526	46.0659	17.4533	28.6126
						Core	V991	v991_EVM0001531	245.278	101.028	144.25							Core	1cd3-2	1cd3-2_EVM0001527	151.117	15.4068	135.71
						Core	V991	v991_EVM0001532	0	0	0							Core	1cd3-2	1cd3-2_EVM0001528	31.9655	5.60114	26.3644
						Core	V991	v991_EVM0001534	132.432	60.5635	71.8685							Core	1cd3-2	1cd3-2_EVM0001529	19.2701	12.1774	7.0927
						Core	V991	v991_EVM0001535	12.9133	2.06896	10.8443							Core	1cd3-2	1cd3-2_EVM0001531	158.011	97.5704	60.4406
						Core	V991	v991_EVM0001536	35.4098	0.844699	34.5651							Core	1cd3-2	1cd3-2_EVM0001532	6.55646	2.18211	4.37435
						Core	V991	v991_EVM0001537	37.8602	7.29674	30.5635							Core	1cd3-2	1cd3-2_EVM0001533	57.0956	21.2133	35.8823
						Core	V991	v991_EVM0001538	24.1427	10.8463	13.2964							Core	1cd3-2	1cd3-2_EVM0001534	18.5279	3.73643	14.7915
						Core	V991	v991_EVM0001539	45.2168	10.1691	35.0477							Core	1cd3-2	1cd3-2_EVM0001535	227.591	65.5334	162.058
						Core	V991	v991_EVM0001540	3.0869	1.57072	1.51618							Core	1cd3-2	1cd3-2_EVM0001536	24.9003	3.33668	21.5636
						Core	V991	v991_EVM0001541	20.8536	12.9768	7.8768							Core	1cd3-2	1cd3-2_EVM0001537	32.8382	8.63366	24.2045
						Core	V991	v991_EVM0001542	68.1535	32.3311	35.8224							Core	1cd3-2	1cd3-2_EVM0001538	32.1179	7.5896	24.5283
						Core	V991	v991_EVM0001544	31.8032	3.88712	27.9161							Core	1cd3-2	1cd3-2_EVM0001539	0	0	0
						Core	V991	v991_EVM0001545	3.17014	0	3.17014							Core	1cd3-2	1cd3-2_EVM0001540	82.6278	46.0061	36.6217
						Core	V991	v991_EVM0001546	3.04639	0.396964	2.64943							Core	1cd3-2	1cd3-2_EVM0001541	635.943	168.914	467.029
						Core	V991	v991_EVM0001547	12.3185	10.3484	1.9701							Core	1cd3-2	1cd3-2_EVM0001542	0	0	0
						Core	V991	v991_EVM0001548	9.98884	3.67896	6.30988							Core	1cd3-2	1cd3-2_EVM0001543	2.49545	0.724673	1.77078
						Core	V991	v991_EVM0001549	1.32894	0	1.32894							Core	1cd3-2	1cd3-2_EVM0001544	49.539	45.9316	3.6074
						Core	V991	v991_EVM0001550	430.591	79.0533	351.538							Core	1cd3-2	1cd3-2_EVM0001545	311.529	151.347	160.182
						Core	V991	v991_EVM0001551	5.23573	2.86545	2.37028							Core	1cd3-2	1cd3-2_EVM0001546	89.1438	41.5182	47.6256
						Core	V991	v991_EVM0001552	34.8699	6.32883	28.5411							Core	1cd3-2	1cd3-2_EVM0001547	0	0	0
						Core	V991	v991_EVM0001553	30.6229	21.0009	9.622							Core	1cd3-2	1cd3-2_EVM0001548	36.9662	6.58162	30.3846
						Core	V991	v991_EVM0001554	144.867	96.6718	48.1952							Core	1cd3-2	1cd3-2_EVM0001549	16.3402	4.78845	11.5518
						Core	V991	v991_EVM0001555	214.487	172.593	41.894							Core	1cd3-2	1cd3-2_EVM0001550	17.0791	2.72451	14.3546
						Core	V991	v991_EVM0001556	8.21134	4.20821	4.00313							Core	1cd3-2	1cd3-2_EVM0001551	1.33565	0	1.33565
						Core	V991	v991_EVM0001557	187.046	64.3656	122.68							Core	1cd3-2	1cd3-2_EVM0001552	19.5387	15.4831	4.0556
						Core	V991	v991_EVM0001559	238.121	11.7984	226.323							Core	1cd3-2	1cd3-2_EVM0001553	0	0	0
						Core	V991	v991_EVM0001560	6.15971	3.41123	2.74848							Core	1cd3-2	1cd3-2_EVM0001554	27.7057	7.8434	19.8623
						Core	V991	v991_EVM0001561	10.9889	7.72625	3.26265							Core	1cd3-2	1cd3-2_EVM0001555	27.3309	2.01339	25.3175
						Core	V991	v991_EVM0001562	83.632	17.1284	66.5036							Core	1cd3-2	1cd3-2_EVM0001556	215.576	2.17542	213.401
						Core	V991	v991_EVM0001563	13.8158	2.23921	11.5766							Core	1cd3-2	1cd3-2_EVM0001558	15.4941	7.39316	8.10094
						Core	V991	v991_EVM0001564	10.1391	7.65913	2.47997							Core	1cd3-2	1cd3-2_EVM0001559	4.56004	1.28919	3.27085
						Core	V991	v991_EVM0001565	0	0	0							Core	1cd3-2	1cd3-2_EVM0001560	6.91806	1.67316	5.2449
						Core	V991	v991_EVM0001566	0.471786	0.077363	0.394423							Core	1cd3-2	1cd3-2_EVM0001561	13.9196	5.16507	8.75453
						Core	V991	v991_EVM0001567	98.4955	74.1378	24.3577							Core	1cd3-2	1cd3-2_EVM0001562	93.9303	59.1245	34.8058
						Core	V991	v991_EVM0001568	0.489128	0.165715	0.323413							Core	1cd3-2	1cd3-2_EVM0001563	151.138	119.673	31.465
						Core	V991	v991_EVM0001569	55.2771	47.9734	7.3037							Core	1cd3-2	1cd3-2_EVM0001564	0.944179	0.699581	0.244598
						Core	V991	v991_EVM0001571	1.2109	0.351642	0.859258							Core	1cd3-2	1cd3-2_EVM0001566	30.8626	6.7286	24.134
						Core	V991	v991_EVM0001572	98.0926	19.3036	78.789							Core	1cd3-2	1cd3-2_EVM0001568	0.227313	0	0.227313
						Core	V991	v991_EVM0001573	0.842413	0.0698883	0.772525							Core	1cd3-2	1cd3-2_EVM0001569	11.6256	7.68647	3.93913
						Core	V991	v991_EVM0001574	15.8308	5.13279	10.698							Core	1cd3-2	1cd3-2_EVM0001570	26.8433	11.7859	15.0574
						Core	V991	v991_EVM0001575	179.488	123.477	56.011							Core	1cd3-2	1cd3-2_EVM0001571	13.8331	4.82465	9.00845
						Core	V991	v991_EVM0001576	34.0938	12.0047	22.0891							Core	1cd3-2	1cd3-2_EVM0001572	21.8577	12.8271	9.0306
						Core	V991	v991_EVM0001577	91.122	37.1152	54.0068							Core	1cd3-2	1cd3-2_EVM0001573	75.4887	37.458	38.0307
						Core	V991	v991_EVM0001578	49.6299	13.3268	36.3031							Core	1cd3-2	1cd3-2_EVM0001574	1009.86	625.165	384.695
						Core	V991	v991_EVM0001580	96.7108	18.8364	77.8744							Core	1cd3-2	1cd3-2_EVM0001575	4.80822	3.69576	1.11246
						Core	V991	v991_EVM0001581	90.8341	55.8332	35.0009							Core	1cd3-2	1cd3-2_EVM0001576	22.4094	16.8501	5.5593
						Core	V991	v991_EVM0001582	10.191	1.08985	9.10115							Core	1cd3-2	1cd3-2_EVM0001577	0	0	0
						Core	V991	v991_EVM0001583	45.5197	24.8894	20.6303							Core	1cd3-2	1cd3-2_EVM0001578	0	0	0
						Core	V991	v991_EVM0001584	418.859	327.574	91.285							Core	1cd3-2	1cd3-2_EVM0001579	2.51031	0.198489	2.31182
						Core	V991	v991_EVM0001585	423.079	250.551	172.528							Core	1cd3-2	1cd3-2_EVM0001580	182.322	134.858	47.464
						Core	V991	v991_EVM0001586	8.30711	2.72608	5.58103							Core	1cd3-2	1cd3-2_EVM0001581	3.53424	0	3.53424
						Core	V991	v991_EVM0001587	1.84172	0.802247	1.03947							Core	1cd3-2	1cd3-2_EVM0001582	55.1398	18.8724	36.2674
						Core	V991	v991_EVM0001588	44.2848	35.1666	9.1182							Core	1cd3-2	1cd3-2_EVM0001583	42.1287	22.4068	19.7219
						Core	V991	v991_EVM0001589	23.3487	8.55643	14.7923							Core	1cd3-2	1cd3-2_EVM0001584	9.68927	3.18289	6.50638
						Core	V991	v991_EVM0001590	5.22794	2.08186	3.14608							Core	1cd3-2	1cd3-2_EVM0001585	865.316	561.845	303.471
						Core	V991	v991_EVM0001591	12.6521	9.63884	3.01326							Core	1cd3-2	1cd3-2_EVM0001586	25.712	9.5408	16.1712
						Core	V991	v991_EVM0001592	0.468004	0.0511619	0.416842							Core	1cd3-2	1cd3-2_EVM0001587	0	0	0
						Core	V991	v991_EVM0001593	139.213	60.6976	78.5154							Core	1cd3-2	1cd3-2_EVM0001588	21.8995	6.50825	15.3912
						Core	V991	v991_EVM0001594	15.7907	6.65512	9.13558							Core	1cd3-2	1cd3-2_EVM0001589	0.778596	0.200014	0.578582
						Core	V991	v991_EVM0001596	14.1277	10.8519	3.2758							Core	1cd3-2	1cd3-2_EVM0001590	13.7723	2.28973	11.4826
						Core	V991	v991_EVM0001597	2.17187	0.467483	1.70439							Core	1cd3-2	1cd3-2_EVM0001591	26.2181	5.28953	20.9286
						Core	V991	v991_EVM0001598	5.35814	1.29307	4.06507							Core	1cd3-2	1cd3-2_EVM0001592	25.7735	3.12046	22.653
						Core	V991	v991_EVM0001599	245.057	13.916	231.141							Core	1cd3-2	1cd3-2_EVM0001593	1.2826	0	1.2826
						Core	V991	v991_EVM0001600	161.456	137.42	24.036							Core	1cd3-2	1cd3-2_EVM0001594	0.188628	0	0.188628
						Core	V991	v991_EVM0001601	14.12	6.86965	7.25035							Core	1cd3-2	1cd3-2_EVM0001595	12.8637	3.77521	9.08849
						Core	V991	v991_EVM0001602	522.267	123.166	399.101							Core	1cd3-2	1cd3-2_EVM0001596	322.266	165.241	157.025
						Core	V991	v991_EVM0001603	16.4786	3.79216	12.6864							Core	1cd3-2	1cd3-2_EVM0001597	2992.62	1051.9	1940.72
						Core	V991	v991_EVM0001604	14.6684	8.42179	6.24661							Core	1cd3-2	1cd3-2_EVM0001598	138.582	39.9856	98.5964
						Core	V991	v991_EVM0001605	9.97958	2.57604	7.40354							Core	1cd3-2	1cd3-2_EVM0001599	76.3193	27.1287	49.1906
						Core	V991	v991_EVM0001606	310.318	199.491	110.827							Core	1cd3-2	1cd3-2_EVM0001600	519.846	294.278	225.568
						Core	V991	v991_EVM0001607	159.468	46.1023	113.366							Core	1cd3-2	1cd3-2_EVM0001601	141.548	59.3393	82.2087
						Core	V991	v991_EVM0001608	210.698	19.0691	191.629							Core	1cd3-2	1cd3-2_EVM0001602	59.4087	23.0352	36.3735
						Core	V991	v991_EVM0001609	0.525659	0.416851	0.108808							Core	1cd3-2	1cd3-2_EVM0001603	0	0	0
						Core	V991	v991_EVM0001610	14.0649	7.72823	6.33667							Core	1cd3-2	1cd3-2_EVM0001604	85.3996	15.6869	69.7127
						Core	V991	v991_EVM0001611	25.8517	18.9699	6.8818							Core	1cd3-2	1cd3-2_EVM0001605	12.3247	5.48789	6.83681
						Core	V991	v991_EVM0001612	8.28659	1.61849	6.6681							Core	1cd3-2	1cd3-2_EVM0001607	47.0205	13.7244	33.2961
						Core	V991	v991_EVM0001613	5.21963	3.46605	1.75358							Core	1cd3-2	1cd3-2_EVM0001608	28.5193	4.57622	23.9431
						Core	V991	v991_EVM0001614	13.8075	3.08207	10.7254							Core	1cd3-2	1cd3-2_EVM0001609	60.7642	16.5888	44.1754
						Core	V991	v991_EVM0001615	1.61128	0.5347	1.07658							Core	1cd3-2	1cd3-2_EVM0001610	41.5643	18.8231	22.7412
						Core	V991	v991_EVM0001616	2.58049	1.69258	0.88791							Core	1cd3-2	1cd3-2_EVM0001611	0.66046	0	0.66046
						Core	V991	v991_EVM0001617	3.41685	0.584652	2.8322							Core	1cd3-2	1cd3-2_EVM0001612	1.90526	0	1.90526
						Core	V991	v991_EVM0001618	4.91165	2.74294	2.16871							Core	1cd3-2	1cd3-2_EVM0001613	5.35024	0.406586	4.94365
						Core	V991	v991_EVM0001619	167.72	134.379	33.341							Core	1cd3-2	1cd3-2_EVM0001614	488.668	324.787	163.881
						Core	V991	v991_EVM0001620	3.87794	2.42554	1.4524							Core	1cd3-2	1cd3-2_EVM0001615	23.5758	6.4586	17.1172
						Core	V991	v991_EVM0001621	28.7397	11.7937	16.946							Core	1cd3-2	1cd3-2_EVM0001616	2179.58	1985.72	193.86
						Core	V991	v991_EVM0001622	6.59988	4.05603	2.54385							Core	1cd3-2	1cd3-2_EVM0001617	13.5667	2.12495	11.4418
						Core	V991	v991_EVM0001623	7.7978	4.78545	3.01235							Core	1cd3-2	1cd3-2_EVM0001618	52.3385	17.8908	34.4477
						Core	V991	v991_EVM0001624	205.556	169.786	35.77							Core	1cd3-2	1cd3-2_EVM0001619	481.42	361.059	120.361
						Core	V991	v991_EVM0001625	45.5717	41.1524	4.4193							Core	1cd3-2	1cd3-2_EVM0001620	3.16831	2.79216	0.37615
						Core	V991	v991_EVM0001626	163.442	30.0442	133.398							Core	1cd3-2	1cd3-2_EVM0001621	59.0599	34.4148	24.6451
						Core	V991	v991_EVM0001627	1.72596	0.175425	1.55053							Core	1cd3-2	1cd3-2_EVM0001622	110.17	12.5588	97.6112
						Core	V991	v991_EVM0001628	16.8289	4.71944	12.1095							Core	1cd3-2	1cd3-2_EVM0001623	32.869	15.5368	17.3322
						Core	V991	v991_EVM0001629	73.7981	29.1512	44.6469							Core	1cd3-2	1cd3-2_EVM0001624	10.8017	6.64569	4.15601
						Core	V991	v991_EVM0001630	2.6642	0.465412	2.19879							Core	1cd3-2	1cd3-2_EVM0001625	134.404	11.6233	122.781
						Core	V991	v991_EVM0001631	46.6992	44.3319	2.3673							Core	1cd3-2	1cd3-2_EVM0001626	84.0665	41.8026	42.2639
						Core	V991	v991_EVM0001632	0.639429	0.212193	0.427236							Core	1cd3-2	1cd3-2_EVM0001627	225.587	175.182	50.405
						Core	V991	v991_EVM0001633	31.3305	15.987	15.3435							Core	1cd3-2	1cd3-2_EVM0001628	212.885	53.0007	159.884
						Core	V991	v991_EVM0001634	3.20271	1.73459	1.46812							Core	1cd3-2	1cd3-2_EVM0001629	1.0636	0.424645	0.638955
						Core	V991	v991_EVM0001635	0.0757244	0	0.0757244							Core	1cd3-2	1cd3-2_EVM0001630	7.10611	3.76689	3.33922
						Core	V991	v991_EVM0001636	0.398182	0	0.398182							Core	1cd3-2	1cd3-2_EVM0001631	22.5496	11.2925	11.2571
						Core	V991	v991_EVM0001637	39.5373	20.3059	19.2314							Core	1cd3-2	1cd3-2_EVM0001632	1.02643	0.419117	0.607313
						Core	V991	v991_EVM0001638	1383.84	111.656	1272.18							Core	1cd3-2	1cd3-2_EVM0001633	245.325	87.1781	158.147
						Core	V991	v991_EVM0001639	1.32841	0.522794	0.805616							Core	1cd3-2	1cd3-2_EVM0001634	2.04141	0.252498	1.78891
						Core	V991	v991_EVM0001640	340.727	120.041	220.686							Core	1cd3-2	1cd3-2_EVM0001635	23.2981	1.53853	21.7596
						Core	V991	v991_EVM0001641	154.342	0.772133	153.57							Core	1cd3-2	1cd3-2_EVM0001636	0.415159	0.372945	0.042214
						Core	V991	v991_EVM0001642	1.70983	1.02347	0.68636							Core	1cd3-2	1cd3-2_EVM0001637	82.0225	68.8459	13.1766
						Core	V991	v991_EVM0001644	124.376	35.8503	88.5257							Core	1cd3-2	1cd3-2_EVM0001638	1.25916	0.755322	0.503838
						Core	V991	v991_EVM0001645	48.9376	10.6152	38.3224							Core	1cd3-2	1cd3-2_EVM0001639	21.5498	16.454	5.0958
						Core	V991	v991_EVM0001646	2.11417	1.56964	0.54453							Core	1cd3-2	1cd3-2_EVM0001640	0	0	0
						Core	V991	v991_EVM0001647	2.19039	1.38802	0.80237							Core	1cd3-2	1cd3-2_EVM0001641	28.2075	9.4283	18.7792
						Core	V991	v991_EVM0001648	0.854156	0	0.854156							Core	1cd3-2	1cd3-2_EVM0001642	39.4612	9.37728	30.0839
						Core	V991	v991_EVM0001649	21.7852	14.081	7.7042							Core	1cd3-2	1cd3-2_EVM0001643	0.779345	0.236219	0.543126
						Core	V991	v991_EVM0001650	35.0132	22.5167	12.4965							Core	1cd3-2	1cd3-2_EVM0001644	1.13114	0.497586	0.633554
						Core	V991	v991_EVM0001651	8.90876	4.82202	4.08674							Core	1cd3-2	1cd3-2_EVM0001645	41.706	8.04452	33.6615
						Core	V991	v991_EVM0001652	13.5747	6.59416	6.98054							Core	1cd3-2	1cd3-2_EVM0001647	0.380563	0.167409	0.213154
						Core	V991	v991_EVM0001653	2.984	0.198047	2.78595							Core	1cd3-2	1cd3-2_EVM0001648	118.94	61.0277	57.9123
						Core	V991	v991_EVM0001654	0	0	0							Core	1cd3-2	1cd3-2_EVM0001649	17.6144	9.98453	7.62987
						Core	V991	v991_EVM0001655	11.1062	1.2461	9.8601							Core	1cd3-2	1cd3-2_EVM0001650	106.955	69.2867	37.6683
						Core	V991	v991_EVM0001656	3.36785	1.75912	1.60873							Core	1cd3-2	1cd3-2_EVM0001651	685.604	561.146	124.458
						Core	V991	v991_EVM0001657	10.369	0.30453	10.0645							Core	1cd3-2	1cd3-2_EVM0001652	16.0429	5.95296	10.0899
						Core	V991	v991_EVM0001659	25.375	8.41369	16.9613							Core	1cd3-2	1cd3-2_EVM0001653	2.77847	1.24997	1.5285
						Core	V991	v991_EVM0001660	16.6941	1.64204	15.0521							Core	1cd3-2	1cd3-2_EVM0001654	16.9528	9.53339	7.41941
						Core	V991	v991_EVM0001661	39.4265	17.2445	22.182							Core	1cd3-2	1cd3-2_EVM0001655	4.81318	4.3821	0.43108
						Core	V991	v991_EVM0001662	1.39798	0.832563	0.565417							Core	1cd3-2	1cd3-2_EVM0001656	41.1058	12.7569	28.3489
						Core	V991	v991_EVM0001663	10.3031	2.40545	7.89765							Core	1cd3-2	1cd3-2_EVM0001657	0	0	0
						Core	V991	v991_EVM0001664	0.813314	0.102119	0.711195							Core	1cd3-2	1cd3-2_EVM0001658	2.37272	0.26094	2.11178
						Core	V991	v991_EVM0001665	10.4928	1.45429	9.03851							Core	1cd3-2	1cd3-2_EVM0001659	108.97	70.1603	38.8097
						Core	V991	v991_EVM0001668	1.1017	0.301473	0.800227							Core	1cd3-2	1cd3-2_EVM0001660	82.0374	17.0193	65.0181
						Core	V991	v991_EVM0001669	30.2575	4.25606	26.0014							Core	1cd3-2	1cd3-2_EVM0001661	1.68858	0.418752	1.26983
						Core	V991	v991_EVM0001670	191.568	10.0744	181.494							Core	1cd3-2	1cd3-2_EVM0001662	16.5438	2.28238	14.2614
						Core	V991	v991_EVM0001671	1.986	0.142492	1.84351							Core	1cd3-2	1cd3-2_EVM0001663	2.38421	1.13964	1.24457
						Core	V991	v991_EVM0001672	1.92505	0	1.92505							Core	1cd3-2	1cd3-2_EVM0001664	0	0	0
						Core	V991	v991_EVM0001673	4.50232	3.67727	0.82505							Core	1cd3-2	1cd3-2_EVM0001665	0	0	0
						Core	V991	v991_EVM0001674	0	0	0							Core	1cd3-2	1cd3-2_EVM0001666	18.5655	12.515	6.0505
						Core	V991	v991_EVM0001675	1.89537	0.995173	0.900197							Core	1cd3-2	1cd3-2_EVM0001667	0.101101	0	0.101101
						Core	V991	v991_EVM0001676	248.812	207.587	41.225							Core	1cd3-2	1cd3-2_EVM0001668	0	0	0
						Core	V991	v991_EVM0001677	8.12939	4.51384	3.61555							Core	1cd3-2	1cd3-2_EVM0001669	24.9956	20.0747	4.9209
						Core	V991	v991_EVM0001678	7.09774	1.8748	5.22294							Core	1cd3-2	1cd3-2_EVM0001671	56.4776	20.3441	36.1335
						Core	V991	v991_EVM0001679	2.6734	0.477349	2.19605							Core	1cd3-2	1cd3-2_EVM0001672	0.309666	0.113518	0.196148
						Core	V991	v991_EVM0001680	8.53441	6.16625	2.36816							Core	1cd3-2	1cd3-2_EVM0001673	683.095	150.399	532.696
						Core	V991	v991_EVM0001681	6.17765	2.33592	3.84173							Core	1cd3-2	1cd3-2_EVM0001674	1.56711	0.528756	1.03835
						Core	V991	v991_EVM0001682	33.728	7.23166	26.4963							Core	1cd3-2	1cd3-2_EVM0001675	3679.95	1653.81	2026.14
						Core	V991	v991_EVM0001683	20.8155	1.2121	19.6034							Core	1cd3-2	1cd3-2_EVM0001676	1.00935	0.198283	0.811067
						Core	V991	v991_EVM0001684	12.0281	1.45731	10.5708							Core	1cd3-2	1cd3-2_EVM0001677	15.217	6.01625	9.20075
						Core	V991	v991_EVM0001685	0.793672	0	0.793672							Core	1cd3-2	1cd3-2_EVM0001678	1.08208	0.425006	0.657074
						Core	V991	v991_EVM0001686	2.29517	1.31139	0.98378							Core	1cd3-2	1cd3-2_EVM0001679	0.875782	0	0.875782
						Core	V991	v991_EVM0001687	21.5909	4.05286	17.538							Core	1cd3-2	1cd3-2_EVM0001680	40.9795	22.1802	18.7993
						Core	V991	v991_EVM0001688	68.7864	35.7339	33.0525							Core	1cd3-2	1cd3-2_EVM0001681	0	0	0
						Core	V991	v991_EVM0001689	0	0	0							Core	1cd3-2	1cd3-2_EVM0001682	23.9761	5.80217	18.1739
						Core	V991	v991_EVM0001690	39.419	2.89717	36.5218							Core	1cd3-2	1cd3-2_EVM0001683	0.239287	0	0.239287
						Core	V991	v991_EVM0001691	33.0469	6.71772	26.3292							Core	1cd3-2	1cd3-2_EVM0001684	0.667727	0	0.667727
						Core	V991	v991_EVM0001692	0.503288	0.168513	0.334775							Core	1cd3-2	1cd3-2_EVM0001685	0	0	0
						Core	V991	v991_EVM0001694	187.231	19.9152	167.316							Core	1cd3-2	1cd3-2_EVM0001686	26.8821	6.03749	20.8446
						Core	V991	v991_EVM0001695	3.22967	0.937887	2.29178							Core	1cd3-2	1cd3-2_EVM0001687	0.367729	0	0.367729
						Core	V991	v991_EVM0001696	110.508	27.7395	82.7685							Core	1cd3-2	1cd3-2_EVM0001688	22.64	1.81459	20.8254
						Core	V991	v991_EVM0001697	18.9499	8.36086	10.589							Core	1cd3-2	1cd3-2_EVM0001689	50.9256	27.2668	23.6588
						Core	V991	v991_EVM0001698	9.66873	5.5209	4.14783							Core	1cd3-2	1cd3-2_EVM0001690	1014.5	391.247	623.253
						Core	V991	v991_EVM0001699	87.8119	66.4258	21.3861							Core	1cd3-2	1cd3-2_EVM0001691	115.958	34.893	81.065
						Core	V991	v991_EVM0001700	31.9069	19.8005	12.1064							Core	1cd3-2	1cd3-2_EVM0001692	0.387606	0	0.387606
						Core	V991	v991_EVM0001701	0	0	0							Core	1cd3-2	1cd3-2_EVM0001693	7.5268	0.855173	6.67163
						Core	V991	v991_EVM0001702	4.16759	1.27876	2.88883							Core	1cd3-2	1cd3-2_EVM0001694	0.62967	0.138496	0.491174
						Core	V991	v991_EVM0001703	113.602	105.316	8.286							Core	1cd3-2	1cd3-2_EVM0001695	20.9926	5.45272	15.5399
						Core	V991	v991_EVM0001704	24.7061	15.7243	8.9818							Core	1cd3-2	1cd3-2_EVM0001696	0.152972	0	0.152972
						Core	V991	v991_EVM0001705	32.3442	18.4602	13.884							Core	1cd3-2	1cd3-2_EVM0001697	1.9369	1.32092	0.61598
						Core	V991	v991_EVM0001706	10780.3	1423.27	9357.03							Core	1cd3-2	1cd3-2_EVM0001698	200.274	10.2701	190.004
						Core	V991	v991_EVM0001707	0.49936	0	0.49936							Core	1cd3-2	1cd3-2_EVM0001699	25.5841	5.76483	19.8193
						Core	V991	v991_EVM0001708	41.154	26.2598	14.8942							Core	1cd3-2	1cd3-2_EVM0001700	111.935	20.7288	91.2062
						Core	V991	v991_EVM0001709	0	0	0							Core	1cd3-2	1cd3-2_EVM0001701	22.9091	4.54496	18.3641
						Core	V991	v991_EVM0001710	0.829686	0.500039	0.329647							Core	1cd3-2	1cd3-2_EVM0001702	2.22126	0.633326	1.58793
						Core	V991	v991_EVM0001711	3.55523	2.04044	1.51479							Core	1cd3-2	1cd3-2_EVM0001703	1146.43	468.746	677.684
						Core	V991	v991_EVM0001712	5.36242	3.01743	2.34499							Core	1cd3-2	1cd3-2_EVM0001704	29.7455	9.14782	20.5977
						Core	V991	v991_EVM0001713	0	0	0							Core	1cd3-2	1cd3-2_EVM0001705	49.8212	27.1001	22.7211
						Core	V991	v991_EVM0001714	1.99007	1.3292	0.66087							Core	1cd3-2	1cd3-2_EVM0001706	22.3035	10.0595	12.244
						Core	V991	v991_EVM0001716	9.66547	2.6486	7.01687							Core	1cd3-2	1cd3-2_EVM0001707	0	0	0
						Core	V991	v991_EVM0001717	7.28114	3.48758	3.79356							Core	1cd3-2	1cd3-2_EVM0001708	194.67	114.499	80.171
						Core	V991	v991_EVM0001718	26.7816	6.59178	20.1898							Core	1cd3-2	1cd3-2_EVM0001709	346.609	304.179	42.43
						Core	V991	v991_EVM0001719	27.9665	1.85511	26.1114							Core	1cd3-2	1cd3-2_EVM0001710	17.8097	8.26258	9.54712
						Core	V991	v991_EVM0001720	20.9992	7.71801	13.2812							Core	1cd3-2	1cd3-2_EVM0001711	66.5553	33.557	32.9983
						Core	V991	v991_EVM0001721	271.15	78.1314	193.019							Core	1cd3-2	1cd3-2_EVM0001712	16.0251	4.97154	11.0536
						Core	V991	v991_EVM0001722	4.54536	0.905023	3.64034							Core	1cd3-2	1cd3-2_EVM0001713	69.2089	35.7143	33.4946
						Core	V991	v991_EVM0001724	10.4616	5.75379	4.70781							Core	1cd3-2	1cd3-2_EVM0001714	0.594407	0	0.594407
						Core	V991	v991_EVM0001725	295.355	105.525	189.83							Core	1cd3-2	1cd3-2_EVM0001715	25.6253	7.30975	18.3156
						Core	V991	v991_EVM0001726	61.6864	46.2781	15.4083							Core	1cd3-2	1cd3-2_EVM0001716	1421.31	871.157	550.153
						Core	V991	v991_EVM0001727	85.0346	46.4108	38.6238							Core	1cd3-2	1cd3-2_EVM0001717	176.311	125.426	50.885
						Core	V991	v991_EVM0001728	0.253607	0	0.253607							Core	1cd3-2	1cd3-2_EVM0001718	15.5122	5.35199	10.1602
						Core	V991	v991_EVM0001729	9.74977	1.00445	8.74532							Core	1cd3-2	1cd3-2_EVM0001719	7.19425	0.41808	6.77617
						Core	V991	v991_EVM0001730	27.1178	2.38376	24.734							Core	1cd3-2	1cd3-2_EVM0001720	0	0	0
						Core	V991	v991_EVM0001731	23.0272	6.47706	16.5501							Core	1cd3-2	1cd3-2_EVM0001721	188.703	111.473	77.23
						Core	V991	v991_EVM0001732	10.6393	4.45287	6.18643							Core	1cd3-2	1cd3-2_EVM0001722	2.3339	0.993563	1.34034
						Core	V991	v991_EVM0001733	0.957499	0	0.957499							Core	1cd3-2	1cd3-2_EVM0001723	111.471	59.175	52.296
						Core	V991	v991_EVM0001734	0.370689	0	0.370689							Core	1cd3-2	1cd3-2_EVM0001724	4.13057	1.34213	2.78844
						Core	V991	v991_EVM0001735	147.377	54.8347	92.5423							Core	1cd3-2	1cd3-2_EVM0001725	0.407358	0.201219	0.206139
						Core	V991	v991_EVM0001736	15.7926	8.07497	7.71763							Core	1cd3-2	1cd3-2_EVM0001726	108.852	67.5722	41.2798
						Core	V991	v991_EVM0001737	50.7963	3.70542	47.0909							Core	1cd3-2	1cd3-2_EVM0001727	0	0	0
						Core	V991	v991_EVM0001738	2.99983	1.5245	1.47533							Core	1cd3-2	1cd3-2_EVM0001728	3.65859	1.47856	2.18003
						Core	V991	v991_EVM0001739	3.13468	2.39877	0.73591							Core	1cd3-2	1cd3-2_EVM0001729	4.68871	1.87864	2.81007
						Core	V991	v991_EVM0001740	1.76575	1.09868	0.66707							Core	1cd3-2	1cd3-2_EVM0001730	429.935	174.455	255.48
						Core	V991	v991_EVM0001741	0	0	0							Core	1cd3-2	1cd3-2_EVM0001731	59.2796	36.5097	22.7699
						Core	V991	v991_EVM0001742	1.24851	0.656907	0.591603							Core	1cd3-2	1cd3-2_EVM0001734	79.2059	47.9939	31.212
						Core	V991	v991_EVM0001743	10.3715	2.59482	7.77668							Core	1cd3-2	1cd3-2_EVM0001735	45.5718	10.7393	34.8325
						Core	V991	v991_EVM0001744	3.11662	1.94263	1.17399							Core	1cd3-2	1cd3-2_EVM0001736	7.44985	0.784484	6.66537
						Core	V991	v991_EVM0001745	10.4352	7.33272	3.10248							Core	1cd3-2	1cd3-2_EVM0001737	122.994	103.871	19.123
						Core	V991	v991_EVM0001746	6.48994	4.27699	2.21295							Core	1cd3-2	1cd3-2_EVM0001738	19.8994	10.949	8.9504
						Core	V991	v991_EVM0001747	7.23619	3.32901	3.90718							Core	1cd3-2	1cd3-2_EVM0001739	54.7189	7.60089	47.118
						Core	V991	v991_EVM0001749	3.45343	1.85565	1.59778							Core	1cd3-2	1cd3-2_EVM0001740	20.6347	4.12832	16.5064
						Core	V991	v991_EVM0001750	114.073	57.0307	57.0423							Core	1cd3-2	1cd3-2_EVM0001741	22.5219	3.76068	18.7612
						Core	V991	v991_EVM0001751	10.8091	4.20606	6.60304							Core	1cd3-2	1cd3-2_EVM0001742	0.815537	0.247189	0.568348
						Core	V991	v991_EVM0001752	1.83134	1.56273	0.26861							Core	1cd3-2	1cd3-2_EVM0001743	27.785	17.4613	10.3237
						Core	V991	v991_EVM0001753	31.5249	0	31.5249							Core	1cd3-2	1cd3-2_EVM0001744	7.32107	1.26774	6.05333
						Core	V991	v991_EVM0001754	1.67211	0	1.67211							Core	1cd3-2	1cd3-2_EVM0001745	25.3084	10.1736	15.1348
						Core	V991	v991_EVM0001756	3.9811	2.64335	1.33775							Core	1cd3-2	1cd3-2_EVM0001746	0.260746	0	0.260746
						Core	V991	v991_EVM0001757	168.161	65.9684	102.193							Core	1cd3-2	1cd3-2_EVM0001748	20.7964	8.76408	12.0323
						Core	V991	v991_EVM0001758	0	0	0							Core	1cd3-2	1cd3-2_EVM0001749	90.696	63.0652	27.6308
						Core	V991	v991_EVM0001759	25.5385	3.87561	21.6629							Core	1cd3-2	1cd3-2_EVM0001750	40.6907	17.1666	23.5241
						Core	V991	v991_EVM0001760	0.894932	0.0898936	0.805038							Core	1cd3-2	1cd3-2_EVM0001751	24.446	7.8311	16.6149
						Core	V991	v991_EVM0001761	21.4792	2.3481	19.1311							Core	1cd3-2	1cd3-2_EVM0001752	0.0812336	0	0.0812336
						Core	V991	v991_EVM0001762	35.2454	15.0474	20.198							Core	1cd3-2	1cd3-2_EVM0001753	7156.85	1683.15	5473.7
						Core	V991	v991_EVM0001763	11.1955	3.15218	8.04332							Core	1cd3-2	1cd3-2_EVM0001754	18.9049	5.6418	13.2631
						Core	V991	v991_EVM0001764	20.3349	1.18588	19.149							Core	1cd3-2	1cd3-2_EVM0001755	0	0	0
						Core	V991	v991_EVM0001765	11.4657	0.574838	10.8909							Core	1cd3-2	1cd3-2_EVM0001756	12.4353	3.94067	8.49463
						Core	V991	v991_EVM0001766	39.3871	16.4876	22.8995							Core	1cd3-2	1cd3-2_EVM0001757	0.429618	0.0956494	0.333969
						Core	V991	v991_EVM0001767	61.5794	18.4506	43.1288							Core	1cd3-2	1cd3-2_EVM0001758	1.03039	0.539775	0.490615
						Core	V991	v991_EVM0001768	357.376	185.356	172.02							Core	1cd3-2	1cd3-2_EVM0001759	706.135	474.442	231.693
						Core	V991	v991_EVM0001769	16.3631	7.28518	9.07792							Core	1cd3-2	1cd3-2_EVM0001761	58.1573	40.2914	17.8659
						Core	V991	v991_EVM0001770	53.6142	51.7227	1.8915							Core	1cd3-2	1cd3-2_EVM0001762	43.0898	20.6221	22.4677
						Core	V991	v991_EVM0001771	199.471	139.947	59.524							Core	1cd3-2	1cd3-2_EVM0001763	6.50416	4.95517	1.54899
						Core	V991	v991_EVM0001772	19.6899	8.06583	11.6241							Core	1cd3-2	1cd3-2_EVM0001765	11.6284	4.23852	7.38988
						Core	V991	v991_EVM0001773	11.4188	2.16945	9.24935							Core	1cd3-2	1cd3-2_EVM0001768	54.358	8.96781	45.3902
						Core	V991	v991_EVM0001774	1.66144	0	1.66144							Core	1cd3-2	1cd3-2_EVM0001769	2.6614	0.525852	2.13555
						Core	V991	v991_EVM0001775	3.34302	2.61041	0.73261							Core	1cd3-2	1cd3-2_EVM0001770	22.3892	7.16856	15.2206
						Core	V991	v991_EVM0001776	443.385	275.369	168.016							Core	1cd3-2	1cd3-2_EVM0001771	86.0878	55.0594	31.0284
						Core	V991	v991_EVM0001777	1.40301	0.758847	0.644163							Core	1cd3-2	1cd3-2_EVM0001772	37.6315	10.1116	27.5199
						Core	V991	v991_EVM0001778	0	0	0							Core	1cd3-2	1cd3-2_EVM0001773	0.587613	0.452454	0.135159
						Core	V991	v991_EVM0001779	2.82992	1.37254	1.45738							Core	1cd3-2	1cd3-2_EVM0001774	28.5638	4.11391	24.4499
						Core	V991	v991_EVM0001780	5.53198	1.16331	4.36867							Core	1cd3-2	1cd3-2_EVM0001775	0.873387	0.287613	0.585774
						Core	V991	v991_EVM0001781	5.88376	0.805921	5.07784							Core	1cd3-2	1cd3-2_EVM0001776	139.426	41.5599	97.8661
						Core	V991	v991_EVM0001782	15.802	0.0669431	15.7351							Core	1cd3-2	1cd3-2_EVM0001777	10.3355	3.48866	6.84684
						Core	V991	v991_EVM0001783	6.15248	2.5749	3.57758							Core	1cd3-2	1cd3-2_EVM0001778	1312.55	540.448	772.102
						Core	V991	v991_EVM0001784	18.8943	4.11514	14.7792							Core	1cd3-2	1cd3-2_EVM0001779	132.782	73.0133	59.7687
						Core	V991	v991_EVM0001785	78.2112	14.532	63.6792							Core	1cd3-2	1cd3-2_EVM0001780	11.061	2.32131	8.73969
						Core	V991	v991_EVM0001786	296.498	217.036	79.462							Core	1cd3-2	1cd3-2_EVM0001781	27.3002	18.072	9.2282
						Core	V991	v991_EVM0001787	20.752	5.29756	15.4544							Core	1cd3-2	1cd3-2_EVM0001782	1.57418	0.500677	1.0735
						Core	V991	v991_EVM0001788	4.71518	1.1489	3.56628							Core	1cd3-2	1cd3-2_EVM0001783	0	0	0
						Core	V991	v991_EVM0001789	44.9598	34.9539	10.0059							Core	1cd3-2	1cd3-2_EVM0001784	2.17012	0.469731	1.70039
						Core	V991	v991_EVM0001792	1.38917	0.553191	0.835979							Core	1cd3-2	1cd3-2_EVM0001785	1.4967	0.537803	0.958897
						Core	V991	v991_EVM0001793	84.3901	1.1296	83.2605							Core	1cd3-2	1cd3-2_EVM0001786	50.6834	17.5935	33.0899
						Core	V991	v991_EVM0001794	0.519579	0	0.519579							Core	1cd3-2	1cd3-2_EVM0001787	11.746	3.08729	8.65871
						Core	V991	v991_EVM0001795	133.302	46.4354	86.8666							Core	1cd3-2	1cd3-2_EVM0001788	14.3075	9.28447	5.02303
						Core	V991	v991_EVM0001796	3.21973	2.20894	1.01079							Core	1cd3-2	1cd3-2_EVM0001789	0.674912	0.266704	0.408208
						Core	V991	v991_EVM0001797	6.18688	3.54168	2.6452							Core	1cd3-2	1cd3-2_EVM0001790	21.6943	9.44999	12.2443
						Core	V991	v991_EVM0001798	3.9999	0.669634	3.33027							Core	1cd3-2	1cd3-2_EVM0001791	6.37081	0.545534	5.82528
						Core	V991	v991_EVM0001800	34.5763	12.3688	22.2075							Core	1cd3-2	1cd3-2_EVM0001792	89.9307	65.5664	24.3643
						Core	V991	v991_EVM0001801	76.9005	17.9815	58.919							Core	1cd3-2	1cd3-2_EVM0001793	0.173931	0	0.173931
						Core	V991	v991_EVM0001802	7.52368	1.6325	5.89118							Core	1cd3-2	1cd3-2_EVM0001794	75.8127	43.1719	32.6408
						Core	V991	v991_EVM0001803	12.0412	9.92624	2.11496							Core	1cd3-2	1cd3-2_EVM0001795	0	0	0
						Core	V991	v991_EVM0001804	4.99971	1.01633	3.98338							Core	1cd3-2	1cd3-2_EVM0001796	1.61536	0.829201	0.786159
						Core	V991	v991_EVM0001805	0.762482	0.133199	0.629283							Core	1cd3-2	1cd3-2_EVM0001797	60.8908	56.5756	4.3152
						Core	V991	v991_EVM0001807	38.3471	32.9548	5.3923							Core	1cd3-2	1cd3-2_EVM0001798	31.9044	14.2554	17.649
						Core	V991	v991_EVM0001808	35.4386	10.1897	25.2489							Core	1cd3-2	1cd3-2_EVM0001799	11.9139	9.29837	2.61553
						Core	V991	v991_EVM0001809	16.3235	11.9248	4.3987							Core	1cd3-2	1cd3-2_EVM0001800	5.95944	3.1585	2.80094
						Core	V991	v991_EVM0001810	110.509	17.66	92.849							Core	1cd3-2	1cd3-2_EVM0001801	20.2685	7.9333	12.3352
						Core	V991	v991_EVM0001811	3.68963	0.972357	2.71727							Core	1cd3-2	1cd3-2_EVM0001802	58.7169	27.334	31.3829
						Core	V991	v991_EVM0001812	21.9016	2.90062	19.001							Core	1cd3-2	1cd3-2_EVM0001803	4.15972	1.39791	2.76181
						Core	V991	v991_EVM0001813	8.88851	1.17986	7.70865							Core	1cd3-2	1cd3-2_EVM0001804	0	0	0
						Core	V991	v991_EVM0001814	4.38313	1.00896	3.37417							Core	1cd3-2	1cd3-2_EVM0001805	0.397884	0	0.397884
						Core	V991	v991_EVM0001815	19.8398	12.1052	7.7346							Core	1cd3-2	1cd3-2_EVM0001806	0	0	0
						Core	V991	v991_EVM0001816	7.76817	2.46734	5.30083							Core	1cd3-2	1cd3-2_EVM0001807	2.46444	0.492774	1.97167
						Core	V991	v991_EVM0001817	0.244124	0.0817389	0.162385							Core	1cd3-2	1cd3-2_EVM0001808	1.04203	0.248567	0.793463
						Core	V991	v991_EVM0001818	5.53491	1.7537	3.78121							Core	1cd3-2	1cd3-2_EVM0001809	0	0	0
						Core	V991	v991_EVM0001819	61.7999	21.6923	40.1076							Core	1cd3-2	1cd3-2_EVM0001810	50.0046	14.3761	35.6285
						Core	V991	v991_EVM0001820	176.643	124.818	51.825							Core	1cd3-2	1cd3-2_EVM0001811	34.1714	9.29668	24.8747
						Core	V991	v991_EVM0001821	21.5525	15.5433	6.0092							Core	1cd3-2	1cd3-2_EVM0001812	63.5914	9.9183	53.6731
						Core	V991	v991_EVM0001822	3.34505	0.406115	2.93893							Core	1cd3-2	1cd3-2_EVM0001813	0.167528	0.0565254	0.111003
						Core	V991	v991_EVM0001823	20.1525	7.36573	12.7868							Core	1cd3-2	1cd3-2_EVM0001814	0	0	0
						Core	V991	v991_EVM0001824	26.6153	6.57067	20.0446							Core	1cd3-2	1cd3-2_EVM0001815	20.1224	6.61237	13.51
						Core	V991	v991_EVM0001825	5.49492	0.439269	5.05565							Core	1cd3-2	1cd3-2_EVM0001816	0.154046	0	0.154046
						Core	V991	v991_EVM0001826	113.507	84.0012	29.5058							Core	1cd3-2	1cd3-2_EVM0001817	0.364332	0	0.364332
						Core	V991	v991_EVM0001827	0.65664	0.452236	0.204404							Core	1cd3-2	1cd3-2_EVM0001818	9.03568	0.821098	8.21458
						Core	V991	v991_EVM0001828	0.0646282	0.0633028	0.0013254							Core	1cd3-2	1cd3-2_EVM0001819	67.1137	41.5701	25.5436
						Core	V991	v991_EVM0001829	0.365039	0.178776	0.186263							Core	1cd3-2	1cd3-2_EVM0001820	5.09679	0.763769	4.33302
						Core	V991	v991_EVM0001831	17.0866	6.32552	10.7611							Core	1cd3-2	1cd3-2_EVM0001821	112.92	74.5915	38.3285
						Core	V991	v991_EVM0001832	106.485	24.5306	81.9544							Core	1cd3-2	1cd3-2_EVM0001822	0.852028	0.420869	0.431159
						Core	V991	v991_EVM0001833	4.71638	1.77656	2.93982							Core	1cd3-2	1cd3-2_EVM0001823	31.3184	3.93703	27.3814
						Core	V991	v991_EVM0001834	0.529556	0	0.529556							Core	1cd3-2	1cd3-2_EVM0001824	25.4131	9.41033	16.0028
						Core	V991	v991_EVM0001835	2.05844	0.0861522	1.97229							Core	1cd3-2	1cd3-2_EVM0001825	84.1214	32.0424	52.079
						Core	V991	v991_EVM0001836	55.3174	21.9871	33.3303							Core	1cd3-2	1cd3-2_EVM0001826	0.385307	0.16715	0.218157
						Core	V991	v991_EVM0001837	3.13201	2.20523	0.92678							Core	1cd3-2	1cd3-2_EVM0001827	0	0	0
						Core	V991	v991_EVM0001838	194.471	112.563	81.908							Core	1cd3-2	1cd3-2_EVM0001828	76.7514	52.8864	23.865
						Core	V991	v991_EVM0001839	4.49823	0.404598	4.09363							Core	1cd3-2	1cd3-2_EVM0001829	47.3391	18.6235	28.7156
						Core	V991	v991_EVM0001840	15.3595	3.48676	11.8727							Core	1cd3-2	1cd3-2_EVM0001830	18.9445	5.53765	13.4069
						Core	V991	v991_EVM0001841	5.13124	3.06464	2.0666							Core	1cd3-2	1cd3-2_EVM0001831	28.3558	4.94683	23.409
						Core	V991	v991_EVM0001842	6.12709	3.89223	2.23486							Core	1cd3-2	1cd3-2_EVM0001832	19.3767	12.2315	7.1452
						Core	V991	v991_EVM0001843	22.1702	14.4601	7.7101							Core	1cd3-2	1cd3-2_EVM0001834	239.347	178.074	61.273
						Core	V991	v991_EVM0001844	320.111	112.416	207.695							Core	1cd3-2	1cd3-2_EVM0001835	51.028	10.0007	41.0273
						Core	V991	v991_EVM0001845	23.9885	4.10337	19.8851							Core	1cd3-2	1cd3-2_EVM0001836	80.5785	11.2287	69.3498
						Core	V991	v991_EVM0001846	3.60171	0.210922	3.39079							Core	1cd3-2	1cd3-2_EVM0001837	1.79693	0.666777	1.13015
						Core	V991	v991_EVM0001847	1.57314	0	1.57314							Core	1cd3-2	1cd3-2_EVM0001838	7.66824	2.06522	5.60302
						Core	V991	v991_EVM0001848	23.9334	18.6217	5.3117							Core	1cd3-2	1cd3-2_EVM0001839	3.97083	2.14824	1.82259
						Core	V991	v991_EVM0001849	68.5496	21.063	47.4866							Core	1cd3-2	1cd3-2_EVM0001840	7.84126	3.25482	4.58644
						Core	V991	v991_EVM0001850	3.79011	1.79156	1.99855							Core	1cd3-2	1cd3-2_EVM0001841	34.1764	20.9023	13.2741
						Core	V991	v991_EVM0001851	3.51257	1.70746	1.80511							Core	1cd3-2	1cd3-2_EVM0001842	9.50896	1.81746	7.6915
						Core	V991	v991_EVM0001852	120.545	78.9003	41.6447							Core	1cd3-2	1cd3-2_EVM0001843	30.0361	2.74547	27.2906
						Core	V991	v991_EVM0001853	17.4338	5.6036	11.8302							Core	1cd3-2	1cd3-2_EVM0001844	0	0	0
						Core	V991	v991_EVM0001854	0.336262	0	0.336262							Core	1cd3-2	1cd3-2_EVM0001845	41.4899	14.4821	27.0078
						Core	V991	v991_EVM0001855	115.245	78.8857	36.3593							Core	1cd3-2	1cd3-2_EVM0001846	81.8543	31.9874	49.8669
						Core	V991	v991_EVM0001856	137.73	91.1782	46.5518							Core	1cd3-2	1cd3-2_EVM0001847	774.498	201.67	572.828
						Core	V991	v991_EVM0001857	26.7566	18.797	7.9596							Core	1cd3-2	1cd3-2_EVM0001848	28.4302	12.4496	15.9806
						Core	V991	v991_EVM0001858	2.71458	2.3566	0.35798							Core	1cd3-2	1cd3-2_EVM0001849	5.8428	0.22747	5.61533
						Core	V991	v991_EVM0001859	103.76	80.932	22.828							Core	1cd3-2	1cd3-2_EVM0001850	55.7046	32.1774	23.5272
						Core	V991	v991_EVM0001860	33.8951	13.2783	20.6168							Core	1cd3-2	1cd3-2_EVM0001851	15.053	3.91854	11.1345
						Core	V991	v991_EVM0001861	3.66121	1.69644	1.96477							Core	1cd3-2	1cd3-2_EVM0001852	104.864	54.0403	50.8237
						Core	V991	v991_EVM0001862	0	0	0							Core	1cd3-2	1cd3-2_EVM0001853	217.942	49.9486	167.993
						Core	V991	v991_EVM0001863	2.0989	1.09327	1.00563							Core	1cd3-2	1cd3-2_EVM0001854	73.1272	23.8863	49.2409
						Core	V991	v991_EVM0001864	5.21992	2.24712	2.9728							Core	1cd3-2	1cd3-2_EVM0001855	6.44387	0	6.44387
						Core	V991	v991_EVM0001865	894.236	84.0943	810.142							Core	1cd3-2	1cd3-2_EVM0001856	33.8048	14.6032	19.2016
						Core	V991	v991_EVM0001866	88.1693	15.5597	72.6096							Core	1cd3-2	1cd3-2_EVM0001857	8.44762	4.61845	3.82917
						Core	V991	v991_EVM0001867	58.2253	24.1955	34.0298							Core	1cd3-2	1cd3-2_EVM0001858	14.3053	3.09644	11.2089
						Core	V991	v991_EVM0001868	13.1508	7.73022	5.42058							Core	1cd3-2	1cd3-2_EVM0001859	0	0	0
						Core	V991	v991_EVM0001869	2.855	1.20611	1.64889							Core	1cd3-2	1cd3-2_EVM0001860	88.4255	44.0751	44.3504
						Core	V991	v991_EVM0001870	17.6944	4.69389	13.0005							Core	1cd3-2	1cd3-2_EVM0001861	53.9956	34.1998	19.7958
						Core	V991	v991_EVM0001872	1749.63	205.826	1543.8							Core	1cd3-2	1cd3-2_EVM0001862	3.55354	1.55833	1.99521
						Core	V991	v991_EVM0001873	4.87632	1.72892	3.1474							Core	1cd3-2	1cd3-2_EVM0001863	741.96	201.306	540.654
						Core	V991	v991_EVM0001874	10.9457	5.96205	4.98365							Core	1cd3-2	1cd3-2_EVM0001864	785.788	330.751	455.037
						Core	V991	v991_EVM0001875	0.372462	0.364824	0.007638							Core	1cd3-2	1cd3-2_EVM0001865	18.2375	8.8817	9.3558
						Core	V991	v991_EVM0001876	21.1313	12.7693	8.362							Core	1cd3-2	1cd3-2_EVM0001866	0.119512	0.0604864	0.0590256
						Core	V991	v991_EVM0001877	2.11119	0	2.11119							Core	1cd3-2	1cd3-2_EVM0001867	53.9978	2.58701	51.4108
						Core	V991	v991_EVM0001878	153.958	26.5633	127.395							Core	1cd3-2	1cd3-2_EVM0001868	47.9388	12.524	35.4148
						Core	V991	v991_EVM0001879	6.29724	5.73431	0.56293							Core	1cd3-2	1cd3-2_EVM0001869	358.344	235.709	122.635
						Core	V991	v991_EVM0001880	3.08667	1.80074	1.28593							Core	1cd3-2	1cd3-2_EVM0001870	46.2882	13.7661	32.5221
						Core	V991	v991_EVM0001882	0.895084	0.475252	0.419832							Core	1cd3-2	1cd3-2_EVM0001871	0	0	0
						Core	V991	v991_EVM0001883	32.5196	28.9135	3.6061							Core	1cd3-2	1cd3-2_EVM0001872	3.62485	2.30793	1.31692
						Core	V991	v991_EVM0001884	27.4097	19.3166	8.0931							Core	1cd3-2	1cd3-2_EVM0001873	91.7114	64.9983	26.7131
						Core	V991	v991_EVM0001885	1.83274	1.26961	0.56313							Core	1cd3-2	1cd3-2_EVM0001874	90.5908	59.7172	30.8736
						Core	V991	v991_EVM0001886	0.586892	0	0.586892							Core	1cd3-2	1cd3-2_EVM0001875	5.40711	0.775423	4.63169
						Core	V991	v991_EVM0001887	1.63316	1.16715	0.46601							Core	1cd3-2	1cd3-2_EVM0001876	0.323739	0	0.323739
						Core	V991	v991_EVM0001888	14.8623	13.075	1.7873							Core	1cd3-2	1cd3-2_EVM0001877	0.256931	0	0.256931
						Core	V991	v991_EVM0001889	6.94771	2.28424	4.66347							Core	1cd3-2	1cd3-2_EVM0001878	16.4162	3.28716	13.129
						Core	V991	v991_EVM0001890	1.16077	0	1.16077							Core	1cd3-2	1cd3-2_EVM0001880	5.01354	3.549	1.46454
						Core	V991	v991_EVM0001891	1222.76	784.783	437.977							Core	1cd3-2	1cd3-2_EVM0001881	90.3752	43.5417	46.8335
						Core	V991	v991_EVM0001892	15.1241	2.62592	12.4982							Core	1cd3-2	1cd3-2_EVM0001882	1333.65	418.291	915.359
						Core	V991	v991_EVM0001893	0.851301	0.285037	0.566264							Core	1cd3-2	1cd3-2_EVM0001883	0.281134	0	0.281134
						Core	V991	v991_EVM0001894	21.7472	14.3312	7.416							Core	1cd3-2	1cd3-2_EVM0001884	74.6836	20.8847	53.7989
						Core	V991	v991_EVM0001895	12.6069	3.17733	9.42957							Core	1cd3-2	1cd3-2_EVM0001885	10.8985	3.33633	7.56217
						Core	V991	v991_EVM0001896	37.7557	5.17996	32.5757							Core	1cd3-2	1cd3-2_EVM0001886	0	0	0
						Core	V991	v991_EVM0001897	27.5208	9.09015	18.4306							Core	1cd3-2	1cd3-2_EVM0001887	46.4212	31.9975	14.4237
						Core	V991	v991_EVM0001898	4.46422	0	4.46422							Core	1cd3-2	1cd3-2_EVM0001888	1.57284	0.175087	1.39775
						Core	V991	v991_EVM0001899	191.523	170.354	21.169							Core	1cd3-2	1cd3-2_EVM0001889	158.429	100.546	57.883
						Core	V991	v991_EVM0001900	2.02361	0.268276	1.75533							Core	1cd3-2	1cd3-2_EVM0001890	11.0682	2.36219	8.70601
						Core	V991	v991_EVM0001901	2.27849	0	2.27849							Core	1cd3-2	1cd3-2_EVM0001891	1.47988	0.770387	0.709493
						Core	V991	v991_EVM0001902	38.3936	25.3448	13.0488							Core	1cd3-2	1cd3-2_EVM0001892	62.8659	24.9272	37.9387
						Core	V991	v991_EVM0001903	180.345	54.0899	126.255							Core	1cd3-2	1cd3-2_EVM0001893	1.79266	0.272462	1.5202
						Core	V991	v991_EVM0001904	5.28416	0.747578	4.53658							Core	1cd3-2	1cd3-2_EVM0001894	14.2264	8.94026	5.28614
						Core	V991	v991_EVM0001905	3.58992	2.23076	1.35916							Core	1cd3-2	1cd3-2_EVM0001895	0.135923	0	0.135923
						Core	V991	v991_EVM0001906	381.5	111.447	270.053							Core	1cd3-2	1cd3-2_EVM0001897	193.972	114.569	79.403
						Core	V991	v991_EVM0001907	1.2036	0.407777	0.795823							Core	1cd3-2	1cd3-2_EVM0001898	49.9778	24.504	25.4738
						Core	V991	v991_EVM0001908	68.255	15.3353	52.9197							Core	1cd3-2	1cd3-2_EVM0001899	0.49538	0	0.49538
						Core	V991	v991_EVM0001909	148.875	32.5635	116.311							Core	1cd3-2	1cd3-2_EVM0001900	33.2611	6.732	26.5291
						Core	V991	v991_EVM0001910	39.903	16.2568	23.6462							Core	1cd3-2	1cd3-2_EVM0001902	4.46946	2.59717	1.87229
						Core	V991	v991_EVM0001911	10429.7	4556.34	5873.36							Core	1cd3-2	1cd3-2_EVM0001903	49.3438	20.0407	29.3031
						Core	V991	v991_EVM0001912	12.4997	5.59539	6.90431							Core	1cd3-2	1cd3-2_EVM0001905	31.3731	16.7604	14.6127
						Core	V991	v991_EVM0001913	40.0143	34.7602	5.2541							Core	1cd3-2	1cd3-2_EVM0001906	116.139	45.7885	70.3505
						Core	V991	v991_EVM0001914	6.1599	2.74808	3.41182							Core	1cd3-2	1cd3-2_EVM0001907	0	0	0
						Core	V991	v991_EVM0001915	8.49742	1.79276	6.70466							Core	1cd3-2	1cd3-2_EVM0001908	16.9652	8.52221	8.44299
						Core	V991	v991_EVM0001916	76.9921	38.9516	38.0405							Core	1cd3-2	1cd3-2_EVM0001909	77.1807	44.1439	33.0368
						Core	V991	v991_EVM0001917	8.69126	6.23525	2.45601							Core	1cd3-2	1cd3-2_EVM0001910	35.5186	15.3529	20.1657
						Core	V991	v991_EVM0001918	167.637	25.8352	141.802							Core	1cd3-2	1cd3-2_EVM0001911	1.0953	0.41498	0.68032
						Core	V991	v991_EVM0001919	2.11673	0.739547	1.37718							Core	1cd3-2	1cd3-2_EVM0001912	61.7084	40.3665	21.3419
						Core	V991	v991_EVM0001920	0.571683	0.14356	0.428123							Core	1cd3-2	1cd3-2_EVM0001913	6.16231	3.24117	2.92114
						Core	V991	v991_EVM0001921	21.855	5.07308	16.7819							Core	1cd3-2	1cd3-2_EVM0001914	158.452	43.8062	114.646
						Core	V991	v991_EVM0001923	0.426563	0.142824	0.283739							Core	1cd3-2	1cd3-2_EVM0001915	119.946	95.8985	24.0475
						Core	V991	v991_EVM0001924	107.047	41.0947	65.9523							Core	1cd3-2	1cd3-2_EVM0001916	14.0838	5.59461	8.48919
						Core	V991	v991_EVM0001925	1.7827	0.970079	0.812621							Core	1cd3-2	1cd3-2_EVM0001917	1.1625	0.239646	0.922854
						Core	V991	v991_EVM0001926	9.96317	7.7261	2.23707							Core	1cd3-2	1cd3-2_EVM0001918	1.08738	0.488407	0.598973
						Core	V991	v991_EVM0001927	2.89602	0	2.89602							Core	1cd3-2	1cd3-2_EVM0001919	119.291	42.3468	76.9442
						Core	V991	v991_EVM0001929	1.84716	0.129812	1.71735							Core	1cd3-2	1cd3-2_EVM0001920	4.0989	2.99172	1.10718
						Core	V991	v991_EVM0001930	25.3018	3.70689	21.5949							Core	1cd3-2	1cd3-2_EVM0001921	48.6265	12.8533	35.7732
						Core	V991	v991_EVM0001931	0.708224	0.514166	0.194058							Core	1cd3-2	1cd3-2_EVM0001922	50.9908	30.0451	20.9457
						Core	V991	v991_EVM0001932	179.809	91.45	88.359							Core	1cd3-2	1cd3-2_EVM0001923	1210.4	395.739	814.661
						Core	V991	v991_EVM0001933	108.129	59.5706	48.5584							Core	1cd3-2	1cd3-2_EVM0001924	1.623	0.328568	1.29443
						Core	V991	v991_EVM0001934	31.2067	7.11473	24.092							Core	1cd3-2	1cd3-2_EVM0001925	43.0645	17.3764	25.6881
						Core	V991	v991_EVM0001935	2.36658	0.891438	1.47514							Core	1cd3-2	1cd3-2_EVM0001926	3.44144	1.25406	2.18738
						Core	V991	v991_EVM0001936	1.38596	0.452511	0.933449							Core	1cd3-2	1cd3-2_EVM0001927	621.284	342.663	278.621
						Core	V991	v991_EVM0001937	0	0	0							Core	1cd3-2	1cd3-2_EVM0001928	68.1869	16.6029	51.584
						Core	V991	v991_EVM0001938	59.9927	4.42456	55.5681							Core	1cd3-2	1cd3-2_EVM0001929	0.281879	0	0.281879
						Core	V991	v991_EVM0001939	3.45464	0.451173	3.00347							Core	1cd3-2	1cd3-2_EVM0001930	31.7665	2.84696	28.9195
						Core	V991	v991_EVM0001941	0.211247	0	0.211247							Core	1cd3-2	1cd3-2_EVM0001931	125.194	0.803718	124.39
						Core	V991	v991_EVM0001942	2.25151	0.173968	2.07754							Core	1cd3-2	1cd3-2_EVM0001932	297.418	9.95278	287.465
						Core	V991	v991_EVM0001943	68.7753	48.2962	20.4791							Core	1cd3-2	1cd3-2_EVM0001933	8.93118	2.10314	6.82804
						Core	V991	v991_EVM0001944	3.329	2.06325	1.26575							Core	1cd3-2	1cd3-2_EVM0001934	19.3226	7.77582	11.5468
						Core	V991	v991_EVM0001945	5.24136	4.79454	0.44682							Core	1cd3-2	1cd3-2_EVM0001935	210.81	105.888	104.922
						Core	V991	v991_EVM0001946	2.77755	1.88998	0.88757							Core	1cd3-2	1cd3-2_EVM0001936	100.669	59.3725	41.2965
						Core	V991	v991_EVM0001947	2.28561	0.643988	1.64162							Core	1cd3-2	1cd3-2_EVM0001937	1.64124	0.135671	1.50557
						Core	V991	v991_EVM0001948	23.6892	2.15685	21.5324							Core	1cd3-2	1cd3-2_EVM0001938	0.556011	0	0.556011
						Core	V991	v991_EVM0001949	9.38103	2.62968	6.75135							Core	1cd3-2	1cd3-2_EVM0001940	3.02573	0.814906	2.21082
						Core	V991	v991_EVM0001950	60.3106	11.7475	48.5631							Core	1cd3-2	1cd3-2_EVM0001941	0.412236	0	0.412236
						Core	V991	v991_EVM0001951	1.14598	0	1.14598							Core	1cd3-2	1cd3-2_EVM0001942	2.52633	0.937432	1.5889
						Core	V991	v991_EVM0001952	73.6229	47.6975	25.9254							Core	1cd3-2	1cd3-2_EVM0001943	71.7303	45.864	25.8663
						Core	V991	v991_EVM0001953	11.5077	6.55366	4.95404							Core	1cd3-2	1cd3-2_EVM0001944	13.6371	1.25004	12.3871
						Core	V991	v991_EVM0001954	55.5306	41.9056	13.625							Core	1cd3-2	1cd3-2_EVM0001945	541.445	419.857	121.588
						Core	V991	v991_EVM0001955	1.4625	0.39243	1.07007							Core	1cd3-2	1cd3-2_EVM0001946	14.7673	9.27997	5.48733
						Core	V991	v991_EVM0001956	10.9679	4.62735	6.34055							Core	1cd3-2	1cd3-2_EVM0001947	10.6762	2.03291	8.64329
						Core	V991	v991_EVM0001957	37.1507	23.1353	14.0154							Core	1cd3-2	1cd3-2_EVM0001948	1.37328	0.695035	0.678245
						Core	V991	v991_EVM0001958	53.1886	37.7029	15.4857							Core	1cd3-2	1cd3-2_EVM0001949	29.4363	2.03253	27.4038
						Core	V991	v991_EVM0001959	37.5605	15.7229	21.8376							Core	1cd3-2	1cd3-2_EVM0001950	1.58599	0.647601	0.938389
						Core	V991	v991_EVM0001960	17.1776	9.66646	7.51114							Core	1cd3-2	1cd3-2_EVM0001951	35.7761	13.2752	22.5009
						Core	V991	v991_EVM0001961	10.1163	4.37938	5.73692							Core	1cd3-2	1cd3-2_EVM0001952	226.264	191.036	35.228
						Core	V991	v991_EVM0001962	126.082	118.273	7.809							Core	1cd3-2	1cd3-2_EVM0001954	2.11441	1.01101	1.1034
						Core	V991	v991_EVM0001963	12.812	6.67995	6.13205							Core	1cd3-2	1cd3-2_EVM0001955	13.7563	9.40415	4.35215
						Core	V991	v991_EVM0001964	45.1314	13.6251	31.5063							Core	1cd3-2	1cd3-2_EVM0001956	8.55044	2.09402	6.45642
						Core	V991	v991_EVM0001966	19.9305	6.61868	13.3118							Core	1cd3-2	1cd3-2_EVM0001957	95.1748	44.9916	50.1832
						Core	V991	v991_EVM0001967	16.4338	8.09185	8.34195							Core	1cd3-2	1cd3-2_EVM0001958	5.49846	3.19159	2.30687
						Core	V991	v991_EVM0001968	2.47497	1.33864	1.13633							Core	1cd3-2	1cd3-2_EVM0001959	28.017	5.69414	22.3229
						Core	V991	v991_EVM0001969	23.8475	3.86486	19.9826							Core	1cd3-2	1cd3-2_EVM0001960	4.66312	2.08005	2.58307
						Core	V991	v991_EVM0001970	22.3656	15.0212	7.3444							Core	1cd3-2	1cd3-2_EVM0001961	40.7197	25.4791	15.2406
						Core	V991	v991_EVM0001971	81.9118	65.704	16.2078							Core	1cd3-2	1cd3-2_EVM0001962	32.898	13.7544	19.1436
						Core	V991	v991_EVM0001972	178.827	67.0846	111.742							Core	1cd3-2	1cd3-2_EVM0001963	182.559	97.4657	85.0933
						Core	V991	v991_EVM0001973	124.149	71.9438	52.2052							Core	1cd3-2	1cd3-2_EVM0001964	136.001	45.5481	90.4529
						Core	V991	v991_EVM0001974	2.5307	0.832731	1.69797							Core	1cd3-2	1cd3-2_EVM0001965	264.203	32.6627	231.54
						Core	V991	v991_EVM0001975	6.43123	1.31823	5.113							Core	1cd3-2	1cd3-2_EVM0001966	15.9648	13.4131	2.5517
						Core	V991	v991_EVM0001976	237.039	35.4735	201.565							Core	1cd3-2	1cd3-2_EVM0001967	71.1193	18.8235	52.2958
						Core	V991	v991_EVM0001977	0	0	0							Core	1cd3-2	1cd3-2_EVM0001968	25.5596	10.4303	15.1293
						Core	V991	v991_EVM0001978	5.91118	1.65577	4.25541							Core	1cd3-2	1cd3-2_EVM0001969	1.18139	0.324807	0.856583
						Core	V991	v991_EVM0001979	849.459	123.594	725.865							Core	1cd3-2	1cd3-2_EVM0001970	1.39259	0.458592	0.933998
						Core	V991	v991_EVM0001980	53.1717	21.5613	31.6104							Core	1cd3-2	1cd3-2_EVM0001971	0.185539	0	0.185539
						Core	V991	v991_EVM0001981	72.9474	43.9311	29.0163							Core	1cd3-2	1cd3-2_EVM0001972	64.6138	47.4769	17.1369
						Core	V991	v991_EVM0001982	13.9405	5.92102	8.01948							Core	1cd3-2	1cd3-2_EVM0001973	14.7546	6.89223	7.86237
						Core	V991	v991_EVM0001983	21.8399	17.7041	4.1358							Core	1cd3-2	1cd3-2_EVM0001974	12.6966	3.1801	9.5165
						Core	V991	v991_EVM0001984	33.1655	28.106	5.0595							Core	1cd3-2	1cd3-2_EVM0001976	24.1273	8.35802	15.7693
						Core	V991	v991_EVM0001985	166.434	23.1507	143.283							Core	1cd3-2	1cd3-2_EVM0001977	0.617991	0.185051	0.43294
						Core	V991	v991_EVM0001986	110.757	68.174	42.583							Core	1cd3-2	1cd3-2_EVM0001978	0	0	0
						Core	V991	v991_EVM0001987	1.37568	0.121585	1.25409							Core	1cd3-2	1cd3-2_EVM0001979	72.5542	57.0012	15.553
						Core	V991	v991_EVM0001988	46.3126	20.1168	26.1958							Core	1cd3-2	1cd3-2_EVM0001980	25.29	5.34352	19.9465
						Core	V991	v991_EVM0001989	2.55552	1.35685	1.19867							Core	1cd3-2	1cd3-2_EVM0001981	4.55725	2.87808	1.67917
						Core	V991	v991_EVM0001990	33.1556	3.2351	29.9205							Core	1cd3-2	1cd3-2_EVM0001983	103.165	83.5001	19.6649
						Core	V991	v991_EVM0001991	28.4281	20.4322	7.9959							Core	1cd3-2	1cd3-2_EVM0001984	89.2919	57.8614	31.4305
						Core	V991	v991_EVM0001992	21.1481	14.9907	6.1574							Core	1cd3-2	1cd3-2_EVM0001985	0	0	0
						Core	V991	v991_EVM0001993	42.2923	12.0509	30.2414							Core	1cd3-2	1cd3-2_EVM0001986	68.665	31.4457	37.2193
						Core	V991	v991_EVM0001994	0.570613	0.143292	0.427321							Core	1cd3-2	1cd3-2_EVM0001987	63.6712	21.8423	41.8289
						Core	V991	v991_EVM0001995	4.39247	0.971756	3.42071							Core	1cd3-2	1cd3-2_EVM0001989	64.1944	6.88941	57.305
						Core	V991	v991_EVM0001996	93.3176	41.7977	51.5199							Core	1cd3-2	1cd3-2_EVM0001990	33.3502	8.27065	25.0796
						Core	V991	v991_EVM0001997	52.5274	36.3884	16.139							Core	1cd3-2	1cd3-2_EVM0001991	0.601447	0	0.601447
						Core	V991	v991_EVM0001999	112.245	12.5598	99.6852							Core	1cd3-2	1cd3-2_EVM0001992	14.5814	10.8153	3.7661
						Core	V991	v991_EVM0002000	2.67853	0.510457	2.16807							Core	1cd3-2	1cd3-2_EVM0001993	1129.38	614.985	514.395
						Core	V991	v991_EVM0002001	0.14107	0	0.14107							Core	1cd3-2	1cd3-2_EVM0001994	36.944	14.8244	22.1196
						Core	V991	v991_EVM0002002	0.208613	0	0.208613							Core	1cd3-2	1cd3-2_EVM0001995	73.2294	37.1695	36.0599
						Core	V991	v991_EVM0002003	108.512	74.3029	34.2091							Core	1cd3-2	1cd3-2_EVM0001996	4.78943	2.03234	2.75709
						Core	V991	v991_EVM0002004	0.70875	0.176398	0.532352							Core	1cd3-2	1cd3-2_EVM0001997	0.875248	0.641702	0.233546
						Core	V991	v991_EVM0002005	3.25166	1.65618	1.59548							Core	1cd3-2	1cd3-2_EVM0001998	7.23809	3.25698	3.98111
						Core	V991	v991_EVM0002006	1898.12	455.592	1442.53							Core	1cd3-2	1cd3-2_EVM0001999	22.6965	8.88443	13.8121
						Core	V991	v991_EVM0002007	2.15724	1.28841	0.86883							Core	1cd3-2	1cd3-2_EVM0002000	0.12369	0	0.12369
						Core	V991	v991_EVM0002008	212.459	31.8255	180.633							Core	1cd3-2	1cd3-2_EVM0002001	99.7429	49.3034	50.4395
						Core	V991	v991_EVM0002009	47.2558	20.3236	26.9322							Core	1cd3-2	1cd3-2_EVM0002002	68.2651	13.5381	54.727
						Core	V991	v991_EVM0002011	29.3659	3.66109	25.7048							Core	1cd3-2	1cd3-2_EVM0002003	8.79821	3.56011	5.2381
						Core	V991	v991_EVM0002012	32.0679	11.3919	20.676							Core	1cd3-2	1cd3-2_EVM0002004	7.3837	1.26454	6.11916
						Core	V991	v991_EVM0002013	2.24504	0.835216	1.40982							Core	1cd3-2	1cd3-2_EVM0002005	2.15471	1.02797	1.12674
						Core	V991	v991_EVM0002014	0.467721	0.116409	0.351312							Core	1cd3-2	1cd3-2_EVM0002006	2.06165	0.185159	1.87649
						Core	V991	v991_EVM0002015	36.4892	1.63975	34.8494							Core	1cd3-2	1cd3-2_EVM0002008	30.4092	7.73744	22.6718
						Core	V991	v991_EVM0002016	19.5756	7.1627	12.4129							Core	1cd3-2	1cd3-2_EVM0002010	0.199635	0	0.199635
						Core	V991	v991_EVM0002017	1.00122	0.492536	0.508684							Core	1cd3-2	1cd3-2_EVM0002011	46.0144	5.74105	40.2734
						Core	V991	v991_EVM0002018	11.6629	4.48555	7.17735							Core	1cd3-2	1cd3-2_EVM0002012	0.230203	0.151615	0.078588
						Core	V991	v991_EVM0002019	0.111926	0	0.111926							Core	1cd3-2	1cd3-2_EVM0002013	117.849	94.9814	22.8676
						Core	V991	v991_EVM0002020	90.6045	66.1289	24.4756							Core	1cd3-2	1cd3-2_EVM0002014	69.9945	15.8563	54.1382
						Core	V991	v991_EVM0002021	1.12313	0.376052	0.747078							Core	1cd3-2	1cd3-2_EVM0002015	0	0	0
						Core	V991	v991_EVM0002022	3.93539	2.96475	0.97064							Core	1cd3-2	1cd3-2_EVM0002016	4.40211	2.51152	1.89059
						Core	V991	v991_EVM0002023	29.025	17.9678	11.0572							Core	1cd3-2	1cd3-2_EVM0002017	383.866	190.261	193.605
						Core	V991	v991_EVM0002024	38.3554	11.8432	26.5122							Core	1cd3-2	1cd3-2_EVM0002018	8.37428	5.73184	2.64244
						Core	V991	v991_EVM0002025	50.0451	3.87132	46.1738							Core	1cd3-2	1cd3-2_EVM0002019	173.417	49.7346	123.682
						Core	V991	v991_EVM0002026	2.38915	2.10668	0.28247							Core	1cd3-2	1cd3-2_EVM0002020	244.267	124.426	119.841
						Core	V991	v991_EVM0002027	0	0	0							Core	1cd3-2	1cd3-2_EVM0002021	68.4531	22.812	45.6411
						Core	V991	v991_EVM0002028	196.449	5.63581	190.813							Core	1cd3-2	1cd3-2_EVM0002022	0	0	0
						Core	V991	v991_EVM0002029	1.73487	0.414895	1.31997							Core	1cd3-2	1cd3-2_EVM0002023	3.15427	0.922547	2.23172
						Core	V991	v991_EVM0002030	2.53128	0.9556	1.57568							Core	1cd3-2	1cd3-2_EVM0002024	10.4751	4.89756	5.57754
						Core	V991	v991_EVM0002031	54.7067	15.2647	39.442							Core	1cd3-2	1cd3-2_EVM0002025	37.33	6.79999	30.53
						Core	V991	v991_EVM0002033	7.18306	1.55142	5.63164							Core	1cd3-2	1cd3-2_EVM0002026	59.0703	11.6618	47.4085
						Core	V991	v991_EVM0002034	2.56492	0.714171	1.85075							Core	1cd3-2	1cd3-2_EVM0002027	0.558286	0.16146	0.396826
						Core	V991	v991_EVM0002035	5.07828	1.70929	3.36899							Core	1cd3-2	1cd3-2_EVM0002028	98.2657	40.2123	58.0534
						Core	V991	v991_EVM0002036	0.379155	0	0.379155							Core	1cd3-2	1cd3-2_EVM0002029	0	0	0
						Core	V991	v991_EVM0002037	40.5271	2.05152	38.4756							Core	1cd3-2	1cd3-2_EVM0002030	3.48818	0.125258	3.36292
						Core	V991	v991_EVM0002038	2.15617	0.776936	1.37923							Core	1cd3-2	1cd3-2_EVM0002031	1.7211	1.22321	0.49789
						Core	V991	v991_EVM0002039	0	0	0							Core	1cd3-2	1cd3-2_EVM0002032	1.47435	0.459193	1.01516
						Core	V991	v991_EVM0002040	20.6627	4.09256	16.5701							Core	1cd3-2	1cd3-2_EVM0002033	7.97862	2.81402	5.1646
						Core	V991	v991_EVM0002041	9.59998	4.62189	4.97809							Core	1cd3-2	1cd3-2_EVM0002034	89.7503	49.396	40.3543
						Core	V991	v991_EVM0002042	9.8825	6.33238	3.55012							Core	1cd3-2	1cd3-2_EVM0002035	106.244	27.1354	79.1086
						Core	V991	v991_EVM0002043	27.9715	12.9599	15.0116							Core	1cd3-2	1cd3-2_EVM0002036	1621.31	490.289	1131.02
						Core	V991	v991_EVM0002044	141.224	26.5043	114.72							Core	1cd3-2	1cd3-2_EVM0002037	31.8604	1.89386	29.9665
						Core	V991	v991_EVM0002045	20.2653	10.9914	9.2739							Core	1cd3-2	1cd3-2_EVM0002038	0	0	0
						Core	V991	v991_EVM0002046	283.605	90.5515	193.054							Core	1cd3-2	1cd3-2_EVM0002039	118.687	97.4791	21.2079
						Core	V991	v991_EVM0002047	46.1622	12.1624	33.9998							Core	1cd3-2	1cd3-2_EVM0002040	25.6811	9.82369	15.8574
						Core	V991	v991_EVM0002048	7.68608	4.20782	3.47826							Core	1cd3-2	1cd3-2_EVM0002041	14.0096	2.68661	11.323
						Core	V991	v991_EVM0002049	1.91979	0.616185	1.3036							Core	1cd3-2	1cd3-2_EVM0002042	0	0	0
						Core	V991	v991_EVM0002050	2.75501	0.280017	2.47499							Core	1cd3-2	1cd3-2_EVM0002043	27.0173	10.5034	16.5139
						Core	V991	v991_EVM0002051	348.673	39.6417	309.031							Core	1cd3-2	1cd3-2_EVM0002044	3.24754	0.278088	2.96945
						Core	V991	v991_EVM0002052	1.01966	0.501469	0.518191							Core	1cd3-2	1cd3-2_EVM0002045	86.4456	70.9008	15.5448
						Core	V991	v991_EVM0002053	0	0	0							Core	1cd3-2	1cd3-2_EVM0002046	28.9118	23.6109	5.3009
						Core	V991	v991_EVM0002054	3.48133	0.393155	3.08818							Core	1cd3-2	1cd3-2_EVM0002047	50.7645	29.5072	21.2573
						Core	V991	v991_EVM0002055	87.0265	0.307484	86.719							Core	1cd3-2	1cd3-2_EVM0002048	204.887	107.421	97.466
						Core	V991	v991_EVM0002056	4.13066	2.05613	2.07453							Core	1cd3-2	1cd3-2_EVM0002049	203.901	159.911	43.99
						Core	V991	v991_EVM0002057	6.76813	3.33796	3.43017							Core	1cd3-2	1cd3-2_EVM0002050	1.5237	0.60212	0.92158
						Core	V991	v991_EVM0002058	0.462535	0.0910153	0.37152							Core	1cd3-2	1cd3-2_EVM0002051	0	0	0
						Core	V991	v991_EVM0002059	12.2848	1.98056	10.3042							Core	1cd3-2	1cd3-2_EVM0002052	10.8108	5.15196	5.65884
						Core	V991	v991_EVM0002060	3.23979	1.13522	2.10457							Core	1cd3-2	1cd3-2_EVM0002053	199.008	150.124	48.884
						Core	V991	v991_EVM0002061	6.83896	3.33367	3.50529							Core	1cd3-2	1cd3-2_EVM0002054	7.2556	1.77691	5.47869
						Core	V991	v991_EVM0002062	0	0	0							Core	1cd3-2	1cd3-2_EVM0002055	1.95893	1.04242	0.91651
						Core	V991	v991_EVM0002063	31.9884	18.9256	13.0628							Core	1cd3-2	1cd3-2_EVM0002056	4108	2066.6	2041.4
						Core	V991	v991_EVM0002064	8.52406	4.23405	4.29001							Core	1cd3-2	1cd3-2_EVM0002057	51.4671	24.5453	26.9218
						Core	V991	v991_EVM0002065	20.4284	3.77997	16.6484							Core	1cd3-2	1cd3-2_EVM0002058	133.439	47.7097	85.7293
						Core	V991	v991_EVM0002066	31.6924	23.3724	8.32							Core	1cd3-2	1cd3-2_EVM0002059	19.4538	5.9599	13.4939
						Core	V991	v991_EVM0002067	40.2054	20.3016	19.9038							Core	1cd3-2	1cd3-2_EVM0002060	29.3881	3.99892	25.3892
						Core	V991	v991_EVM0002068	71.5618	14.7861	56.7757							Core	1cd3-2	1cd3-2_EVM0002061	123.056	34.3006	88.7554
						Core	V991	v991_EVM0002069	5.17107	2.45272	2.71835							Core	1cd3-2	1cd3-2_EVM0002062	0.573309	0	0.573309
						Core	V991	v991_EVM0002070	2339.86	393.546	1946.31							Core	1cd3-2	1cd3-2_EVM0002063	1.4049	0.631022	0.773878
						Core	V991	v991_EVM0002071	149.101	1.55039	147.551							Core	1cd3-2	1cd3-2_EVM0002064	21.8529	6.92506	14.9278
						Core	V991	v991_EVM0002072	58.516	38.1674	20.3486							Core	1cd3-2	1cd3-2_EVM0002065	0	0	0
						Core	V991	v991_EVM0002073	13.5909	3.32359	10.2673							Core	1cd3-2	1cd3-2_EVM0002066	47.0183	17.5898	29.4285
						Core	V991	v991_EVM0002074	61.9275	17.5728	44.3547							Core	1cd3-2	1cd3-2_EVM0002067	12.9989	2.85468	10.1442
						Core	V991	v991_EVM0002075	14.2043	8.89735	5.30695							Core	1cd3-2	1cd3-2_EVM0002068	10.648	4.42572	6.22228
						Core	V991	v991_EVM0002076	3.66276	1.14548	2.51728							Core	1cd3-2	1cd3-2_EVM0002069	6.34465	3.24696	3.09769
						Core	V991	v991_EVM0002077	7.49784	4.85896	2.63888							Core	1cd3-2	1cd3-2_EVM0002070	8.83892	1.9251	6.91382
						Core	V991	v991_EVM0002078	9.21909	4.61302	4.60607							Core	1cd3-2	1cd3-2_EVM0002071	0.976815	0.0906152	0.8862
						Core	V991	v991_EVM0002079	14.8237	8.56734	6.25636							Core	1cd3-2	1cd3-2_EVM0002072	9.67212	2.92586	6.74626
						Core	V991	v991_EVM0002080	2.83227	0.704914	2.12736							Core	1cd3-2	1cd3-2_EVM0002073	2.65454	0.422145	2.23239
						Core	V991	v991_EVM0002081	4.72399	1.038	3.68599							Core	1cd3-2	1cd3-2_EVM0002074	0.964276	0	0.964276
						Core	V991	v991_EVM0002082	1.93403	0.95142	0.98261							Core	1cd3-2	1cd3-2_EVM0002075	45.9126	12.4707	33.4419
						Core	V991	v991_EVM0002083	91.3123	30.7348	60.5775							Core	1cd3-2	1cd3-2_EVM0002076	273.386	148.337	125.049
						Core	V991	v991_EVM0002084	8.1478	1.6223	6.5255							Core	1cd3-2	1cd3-2_EVM0002077	20.937	9.25439	11.6826
						Core	V991	v991_EVM0002085	143.177	34.2676	108.909							Core	1cd3-2	1cd3-2_EVM0002078	0.155885	0	0.155885
						Core	V991	v991_EVM0002086	2.85149	0.362279	2.48921							Core	1cd3-2	1cd3-2_EVM0002079	81.722	38.3701	43.3519
						Core	V991	v991_EVM0002087	1289.98	4.31593	1285.66							Core	1cd3-2	1cd3-2_EVM0002080	51.6785	11.3542	40.3243
						Core	V991	v991_EVM0002088	26.4152	13.979	12.4362							Core	1cd3-2	1cd3-2_EVM0002081	5.40567	1.50439	3.90128
						Core	V991	v991_EVM0002089	18.7314	1.79534	16.9361							Core	1cd3-2	1cd3-2_EVM0002082	24.2498	9.62974	14.6201
						Core	V991	v991_EVM0002090	164.304	42.4454	121.859							Core	1cd3-2	1cd3-2_EVM0002083	114.55	48.412	66.138
						Core	V991	v991_EVM0002092	20.8679	7.09459	13.7733							Core	1cd3-2	1cd3-2_EVM0002084	115.075	96.8958	18.1792
						Core	V991	v991_EVM0002094	76.2482	62.8487	13.3995							Core	1cd3-2	1cd3-2_EVM0002085	0.189646	0	0.189646
						Core	V991	v991_EVM0002095	0	0	0							Core	1cd3-2	1cd3-2_EVM0002086	20.222	5.25852	14.9635
						Core	V991	v991_EVM0002096	10.517	1.60061	8.91639							Core	1cd3-2	1cd3-2_EVM0002087	32.6985	9.53012	23.1684
						Core	V991	v991_EVM0002097	0.854653	0.558084	0.296569							Core	1cd3-2	1cd3-2_EVM0002088	0	0	0
						Core	V991	v991_EVM0002098	0.22466	0	0.22466							Core	1cd3-2	1cd3-2_EVM0002089	0	0	0
						Core	V991	v991_EVM0002099	4.09011	1.90284	2.18727							Core	1cd3-2	1cd3-2_EVM0002090	0.293807	0.145129	0.148678
						Core	V991	v991_EVM0002100	14.5678	3.0053	11.5625							Core	1cd3-2	1cd3-2_EVM0002092	107.291	62.63	44.661
						Core	V991	v991_EVM0002101	3.38891	2.02429	1.36462							Core	1cd3-2	1cd3-2_EVM0002093	19.4445	14.3977	5.0468
						Core	V991	v991_EVM0002102	167.58	43.3642	124.216							Core	1cd3-2	1cd3-2_EVM0002094	51.7987	25.9316	25.8671
						Core	V991	v991_EVM0002103	36.6531	17.8544	18.7987							Core	1cd3-2	1cd3-2_EVM0002095	1.28113	0.180809	1.10032
						Core	V991	v991_EVM0002104	0.424788	0	0.424788							Core	1cd3-2	1cd3-2_EVM0002096	2.7535	1.66917	1.08433
						Core	V991	v991_EVM0002105	1.25018	0.60357	0.64661							Core	1cd3-2	1cd3-2_EVM0002097	66.1104	28.2304	37.88
						Core	V991	v991_EVM0002106	50.2578	3.98873	46.2691							Core	1cd3-2	1cd3-2_EVM0002098	1.45435	0.762104	0.692246
						Core	V991	v991_EVM0002107	5.32486	5.15536	0.1695							Core	1cd3-2	1cd3-2_EVM0002099	10.6236	1.67449	8.94911
						Core	V991	v991_EVM0002108	11.7468	1.62375	10.123							Core	1cd3-2	1cd3-2_EVM0002100	73.2254	50.9057	22.3197
						Core	V991	v991_EVM0002109	121.591	50.8707	70.7203							Core	1cd3-2	1cd3-2_EVM0002102	25.0249	5.33442	19.6905
						Core	V991	v991_EVM0002110	32.5586	11.6486	20.91							Core	1cd3-2	1cd3-2_EVM0002103	155.362	95.0216	60.3404
[truncated: 8,412 more rows]
