# Supplementary material for: Polyethyleneimine-coated MXene quantum dots improve cotton tolerance to Verticillium dahliae by maintaining ROS homeostasis
Source: Nat Commun. 2023 Nov 15;14:7392. doi: 10.1038/s41467-023-43192-4 (PMC10651998; doi:10.1038/s41467-023-43192-4)
Supplement: Supplementary file 9 — Source Data [file 41467_2023_43192_MOESM9_ESM.zip › Source data of figures/Supplementary Figure 3.xlsx]

## Sheet: Sheet1
Orphan genes per Mb
Chromosome	V991	1CD3-2	V SV occupation	C SV occupation	R	R
chr1	4.09278	24.7666	0.098593	0.103881	0.811027	0.899285
chr2	3.70091	3.83209	0.0455359	0.0509887
chr3	3.66603	10.0275	0.10443	0.0729489
chr4	42.7563	5.05572	0.177197	0.039001
chr5	7.80888	6.24064	0.0943741	0.0566281
chr6	8.08195	17.6694	0.105024	0.116484
chr7	15.5965	11.4358	0.127765	0.0597046
chr8	5.20078	3.84598	0.0386629	0.0355267
