# Supplementary material for: Polyethyleneimine-coated MXene quantum dots improve cotton tolerance to Verticillium dahliae by maintaining ROS homeostasis
Source: Nat Commun. 2023 Nov 15;14:7392. doi: 10.1038/s41467-023-43192-4 (PMC10651998; doi:10.1038/s41467-023-43192-4)
Supplement: Supplementary file 9 — Source Data [file 41467_2023_43192_MOESM9_ESM.zip › Source data of figures/Supplementary Figure 4.xlsx]

## Sheet: Sheet1
	Gene contain	uniq	core	uniq gene distribution	core gene distribution
Specific_V_gene.name	303	221	82	72.9373	27.0627
Specific_C_gene.name	275	190	85	69.0909	30.9091
genome size		LS size	core size	LS ratio	core ratio
v991	35.7	2.9	32.8	8.12325	91.8768
1cd3-2	34.5	1.8	32.7	5.21739	94.7826
