# Supplementary material for: Polyethyleneimine-coated MXene quantum dots improve cotton tolerance to Verticillium dahliae by maintaining ROS homeostasis
Source: Nat Commun. 2023 Nov 15;14:7392. doi: 10.1038/s41467-023-43192-4 (PMC10651998; doi:10.1038/s41467-023-43192-4)
Supplement: Supplementary file 9 — Source Data [file 41467_2023_43192_MOESM9_ESM.zip › Source data of figures/Supplementary Figure 6.xlsx]

## Sheet: Sheet1
	V991			1cd3-2
	rep1	rep2	rep3	rep1	rep2	rep3
3d	0.08	0.08	0.1	0.07	0.13	0.05
6d	0.09	0.07	0.08	0.1	0.08	0.07
9d	0.08	0.09	0.08	0.09	0.07	0.13
12d	0.13	0.16	0.21	0.11	0.08	0.07
15d	0.22	0.12	0.09	0.16	0.05	0.08
18d	0.64	0.34	1.99	0.07	0.07	0.12
21d	0.83	3.19	0.84	0.08	0.08	0.18
