# Supplementary material for: Polyethyleneimine-coated MXene quantum dots improve cotton tolerance to Verticillium dahliae by maintaining ROS homeostasis
Source: Nat Commun. 2023 Nov 15;14:7392. doi: 10.1038/s41467-023-43192-4 (PMC10651998; doi:10.1038/s41467-023-43192-4)
Supplement: Supplementary file 9 — Source Data [file 41467_2023_43192_MOESM9_ESM.zip › Source data of figures/Supplementary Figure 7.xlsx]

## Sheet: a
							GeneID	CK	3d	6d	9d	12d	15d	18d	21d
							v991_EVM0000002	6.63859	184.541	0	102.308	16.7752	0	3.6097	8.25787
							v991_EVM0000005	53.4097	0	34.871	95.8336	57.1494	0	16.4232	21.9187
							v991_EVM0000006	39.8835	0	0	0	13.6771	16.1707	13.5415	29.5188
							v991_EVM0000007	28.1394	0	0	0	14.7519	6.80478	26.3184	19.024
							v991_EVM0000010	3.90671	0	26.3767	0	24.4817	0	13.0675	7.46707
							v991_EVM0000013	34.223	0	28.9294	0	6.26905	34.156	22.9277	22.7047
							v991_EVM0000014	67.0553	70.8635	132.171	1326.81	479.097	518.092	451.271	248.12
							v991_EVM0000015	6.24354	0	0	0	30.5125	0	0	8.97007
							v991_EVM0000016	1.42367	0	0	0	0	0.858159	19.2705	5.93288
							v991_EVM0000019	10.5967	0	0	4.203	15.5536	15.8483	8.22313	3.96189
							v991_EVM0000020	0.0818597	0	0	0	16.4602	128.065	94.7345	212.339
							v991_EVM0000022	6.80417	0	0	0	31.1115	23.3319	18.2349	18.2248
							v991_EVM0000024	149.622	0	0	0	49.6041	0	55.2437	113.393
							v991_EVM0000028	3.91313	0	24.7837	23.4087	0	0	9.95308	10.541
							v991_EVM0000031	2.56651	0	0	0	15.0832	0	0	0
							v991_EVM0000033	45.7322	0	0	27.4563	27.102	14.0263	66.0759	53.2023
							v991_EVM0000035	128.982	30.0295	16.0145	26.6779	124.898	38.1706	131.258	100.663
							v991_EVM0000036	1.75245	0	0	42.2172	14.4832	13.8888	4.66114	8.34096
							v991_EVM0000039	0.53191	0	0	0	0	4.96484	3.51031	1.99022
							v991_EVM0000040	73.4162	0	0	0	17.2193	0	0	0.286799
							v991_EVM0000041	1.17541	0	0	0	0	0	3.18954	4.36399
							v991_EVM0000042	13.5537	187.015	0	13.2796	104.469	63.0941	40.8273	35.4271
							v991_EVM0000049	0.40732	0	0	0	7.64856	0	2.21029	0.102822
							v991_EVM0000050	0.465455	0	0	0	0	0	0.536129	25.033
							v991_EVM0000051	0.709743	0	0	0	0	0	18.935	32.4695
							v991_EVM0000053	234.365	154.71	73.6631	153.94	249.084	52.8009	82.3654	103.747
							v991_EVM0000054	19.9891	0	37.3671	0	37.8807	141.629	17.3016	39.0911
							v991_EVM0000055	31.209	0	0	15.9979	4.16214	5.337	19.9774	19.7372
							v991_EVM0000056	68.0563	0	0	0	16.9371	7.83423	31.8633	18.4171
							v991_EVM0000057	1.01876	0	0	0	0	0	0.397292	6.65665
							v991_EVM0000060	19.2388	37.4053	0	0	2.17586	12.581	9.17137	10.8679
							v991_EVM0000061	7.54181	0	0	0	2.58398	38.8801	14.5117	17.025
							v991_EVM0000063	22.6047	0	24.8404	0	5.62679	33.2371	20.4791	21.5201
							v991_EVM0000064	1.46411	0	0	0	0	51.9608	1.02179	0
							v991_EVM0000070	4.55915	0	0	0	0	0	7.78749	15.4928
							v991_EVM0000071	27.252	51.0621	0	0	28.5264	6.05335	30.3602	18.0975
							v991_EVM0000074	9.67166	0	12.625	0	43.1786	18.7015	16.8489	11.2854
							v991_EVM0000075	0.968812	0	18.6338	0	0	0	1.67447	1.88975
							v991_EVM0000076	257.188	0	148.538	0	255.024	81.3054	236.687	227.974
							v991_EVM0000077	0.552565	0	0	0	1.89452	4.7752	1.92071	2.31367
							v991_EVM0000078	1.52458	0	0	0	0	0	3.65098	5.27072
							v991_EVM0000080	3.42171	0	0	0	0	0	12.6241	9.65478
							v991_EVM0000082	1041.24	824.174	1635.33	538.84	304.043	0	9.83989	35.9775
							v991_EVM0000083	155.108	191.786	243.536	82.9973	66.6619	78.5445	142.502	72.5625
							v991_EVM0000084	121.754	0	148.579	49.5024	110.371	67.7474	123.025	69.0356
							v991_EVM0000087	70.9072	14.4491	38.3837	25.6729	66.8127	36.7716	52.5397	56.533
							v991_EVM0000089	0.906139	0	0	0	0	0	4.42986	4.9058
							v991_EVM0000090	26.5232	0	0	0	21.6552	113.502	30.3783	31.1928
							v991_EVM0000091	10.8031	0	83.4016	0	0	0	26.6747	24.8126
							v991_EVM0000092	247.466	79.9432	49.1921	81.9472	132.682	39.9329	113.83	104.161
							v991_EVM0000097	2.93936	0	0	0	129.614	134.343	58.6161	26.7659
							v991_EVM0000098	2.19965	0	0	0	0	13.8153	5.61904	24.9298
							v991_EVM0000100	147.69	134.165	15.9552	230.069	131.804	137.668	100.849	117.71
							v991_EVM0000102	33.1026	0	0	0	10.9498	9.32917	19.6203	15.1614
							v991_EVM0000103	1.45435	0	0	0	0	14.2664	9.46078	105.096
							v991_EVM0000104	2.81983	0	0	0	0	44.9488	4.66063	0.254387
							v991_EVM0000108	57.1754	252.866	39.5204	32.9178	8.5928	3.66053	57.0999	57.7215
							v991_EVM0000109	11.1074	0	0	0	29.2369	72.2805	73.603	45.8712
							v991_EVM0000110	2.98607	0	0	0	24.3959	0	5.53406	9.83453
							v991_EVM0000111	1.06341	0	0	0	17.5922	55.3022	10.7204	19.3062
							v991_EVM0000113	0.14307	0	0	0	0	0	0	2.60465
							v991_EVM0000114	9.78993	0	0	0	14.6504	0	25.6152	48.5308
							v991_EVM0000115	4.06039	0	0	0	0	0	35.8871	50.6846
							v991_EVM0000116	10.2187	0	0	0	0	0	44.5215	25.1333
							v991_EVM0000117	41.0383	66.8091	82.9513	237.402	7.74666	8.69748	29.7379	22.0547
							v991_EVM0000119	35.668	0	0	35.1513	0	0	15.5874	52.8523
							v991_EVM0000120	3.5552	0	0	0	0	0	8.11476	12.1232
							v991_EVM0000121	0.349487	0	0	0	0	0	3.06504	1.13089
							v991_EVM0000122	3.19083	0	0	0	0	0	14.2212	11.648
							v991_EVM0000123	2.75468	0	0	0	0	35.9114	24.9233	13.9426
							v991_EVM0000125	16.3621	0	7.69206	12.8139	8.3517	2.84984	16.0435	19.6096
							v991_EVM0000128	2.44999	0	0	0	4.81769	0	6.90294	10.2831
							v991_EVM0000129	4.77425	0	0	0	0	37.8214	10.0007	8.63583
							v991_EVM0000130	1.91789	0	0	150.554	0	142.98	3.93315	1415.4
							v991_EVM0000132	60.4724	0	65.035	14.9864	98.02	48.1921	45.6861	26.2594
							v991_EVM0000138	3.81838	0	0	94.5807	60.8572	22.3982	22.6289	9.3451
							v991_EVM0000139	40.7362	0	0	0	43.1285	0	5.28273	32.211
							v991_EVM0000141	0.0185357	0	0	0	0	0	0.562101	2.89016
							v991_EVM0000142	36.3034	0	31.8336	0	73.5629	44.1629	90.3214	91.425
							v991_EVM0000146	0.0925507	0	0	58.5866	410.41	274.387	139.778	61.9756
							v991_EVM0000149	11.386	0	0	68.5464	7.62717	22.0538	121.623	206.256
							v991_EVM0000151	2.70163	0	0	0	0	0	6.90588	10.9772
							v991_EVM0000155	0.134477	0	0	0	5.40314	0	13.6679	13.0801
							v991_EVM0000157	58.5503	29.0453	22.8472	0	49.9945	28.6862	37.678	34.959
							v991_EVM0000158	18.0949	209.337	0	0	45.6223	18.051	9.26484	58.5743
							v991_EVM0000159	48.1578	0	15.7619	52.5141	29.1729	2.91984	29.1595	40.3037
							v991_EVM0000163	1.57298	0	0	0	5.8723	0	5.04317	16.2203
							v991_EVM0000164	0.0638917	136.311	0	75.5699	0	12.6053	0	0
							v991_EVM0000165	9.11024	0	91.2412	0	5.62005	0	1.50912	9.99033
							v991_EVM0000166	18.0614	0	0	0	21.9838	21.1046	55.5043	45.2929
							v991_EVM0000168	6.38006	0	0	0	43.8353	10.7801	45.2379	33.0649
							v991_EVM0000169	25.1755	0	0	0	0	7.19901	5.49328	14.3968
							v991_EVM0000170	4.43098	0	0	0	22.1038	0	13.6074	26.102
							v991_EVM0000172	1.65817	0	0	0	0	0	17.8397	42.2349
							v991_EVM0000174	32.9267	23.9181	7.95986	0	33.7909	0	26.9666	35.086
							v991_EVM0000176	3.05636	0	0	0	0	9.75036	15.0464	12.4691
							v991_EVM0000177	30.0452	0	198.162	33.0412	0	24.5358	21.6042	78.7161
							v991_EVM0000179	91.6551	146.79	85.4452	0	66.9768	0	163.536	245.28
							v991_EVM0000180	6.37561	46.7487	0	434.162	81.8094	62.8276	78.2177	47.124
							v991_EVM0000182	5.37018	0	0	321.929	6.12784	44.6268	8.03691	11.7739
							v991_EVM0000184	10.751	74.1064	157.474	704.96	977.718	1298.15	933.152	326.785
							v991_EVM0000185	294.694	39.1854	95.2898	180.294	145.971	42.6232	21.9006	20.6831
							v991_EVM0000186	66.3931	39.584	118.156	21.1405	77.3953	45.258	38.5235	40.2057
							v991_EVM0000187	75.0545	0	0	0	21.0792	21.5653	64.8919	37.7556
							v991_EVM0000189	46.4359	136.726	0	0	19.8087	6.4245	34.3694	60.1708
							v991_EVM0000190	15.5616	0	0	16.4682	4.13598	2.40537	6.3855	10.3304
							v991_EVM0000192	19.5909	0	129.268	0	24.3146	41.139	37.7831	43.5506
							v991_EVM0000193	0.827456	0	0	0	11.1179	0	1.92786	0.435832
							v991_EVM0000194	59.0873	49.5722	79.2416	367.961	27.1686	4.30872	23.1523	54.0832
							v991_EVM0000197	2.28746	0	0	0	32.943	0	9.57469	0.576318
							v991_EVM0000198	0.352391	0	0	0	0	13.721	1.09025	2.91075
							v991_EVM0000199	34.4166	25.7418	127.165	0	51.9854	72.9763	68.3725	71.6645
							v991_EVM0000200	122.518	0	0	275.482	182.291	35.025	178.931	144.002
							v991_EVM0000202	2.66618	0	0	0	0	0	6.88252	23.7809
							v991_EVM0000204	675.54	492.832	227.701	0	426.001	141.321	345.371	455.549
							v991_EVM0000207	0.332068	0	0	0	4.6769	19.0728	133.311	123.759
							v991_EVM0000208	8.82786	0	16.6709	0	0	3.08823	0.232288	7.16747
							v991_EVM0000209	59.6644	0	29.5034	0	49.3873	10.7392	39.0512	52.4283
							v991_EVM0000210	93.3586	0	26.6106	0	106.676	14.9971	81.8141	84.9692
							v991_EVM0000211	111.185	237.908	118.66	32.9736	76.9829	116.709	140.851	188.912
							v991_EVM0000213	234.986	268.586	284.456	102.894	810.973	1048.07	501.306	303.666
							v991_EVM0000214	7.61752	0	0	0	10.7701	1.77316	5.41292	8.64001
							v991_EVM0000215	23.058	0	0	0	23.3073	20.1745	111.315	42.5447
							v991_EVM0000216	4.3757	0	0	0	5.28192	0	20.2861	3.06886
							v991_EVM0000218	11.4683	56.9308	0	155.136	121.425	153.716	394.785	188.843
							v991_EVM0000219	39.5202	0	0	154.594	47.8849	4.46632	33.7941	50.2325
							v991_EVM0000220	0.132697	0	0	0	0	0	0	0.84281
							v991_EVM0000221	47.7421	0	0	0	8.51337	9.58795	23.4334	30.1412
							v991_EVM0000223	7.49974	0	0	0	37.9106	15.3408	42.1804	162.342
							v991_EVM0000225	109.328	0	0	0	21.5168	0	17.2034	32.5297
							v991_EVM0000226	10.3119	0	0	0	4.13066	0	0.441827	0.544988
							v991_EVM0000227	124.987	0	0	34.3886	75.7951	64.2197	82.6907	90.1512
							v991_EVM0000229	442.39	0	310.487	246.674	124.993	10.5352	6.72275	32.8985
							v991_EVM0000230	31.0857	49.1267	52.3979	52.2475	40.9179	8.75782	32.3257	25.4862
							v991_EVM0000231	17.337	0	0	0	0	2.94415	13.3224	13.4268
							v991_EVM0000233	2281.51	2576.89	1465.71	2862.8	1568.82	772.233	1579.81	1502.38
							v991_EVM0000235	0.751617	0	0	0	8.00276	0	7.89242	2.45563
							v991_EVM0000237	28.0971	58.9126	36.8038	35.7953	14.244	19.2866	16.0399	15.8464
							v991_EVM0000239	0.431963	0	0	0	6.25638	0	4.77791	2.78398
							v991_EVM0000240	36.6432	23.0976	46.0859	0	2.74109	30.7662	19.6406	25.4599
							v991_EVM0000241	96.2536	169.907	30.1028	0	25.2757	39.6454	90.0324	116.005
							v991_EVM0000242	153.22	115.05	101.866	64.5518	88.3785	23.6599	53.1615	58.585
							v991_EVM0000243	7.92429	0	0	0	12.2724	0	25.7852	28.1508
							v991_EVM0000244	108.976	9.67454	15.4782	0	19.0526	16.5153	19.7624	32.0988
							v991_EVM0000245	1.14126	0	0	0	0	16.6732	25.6049	20.3402
							v991_EVM0000246	612.495	0	12.7974	141.82	167.791	69.1416	24.1995	37.5988
							v991_EVM0000247	25.9295	0	0	0	22.9788	3.09879	19.0295	12.8943
							v991_EVM0000249	61.8265	0	0	0	11.0212	0	17.8323	20.7346
							v991_EVM0000251	0.447568	143.574	47.7808	0	0	0	33.1463	65.2271
							v991_EVM0000252	2.88714	0	45.5411	0	0	0	9.7313	470.737
							v991_EVM0000255	14.9764	0	0	0	0	0	2.30316	9.53966
							v991_EVM0000256	177.84	137.993	56.4512	152.685	159.904	90.0489	132.416	127.568
							v991_EVM0000257	0.478372	0	0	0	64.0098	0	0	23.2322
							v991_EVM0000258	17.3029	0	0	78.867	1.62734	5.33262	7.04787	6.77939
							v991_EVM0000259	35.4224	44.0616	16.2284	55.4006	44.5887	8.73491	46.3985	46.777
							v991_EVM0000260	2.42772	191.084	0	0	0	0	6.89662	191.195
							v991_EVM0000261	124.561	53.7134	20.4812	23.7798	71.5521	44.2389	60.2375	97.9805
							v991_EVM0000262	2.24774	0	0	0	10.2395	0	4.16419	9.83537
							v991_EVM0000263	10.3003	42.3396	0	214.899	98.7512	40.8819	105.419	64.1648
							v991_EVM0000264	29.0427	0	11.2389	0	20.3432	63.0624	26.7071	19.9131
							v991_EVM0000266	1.71946	0	0	0	0	9.17072	1.59676	4.9071
							v991_EVM0000267	392.781	342.476	60.88	459.419	381.338	566.454	782.736	561.985
							v991_EVM0000268	143.65	42.0037	424.239	125.029	78.7303	43.9173	113.376	129.568
							v991_EVM0000269	24.8281	0	44.2123	0	20.1058	21.6405	14.4724	11.2807
							v991_EVM0000270	24.2482	0	7.46869	0	34.8459	79.108	37.1778	27.853
							v991_EVM0000271	0.86279	0	0	0	4.38693	4.57009	9.2182	3.49799
							v991_EVM0000277	2.56405	0	0	144.577	33.4939	0	8.59784	7.55032
							v991_EVM0000282	28.0942	0	57.3753	39.5822	45.4826	69.7657	134.973	209.519
							v991_EVM0000284	717.47	185.327	159.469	974.676	615.006	400.363	810.136	1007.18
							v991_EVM0000286	1.13911	0	0	0	0	0	1.43998	9.16767
							v991_EVM0000287	11.1792	0	0	0	0	0	1.26667	12.8541
							v991_EVM0000288	17.7254	109.304	0	0	87.924	63.0721	34.3714	38.111
							v991_EVM0000289	12.3587	0	48.7295	40.5882	0	4.51348	149.058	452.261
							v991_EVM0000290	95.2593	165.636	23.8867	45.9137	23.9505	26.7368	110.565	92.8372
							v991_EVM0000291	0.704934	0	0	0	0	0	10.7714	5.22652
							v991_EVM0000295	0.143628	0	0	0	0	0	9.55254	70.0091
							v991_EVM0000296	1.8906	0	0	0	26.8351	12.8809	56.5302	52.809
							v991_EVM0000297	280.34	196.214	21.479	120.846	375.826	265.681	323.708	299.286
							v991_EVM0000298	2.15624	0	0	0	0	22.3992	30.7043	9.85673
							v991_EVM0000300	683.707	309.649	956.687	298.638	432.08	457.86	876.958	973.405
							v991_EVM0000301	188.773	35.5092	142.124	43.5278	114.406	87.6476	100.45	147.798
							v991_EVM0000306	33.1129	0	135.068	0	35.1659	4.20177	22.2421	22.2667
							v991_EVM0000308	0.15406	0	0	0	0	0	20.668	4.23183
							v991_EVM0000309	253.74	673.976	191.718	1448.39	52.8987	100.599	1.74487	138.399
							v991_EVM0000310	11.314	0	0	0	7.3698	0	2.6892	10.0003
							v991_EVM0000312	22.9726	0	10.4821	0	36.5021	35.1765	36.3337	48.7462
							v991_EVM0000314	14.9523	0	0	0	23.1511	59.1156	33.5346	57.8317
							v991_EVM0000316	0.041803	0	0	0	0	0	2.21586	0
							v991_EVM0000319	40.5623	19.6007	62.5568	34.8264	24.6006	15.6032	50.4293	47.747
							v991_EVM0000320	15.6273	0	0	0	26.7715	12.279	17.7007	4.6034
							v991_EVM0000321	1637.78	762.241	446.161	485.918	1306.69	1641.51	2364.53	2536.82
							v991_EVM0000322	24.1903	0	491.584	102.759	0	0	6.63156	35.4264
							v991_EVM0000323	11.718	0	0	0	3.79833	4.19082	10.1329	19.0748
							v991_EVM0000324	15.6034	0	0	0	0	0	17.7907	45.1219
							v991_EVM0000326	1.53231	0	0	0	73.2932	212.903	64.6467	29.6344
							v991_EVM0000327	2.13829	0	0	0	8.50742	16.7982	14.6614	20.3763
							v991_EVM0000328	1085.92	362.243	331.152	235.733	274.78	62.4386	8.64941	27.6232
							v991_EVM0000330	575.647	639.206	400.394	950.697	276.875	180.541	318.011	223.445
							v991_EVM0000332	78.427	241.861	37.0505	20.5736	26.7967	6.86348	23.3882	20.1721
							v991_EVM0000333	4.54229	0	0	28.8021	0	0	0.441033	10.6035
							v991_EVM0000335	203.053	84.0608	30.4742	163.206	277.521	247.194	289.086	297.638
							v991_EVM0000337	41.8118	0	0	128.113	0	42.0302	23.407	130.218
							v991_EVM0000339	4.51318	0	0	0	5.62492	26.4134	30.6575	26.9368
							v991_EVM0000340	11.7956	0	0	0	3.60239	35.4996	37.67	48.1674
							v991_EVM0000341	140.583	306.056	249.087	156.205	98.1073	25.3889	145.583	138.881
							v991_EVM0000342	0.942527	0	94.5286	0	0	0	50.7833	19.273
							v991_EVM0000346	1.74856	0	0	0	0	64.212	22.1687	20.2592
							v991_EVM0000347	58.3471	0	317.377	78.5039	10.2725	12.4471	31.36	41.6807
							v991_EVM0000348	37.3858	31.6833	0	0	35.699	3.13002	31.1839	30.5175
							v991_EVM0000353	16.2045	0	0	0	2.2788	1.94801	12.3592	10.8479
							v991_EVM0000354	40.0161	61.6102	16.4281	286.483	21.4091	53.7834	34.2145	29.9783
							v991_EVM0000355	1129.17	672.701	1153.63	686.585	665.177	361.361	442.815	542.607
							v991_EVM0000357	5.4628	0	0	0	18.7361	0	12.5646	13.3135
							v991_EVM0000358	8.99105	0	6.6569	0	19.3869	48.1281	76.2403	121.413
							v991_EVM0000361	166.505	0	0	0	30.6431	24.6302	55.2739	100.86
							v991_EVM0000363	0.417047	0	0	0	0	0	8.35591	20.6596
							v991_EVM0000365	1.22601	0	0	0	0	0	3.12746	6.46243
							v991_EVM0000367	16.5153	0	0	0	13.0619	4.65736	9.50128	16.6452
							v991_EVM0000368	5.08097	0	0	69.611	0	0	26.5957	21.6078
							v991_EVM0000370	12.6681	0	130.323	0	7.87229	1.52028	12.4177	8.59599
							v991_EVM0000374	142.393	0	71.0294	59.0145	44.5485	40.6904	70.4923	82.3341
							v991_EVM0000375	3.66858	0	0	0	0	0	23.0273	24.7209
							v991_EVM0000378	94.5475	0	42.6372	0	23.4743	21.0814	43.0773	47.1421
							v991_EVM0000380	50.4651	100.911	0	0	75.9609	12.4839	50.6361	55.5308
							v991_EVM0000381	1.72381	0	0	0	0	5.09766	31.4657	11.2981
							v991_EVM0000383	4.96294	0	0	0	3.94227	0	11.9074	12.524
							v991_EVM0000388	0.111478	0	0	0	0	0	2.24237	5.36017
							v991_EVM0000391	33.5531	0	0	0	49.0969	7.92552	29.2356	13.716
							v991_EVM0000392	203.305	127.002	162.899	179.365	123.811	25.7024	109.419	148.683
							v991_EVM0000393	1.97031	0	0	0	0	0	29.047	29.2553
							v991_EVM0000394	0.136233	0	0	0	0	0	1.96311	5.13506
							v991_EVM0000395	248.052	716.345	91.4036	1011.27	84.4906	81.2468	194.608	296.697
							v991_EVM0000397	1.12759	0	0	0	11.6064	0	10.2501	0
							v991_EVM0000398	0.246864	0	0	0	0	7.01583	7.40067	11.8078
							v991_EVM0000399	20.5303	0	0	0	67.2643	11.1413	26.4991	16.1135
							v991_EVM0000400	66.2443	97.3059	0	0	10.0201	33.9575	115.936	76.4867
							v991_EVM0000401	33.3124	0	74.2086	0	6.03665	36.067	21.8284	32.251
							v991_EVM0000402	371.899	527.628	499.405	460.791	125.466	130.137	206.546	325.097
							v991_EVM0000403	259.72	0	42.7908	178.268	227.12	141.636	80.3462	89.1402
							v991_EVM0000404	19.4777	41.3268	59.0379	0	10.1503	0	7.02612	8.45369
							v991_EVM0000405	32.4039	0	9.33428	0	44.472	23.2292	36.1424	36.8358
							v991_EVM0000406	0.125556	0	0	0	0	0	0	2.05276
							v991_EVM0000409	3.12966	0	0	0	0	0	2.62386	14.6311
							v991_EVM0000411	11.2324	47.8579	0	0	3.46295	2.95042	26.528	14.3741
							v991_EVM0000412	27.2902	0	0	254.525	17.1593	47.3074	94.0788	53.3248
							v991_EVM0000414	40.7063	0	0	287.703	28.5828	7.67063	33.6707	36.9343
							v991_EVM0000415	52.0019	57.0142	21.0824	175.905	333.456	865.98	234.687	166.014
							v991_EVM0000416	18.5312	0	0	0	8.3403	13.6453	6.65107	6.25308
							v991_EVM0000419	123.703	421.475	21.63	0	127.895	58.8979	90.1824	75.2174
							v991_EVM0000420	216.026	161.803	193.861	0	167.66	42.0574	173.884	231.151
							v991_EVM0000421	0.407495	27.1908	0	104.145	195.764	104.709	57.9481	29.0838
							v991_EVM0000422	6.78339	54.8282	0	0	0	0	80.4353	202.028
							v991_EVM0000423	2.75267	0	0	0	0	5.48149	17.7	33.0875
							v991_EVM0000424	140.729	145.145	43.9944	73.2885	28.5586	77.4101	115.547	106.612
							v991_EVM0000426	0.0133077	0	0	0	0	0	2.33489	52.2453
							v991_EVM0000427	4.02515	106.365	0	0	0	0	0	0.595171
							v991_EVM0000428	2.44759	0	0	0	18.9453	0	9.12784	2.30972
							v991_EVM0000430	16.1023	0	0	0	0	0	3.79319	12.7496
							v991_EVM0000431	0.0509847	0	0	0	0	0	68.0656	24.1312
							v991_EVM0000432	0.274475	0	0	0	0	0	0	4.55548
							v991_EVM0000434	29.865	21.8449	28.9678	0	4.54181	16.0237	14.473	17.0256
							v991_EVM0000435	44.8409	13.5871	0	37.4118	27.4411	30.1848	21.8106	19.941
							v991_EVM0000437	5.58845	0	0	0	0	0	61.076	34.2921
							v991_EVM0000438	15.561	38.9942	16.8481	0	67.1149	70.7646	24.3897	24.2695
							v991_EVM0000439	154.807	120.483	74.0279	88.315	83.9034	62.8625	82.5202	94.4135
							v991_EVM0000440	0.0593357	0	0	0	0	0	42.753	26.3154
							v991_EVM0000441	0.361896	0	0	0	0	0	0	2.05297
							v991_EVM0000445	4.78047	0	0	0	0	0	0.799235	20.8903
							v991_EVM0000451	12.6318	0	0	0	0	58.8805	17.8097	34.5559
							v991_EVM0000455	77.6918	34.6624	11.5355	57.6495	111.35	60.672	69.7277	76.7193
							v991_EVM0000456	1.0853	0	0	0	0	22.5775	12.7232	30.6391
							v991_EVM0000457	98.5863	97.5508	61.0764	34.0097	32.4149	106.381	68.5595	133.427
							v991_EVM0000458	196.324	325.105	66.6202	632.206	128.415	327.891	161.782	299.66
							v991_EVM0000459	20.071	0	0	18.2959	5.09747	29.5413	14.4901	17.2276
							v991_EVM0000462	3.18662	0	0	0	0	0	0.785094	0.865908
							v991_EVM0000464	0.704849	0	0	0	0	0	2.78719	19.8937
							v991_EVM0000468	11.8838	0	0	30.8298	27.2203	7.60536	27.564	27.6948
							v991_EVM0000470	0.361751	0	0	47.6277	24.6139	0	9.25356	40.1
							v991_EVM0000472	119.225	0	0	0	66.2202	23.0472	35.6031	80.9268
							v991_EVM0000473	9.63945	0	22.9638	0	4.97624	0	1.52856	16.7537
							v991_EVM0000474	210.989	611.13	344.841	67.4356	46.0948	82.8258	125.233	186.132
							v991_EVM0000476	129.6	51.6818	55.123	0	146.467	196.29	98.8708	93.8813
							v991_EVM0000477	37.1769	96.5893	25.6566	0	5.59987	45.6735	26.7759	39.7008
							v991_EVM0000478	7.1887	0	0	0	17.385	36.9164	27.4	29.0734
							v991_EVM0000479	5.56801	0	0	0	8.4113	0	13.3935	20.0319
							v991_EVM0000480	69.38	54.1808	108.508	18.7461	30.3183	35.2681	36.0653	44.9918
							v991_EVM0000481	118.115	103.481	39.2409	137.692	116.056	43.1679	103.69	105.41
							v991_EVM0000482	7.32709	0	0	0	31.7285	196.341	108.644	83.2175
							v991_EVM0000483	18.2326	0	0	0	0	0	2.79207	11.1984
							v991_EVM0000484	2.06604	0	0	339.146	0	0	12.8988	9.67545
							v991_EVM0000485	12.6132	0	0	0	0	0	0.512428	10.7752
							v991_EVM0000487	0.349703	0	0	0	10.0991	17.1907	0.3236	4.12743
							v991_EVM0000488	0.74956	0	0	0	0	3.93727	9.97053	0
							v991_EVM0000490	0.0198117	0	0	0	0	0	0	1.50853
							v991_EVM0000494	44.1329	0	6.78946	27.4464	12.9525	27.2812	16.6924	17.9566
							v991_EVM0000495	2.03558	0	0	0	3.94227	0	1.64339	9.46177
							v991_EVM0000496	0.191864	0	0	0	0	0	0.382589	3.31827
							v991_EVM0000498	0.023391	0	0	0	0	0	0	284.998
							v991_EVM0000499	0.0566723	0	0	36.7952	0	67.0906	110.636	54.4831
							v991_EVM0000500	12.549	0	0	0	4.30435	13.2061	3.89591	8.253
							v991_EVM0000501	118.667	0	0	0	38.7747	103.981	106.221	138.891
							v991_EVM0000503	1.22503	0	0	0	18.2062	0	44.7401	30.897
							v991_EVM0000505	51.3741	62.9105	16.7749	0	20.6528	31.2914	17.8718	28.6814
							v991_EVM0000509	23.8801	0	0	0	4.12511	7.02915	14.0206	18.0574
							v991_EVM0000512	15.1384	0	0	0	21.4416	8.83976	22.7905	33.7033
							v991_EVM0000513	3.46448	0	0	0	0	0	29.532	27.9103
							v991_EVM0000515	2.06236	0	28.9153	0	0	0	8.91514	21.6835
							v991_EVM0000518	36.8945	0	31.5095	129.414	83.4286	108.233	73.7699	88.5367
							v991_EVM0000519	11.1652	0	0	48.9258	56.899	36.274	46.0301	40.6618
							v991_EVM0000521	4.59629	0	0	0	40.9811	0	50.4916	117.804
							v991_EVM0000524	18.2794	0	8.52227	0	4.59363	3.1522	5.65992	7.75896
							v991_EVM0000525	25.8147	0	0	0	12.5592	4.6655	24.7541	15.63
							v991_EVM0000526	110.695	62.8226	11.9086	52.6834	115.911	85.81	79.9647	98.1437
							v991_EVM0000527	16.5731	0	0	0	40.9952	0	72.7924	24.3713
							v991_EVM0000528	3.66412	0	0	45.1435	419.261	503.403	372.499	230.314
							v991_EVM0000529	57.9011	0	10.5634	0	18.7185	90.3608	134.631	128.754
							v991_EVM0000530	23.6766	0	0	23.5126	28.1568	5.22932	13.946	23.8491
							v991_EVM0000531	2.4396	0	0	0	0	312.167	4.26021	3.41609
							v991_EVM0000536	31.9915	0	24.8491	0	3.77793	14.848	25.8357	28.5065
							v991_EVM0000537	1.09654	0	0	0	0	0	1.86647	0.177423
							v991_EVM0000539	25.8858	0	0	37.7338	72.7229	226.086	84.1502	71.9545
							v991_EVM0000545	0.52156	0	0	0	0	79.1668	0	1.5496
							v991_EVM0000549	157.971	174.868	29.0978	48.4729	197.918	148.109	156.975	147.917
							v991_EVM0000551	0.252872	0	0	0	0	0	0.788233	2.88161
							v991_EVM0000556	0.155798	0	0	0	0	0	0	1.97287
							v991_EVM0000557	14.1674	0	0	84.1768	43.7332	15.378	73.0027	34.633
							v991_EVM0000560	8.74919	0	0	0	0	0	6.27034	26.5762
							v991_EVM0000563	68.4527	31.2753	82.9164	0	28.482	0	55.9131	108.838
							v991_EVM0000564	6.02403	0	45.7197	0	0	34.3972	22.3011	29.1777
							v991_EVM0000565	18.557	0	0	0	0	378.953	5.13128	18.561
							v991_EVM0000566	325.952	332.371	683.266	668.147	212.22	59.3223	53.5131	61.8053
							v991_EVM0000569	13.1107	0	52.9296	0	6.39207	2.45254	22.8328	16.5153
							v991_EVM0000571	65.2364	30.6409	45.7197	192.245	0	28.0034	62.6605	70.3421
							v991_EVM0000572	2.769	0	0	0	0	0	0	0.41858
							v991_EVM0000576	23.8391	0	62.626	77.1322	22.3476	31.5325	9.28626	19.8705
							v991_EVM0000577	135.3	0	0	42.7566	120.176	23.0174	26.3838	29.6559
							v991_EVM0000579	1.68646	0	0	0	0	0	0.810277	6.54432
							v991_EVM0000580	23.2166	0	19.4309	0	30.8543	8.20313	14.1485	17.0193
							v991_EVM0000581	72.0337	0	0	32.1274	120.551	121.771	118.346	126.985
							v991_EVM0000584	0.0343943	0	68.5795	0	0	0	92.9629	993.604
							v991_EVM0000586	2.27453	119.303	260.964	484.533	553.648	649.446	603.275	582.396
							v991_EVM0000588	7.70032	0	0	0	5.9463	3.80564	11.0837	34.7301
							v991_EVM0000589	71.6222	155.441	19.081	232.121	174.532	291.976	169.468	109.236
							v991_EVM0000590	3.12256	0	0	0	0	0	11.9856	3.06186
							v991_EVM0000592	0.277622	0	0	0	0	11.9984	15.7265	14.3635
							v991_EVM0000594	0.48892	0	0	0	0	0	0.203312	2.69441
							v991_EVM0000596	104.547	45.4498	24.2381	80.7545	139.023	22.4352	44.6499	55.1179
							v991_EVM0000598	61.366	229.552	14.7753	629.155	80.4866	35.227	46.9016	36.0132
							v991_EVM0000599	54.1683	0	0	0	0	234.826	281.459	189.767
							v991_EVM0000602	6.00304	0	0	58.1125	67.4001	5.06099	28.3746	18.0394
							v991_EVM0000604	3.61109	0	0	0	0	8.14982	0.613008	6.13403
							v991_EVM0000605	53.712	0	0	0	0	0	30.4292	10.528
							v991_EVM0000607	0.472399	0	0	0	0	0	0.694218	24.7073
							v991_EVM0000608	0.668789	0	0	0	147.629	121.546	234.041	257.374
							v991_EVM0000610	5.37916	88.0199	0	0	0	0	1.8807	52.3611
							v991_EVM0000611	1.08895	0	221.478	0	12.8407	172.512	135.158	25.3037
							v991_EVM0000612	1.24499	0	0	0	0	0	2.4373	9.14601
							v991_EVM0000613	1.64295	0	0	0	43.1248	23.3995	6.35079	11.6838
							v991_EVM0000614	7.56381	0	0	0	0	6.37081	147.889	389.839
							v991_EVM0000615	9.80645	0	0	0	0	93.6124	20.2564	29.9411
							v991_EVM0000616	0.478922	0	0	0	0	10.6571	13.4817	17.569
							v991_EVM0000617	8.03111	0	0	75.7646	68.965	6.73282	41.6947	38.1672
							v991_EVM0000620	18.7597	0	0	0	8.2913	0	4.17612	5.06504
							v991_EVM0000624	10.2493	0	20.7817	0	0	18.4268	39.7762	58.1597
							v991_EVM0000625	33.4592	0	51.241	4.73729	16.9934	15.5778	15.7576	13.6119
							v991_EVM0000632	6.59818	0	0	60.6605	16.0075	21.203	52.7803	42.3636
							v991_EVM0000635	17.4402	13.4841	0	7.47552	32.6756	18.9598	8.43339	13.8359
							v991_EVM0000638	396.372	353.48	170.528	0	0	36.4249	183.202	246.357
							v991_EVM0000639	6.03295	0	0	0	19.0051	40.5876	34.037	12.9236
							v991_EVM0000641	2875.96	1598.25	1334	488.737	1211.06	1232.82	500.647	185.671
							v991_EVM0000642	16.7349	0	0	0	35.1162	47.4624	125.275	80.6595
							v991_EVM0000644	101.253	41.0536	41.61	9.92418	56.4957	66.9849	57.207	70.7658
							v991_EVM0000645	40.4349	200.733	7.30943	0	20.128	13.1199	29.5989	22.4283
							v991_EVM0000648	4.68062	0	0	0	9.04107	101.653	13.2664	26.8852
							v991_EVM0000653	168.257	0	170.496	144.249	233.746	62.462	130.666	143.332
							v991_EVM0000654	26.5222	0	0	0	64.8365	32.3475	15.0358	9.1052
							v991_EVM0000655	3.44847	0	0	0	16.0949	11.4197	25.4936	34.8641
							v991_EVM0000656	0.108995	0	0	0	0	0	3.44597	0
							v991_EVM0000657	1.94161	0	0	0	0	31.9373	2.84941	3.85972
							v991_EVM0000658	0.815616	0	0	0	6.04981	0	0.775404	6.23516
							v991_EVM0000660	28.2232	387.293	0	0	11.2661	49.5293	39.7696	91.109
							v991_EVM0000662	9.9983	0	0	0	0	14.6054	22.6134	31.622
							v991_EVM0000664	2.3073	0	0	0	0	0	4.66187	25.8317
							v991_EVM0000671	4.26908	28.0635	0	0	13.5801	8.04922	37.073	35.1269
							v991_EVM0000672	0.278694	0	0	0	15.9928	7.02187	0.539692	18.2964
							v991_EVM0000673	2.78084	0	0	0	24.1056	2.1447	4.57775	28.4474
							v991_EVM0000675	18.9208	0	0	0	3.91088	15.2381	10.3836	19.3346
							v991_EVM0000676	18.3134	0	183.189	0	17.3176	59.2989	69.6761	58.1498
							v991_EVM0000678	5.33332	0	0	0	10.6804	0	10.0113	18.0126
							v991_EVM0000679	44.6905	0	0	0	14.2519	31.559	28.6871	26.631
							v991_EVM0000680	30.8595	308.039	249.406	358.496	468.362	283.744	360.14	205.464
							v991_EVM0000683	38.9422	0	0	0	22.1303	8.80186	39.7925	39.4137
							v991_EVM0000686	1.64593	0	0	0	0	14.3818	3.3457	8.73437
							v991_EVM0000688	33.2604	0	21.6495	0	24.6291	0	31.3993	15.1045
							v991_EVM0000690	1.46679	0	0	0	0	8.97487	7.0654	1.87873
							v991_EVM0000691	1.32507	0	0	0	33.2443	0	5.52601	1458.78
							v991_EVM0000693	2.55635	0	0	0	0	0	16.5603	43.0656
							v991_EVM0000699	6.59154	0	0	42.8731	31.4342	22.82	64.4066	76.8497
							v991_EVM0000700	0.049905	0	0	0	0	0	32.8244	33.9445
							v991_EVM0000701	1.44491	0	0	0	0	0	17.917	22.8644
							v991_EVM0000702	106.504	43.7457	131.388	300.16	80.199	9.73572	453.705	254.391
							v991_EVM0000703	17.9686	0	0	0	84.3769	12.1674	36.8023	7.0844
							v991_EVM0000705	0.829601	0	0	52.7757	0	0	5.72244	54.8073
							v991_EVM0000708	68.2179	16.2177	8.64876	28.8153	62.7207	50.4971	42.6652	53.0701
							v991_EVM0000709	17.3309	0	6.7743	100.41	4.98547	10.3989	8.8859	12.6132
							v991_EVM0000710	32.6729	63.1482	12.4114	0	9.85648	10.4795	19.7279	38.3766
							v991_EVM0000712	2.2898	0	0	0	0	0	9.61427	5.60427
							v991_EVM0000713	2.34573	0	100.178	0	9.81464	7.94716	59.6142	35.3925
							v991_EVM0000714	421.845	1571.82	968.713	158.455	290.236	119.186	156.91	171.779
							v991_EVM0000715	33.0949	0	13.3253	0	40.5647	31.8134	49.1055	40.4085
							v991_EVM0000716	16.1487	66.7944	0	113.938	239.985	70.3994	69.8865	48.0384
							v991_EVM0000717	11.7768	0	0	0	0	0	2.9071	11.5759
							v991_EVM0000720	6.50998	0	0	0	0	0	6.77592	17.7177
							v991_EVM0000723	69.0254	0	168.01	55.4339	25.956	13.6169	53.3286	55.063
							v991_EVM0000724	114.86	258.033	137.275	123.563	128.488	117.421	91.626	55.953
							v991_EVM0000728	58.4684	9.41461	55.3093	0	33.5527	86.9402	61.0936	68.7764
							v991_EVM0000730	34.0817	0	0	64.9472	50.4381	4.18277	37.0813	29.3873
							v991_EVM0000734	72.2799	183.127	0	0	63.0271	52.5069	26.6691	28.7173
							v991_EVM0000735	7.97152	0	0	0	0	36.72	12.2544	22.0805
							v991_EVM0000737	1.73409	42.6535	41.1888	132.67	38.3918	17.8036	326.915	646.641
							v991_EVM0000738	18.461	0	0	90.521	46.3501	186.047	159.515	131.861
							v991_EVM0000740	293.035	120.939	240.668	64.8128	129.007	105.036	34.209	21.4848
							v991_EVM0000741	5.36439	0	0	0	21.3172	0	57.5937	195.479
							v991_EVM0000742	333.02	0	121.516	52.9196	242.402	93.6876	181.72	174.84
							v991_EVM0000743	39.1515	0	17.3491	10.4043	24.4244	40.3486	49.8744	34.9444
							v991_EVM0000744	5.41957	0	0	0	0	0	1.19954	5.65832
							v991_EVM0000745	62.3433	0	31.4152	0	23.9065	0	70.8614	71.6369
							v991_EVM0000746	0.286547	0	0	0	0	0	2.08203	25.2817
							v991_EVM0000748	0.255583	0	0	0	0	0	0	2.4133
							v991_EVM0000750	18.2594	24.9559	0	0	8.68109	0	1.65064	29.6507
							v991_EVM0000752	1.77841	0	0	0	19.9785	74.6559	38.6386	18.3213
							v991_EVM0000753	2.40606	0	0	0	0	0	9.48485	7.83883
							v991_EVM0000756	10.1694	0	0	0	2.33199	16.5791	23.9488	26.4749
							v991_EVM0000757	1.72568	0	0	0	0	3.25323	10.0385	6.79729
							v991_EVM0000760	36.2887	0	0	121.298	13.8815	63.1137	97.6233	123.645
							v991_EVM0000763	5.06735	0	229.074	0	0	0	809.577	636.052
							v991_EVM0000764	0.40748	0	0	0	4.16237	0	0	14.3236
							v991_EVM0000766	200.045	433.61	878.474	0	57.3509	65.9457	92.5571	100.712
							v991_EVM0000767	4.64351	0	0	0	12.1007	0	0.733534	7.14971
							v991_EVM0000768	61.2188	45.1302	0	0	14.1687	0	4.58499	6.73789
							v991_EVM0000769	70.5026	58.5836	9.83012	0	27.6183	19.4071	27.26	70.8166
							v991_EVM0000772	113.192	0	0	0	0	0	1.26749	0.604566
							v991_EVM0000773	38.9611	0	0	0	22.0904	10.0462	20.2118	21.6214
							v991_EVM0000775	0.139859	0	0	0	0	0	0	2.79716
							v991_EVM0000776	20.5568	23.0281	0	38.5975	174.054	290.667	177.531	90.0625
							v991_EVM0000778	4.10738	0	0	0	0	146.979	15.4727	11.1132
							v991_EVM0000779	5.31576	0	0	0	2.99042	0	3.71431	79.0601
							v991_EVM0000780	6.87563	0	14.0141	0	12.1084	0	104.026	104.719
							v991_EVM0000781	6.87182	0	11.9944	0	21.0441	3.90073	17.7037	32.8331
							v991_EVM0000783	3.05792	0	0	102.488	0	0	17.3474	13.4375
							v991_EVM0000788	785.776	500.753	1133.98	40.4157	127.873	232.044	111.334	93.3709
							v991_EVM0000789	5.57735	0	74.6847	0	5.76327	2.34875	6.11034	13.2151
							v991_EVM0000791	0.603494	0	0	0	0	0	18.0026	17.9602
							v991_EVM0000792	33.667	0	21.4522	47.334	18.3539	7.94789	18.71	21.0506
							v991_EVM0000796	11.7534	0	97.6131	0	3.54034	16.5116	62.2358	36.6846
							v991_EVM0000800	1.88688	0	0	0	1.9604	18.0126	5.14764	21.7755
							v991_EVM0000801	3.53397	0	0	0	11.8233	64.1671	194.823	146.797
							v991_EVM0000802	3.55409	69.152	0	0	0	0	4.8853	12.0486
							v991_EVM0000803	75.6741	26.5631	169.366	35.8152	76.6344	79.9573	52.4584	62.3298
							v991_EVM0000804	6.13925	0	0	0	19.48	35.1144	49.7765	59.8906
							v991_EVM0000805	4.79051	0	0	0	24.1644	0	11.4221	13.2644
							v991_EVM0000806	3.83329	0	0	0	29.2184	0	10.1662	15.3798
							v991_EVM0000807	11.2784	48.6365	0	159.017	163.815	315.479	156.679	109.543
							v991_EVM0000809	315.442	173.347	123.124	492.07	183.082	27.7751	75.1616	269.966
							v991_EVM0000810	33.1263	130.164	12.2937	33.7945	27.3597	150.801	45.18	62.1843
							v991_EVM0000811	21.277	0	0	0	37.9526	4.67468	5.9052	21.3586
							v991_EVM0000812	45.1305	106.385	78.2452	238.967	0	43.6034	13.0648	32.5874
							v991_EVM0000815	89.6525	279.861	13.7433	0	57.5072	27.3138	40.5302	37.8679
							v991_EVM0000816	8.22551	0	0	0	4.10617	16.7011	18.551	18.81
							v991_EVM0000819	0.76756	0	0	0	0	0	2.07653	6.07299
							v991_EVM0000820	245.647	205.496	193.307	92.6731	61.1896	79.7297	229.84	194.105
							v991_EVM0000821	10.6841	0	28.8578	0	15.7648	29.6047	97.581	207.28
							v991_EVM0000822	23.4885	0	0	0	15.7317	35.0161	54.4219	25.4832
							v991_EVM0000823	20.343	0	0	0	7.89801	8.75261	14.3466	9.40583
							v991_EVM0000824	13.4641	0	0	0	22.8279	0	56.7667	79.6237
							v991_EVM0000826	14.9459	90.7562	0	171.438	314.896	672.434	258.343	164.108
							v991_EVM0000827	0.341989	0	0	0	4.72924	0	0	2.54781
							v991_EVM0000829	38.3031	0	70.2282	0	60.7337	24.2732	18.0515	8.02838
							v991_EVM0000831	0.964566	0	0	0	22.1358	5.66435	32.7049	474.69
							v991_EVM0000833	53.0552	0	350.12	0	123.736	84.133	134.205	138.994
							v991_EVM0000834	568.56	236.832	557.401	604.545	955.118	1145.29	1207.2	1784.21
							v991_EVM0000835	3.51819	0	0	0	0	0	0	0.0684173
							v991_EVM0000836	3.90746	0	0	0	3.46857	15.0291	13.743	21.3422
							v991_EVM0000837	17.0101	42.45	14.2699	34.5039	29.1796	24.337	27.981	43.4293
							v991_EVM0000838	155.431	0	15.1266	0	20.894	32.7134	22.5811	34.2619
							v991_EVM0000842	155.447	0	184.28	0	0	80.9522	15.0284	35.5309
							v991_EVM0000844	40.0909	21.4749	21.254	130.817	16.6378	8.64612	23.0303	34.8789
							v991_EVM0000845	460.185	170.868	98.0797	87.716	332.093	295.148	247.055	244.02
							v991_EVM0000848	8.10221	0	0	0	34.7272	31.0913	14.2597	51.5858
							v991_EVM0000849	79.3236	0	259.181	180.693	36.4639	110.494	79.6974	89.4863
							v991_EVM0000852	6.99221	165.208	0	0	0	14.8894	108.195	217.266
							v991_EVM0000853	32.1859	0	8.71662	0	24.8884	10.3804	11.98	25.0855
							v991_EVM0000855	11.481	0	0	0	14.7642	0	4.85758	7.16925
							v991_EVM0000856	0.395844	0	130.882	0	0	0	792.248	594.975
							v991_EVM0000857	29.7826	40.9134	43.6	0	7.90666	11.5095	12.5945	13.0365
							v991_EVM0000858	24.3831	0	0	0	8.60814	53.6905	68.1496	101.776
							v991_EVM0000860	3.61794	0	0	109.938	0	3.69813	11.8897	21.821
							v991_EVM0000862	5.13265	0	0	39.4546	0	7.94983	31.294	18.1736
							v991_EVM0000863	1351.6	2986.28	398.858	502.159	844.602	731.902	1327.32	1440.91
							v991_EVM0000864	135.628	0	55.6936	45.461	189.386	145.84	244.617	205.404
							v991_EVM0000865	8060.33	3582.6	4429.19	3587.59	4336.65	1087.11	3386.49	4687.77
							v991_EVM0000867	25.3027	0	0	0	26.4602	0	4.28281	31.3985
							v991_EVM0000870	0.532507	0	0	0	0	0	7.83767	20.1619
							v991_EVM0000871	2.99584	0	0	0	7.58686	0	23.5817	17.4774
							v991_EVM0000873	26.7636	0	0	28.7361	15.038	20.3395	26.7234	10.6016
							v991_EVM0000875	16.3942	0	67.1633	0	0	3.12246	10.7576	18.422
							v991_EVM0000876	27.1664	210.194	0	0	10.4081	13.5393	14.9447	11.7339
							v991_EVM0000881	15.8565	48.6114	8.40831	0	0	3.45292	8.49078	15.2076
							v991_EVM0000882	0.761034	108.161	0	53.2085	306.215	342.034	174.793	78.8564
							v991_EVM0000883	21.4815	0	0	0	15.3209	9.66507	16.6274	29.8485
							v991_EVM0000885	0.0145497	0	0	0	21.6202	0	0	0
							v991_EVM0000886	57.7201	0	79.9625	208.518	43.3083	27.0062	44.0478	55.3834
							v991_EVM0000887	13.7105	0	0	0	23.6808	0	5.45353	3.39036
							v991_EVM0000888	47.473	81.5723	0	206.233	278.845	605.557	264.681	82.1076
							v991_EVM0000891	0.0227253	0	0	0	0	3.642	0.577432	1.24468
							v991_EVM0000892	1.77211	0	0	0	0	0	20.2974	14.8047
							v991_EVM0000893	435.412	423.19	419.983	395.946	254.66	192.435	438.884	480.498
							v991_EVM0000896	0.252649	0	0	0	0	0	18.2094	14.436
							v991_EVM0000898	65.369	54.7945	18.2355	0	9.92873	0	27.9511	53.3019
							v991_EVM0000902	15.7722	0	68.5795	133.941	0	0	195.972	1245.76
							v991_EVM0000903	15.2523	0	236.184	0	16.6117	4.0293	117.532	68.4582
							v991_EVM0000904	52.7547	38.086	20.311	0	19.6187	20.912	26.6169	43.2911
							v991_EVM0000907	0.337966	0	0	0	0	0	3.78741	299.923
							v991_EVM0000908	58.1896	91.6133	0	0	49.2179	41.7533	23.9148	21.4193
							v991_EVM0000909	995.909	339.634	586.7	611.383	535.27	407.772	788.931	957.393
							v991_EVM0000913	10.2942	0	0	0	20.256	95.6454	29.8896	22.0946
							v991_EVM0000914	21.6152	0	8.45337	0	11.4874	37.4863	6.88342	45.2666
							v991_EVM0000915	20.5872	117.787	112.185	412.149	482.838	250.526	178.437	86.1127
							v991_EVM0000916	3.48083	0	0	0	0	0	1.72205	153.298
							v991_EVM0000917	0.49893	0	0	0	0	0	28.0476	13.275
							v991_EVM0000921	0.433907	0	0	0	0	0	0.414406	4.77443
							v991_EVM0000922	37.7881	74.1064	187.215	0	89.5806	75.0487	80.4662	204.635
							v991_EVM0000923	23.5876	0	0	45.2553	0	2.55888	11.2356	9.90313
							v991_EVM0000927	0.15431	0	0	0	0	50.7933	5.4811	7.80512
							v991_EVM0000929	0.786254	0	30.5197	0	0	5.65368	0	5.26072
							v991_EVM0000930	45.7424	27.1424	0	0	27.7279	26.5073	31.7968	19.647
							v991_EVM0000931	270.574	242.969	57.0171	31.8734	266.793	81.902	258.792	313.539
							v991_EVM0000932	2.29016	0	0	35.8992	9.37109	45.1966	1.50036	35.113
							v991_EVM0000933	31.9366	86.8092	0	0	110.083	134.598	60.7139	84.3264
							v991_EVM0000934	31.5761	41.579	0	209.642	630.439	334.839	374.814	99.4415
							v991_EVM0000935	2.75046	0	0	0	7.49964	6.38966	6.89779	20.528
							v991_EVM0000937	4.19213	40.4682	0	0	2.92824	16.361	19.1086	21.6271
							v991_EVM0000938	19.3027	0	0	0	77.5817	181.127	26.5193	18.6214
							v991_EVM0000939	3.51998	0	0	0	14.2676	0	49.5086	116.992
							v991_EVM0000940	2.28135	0	0	0	0	0	8.77881	12.0407
							v991_EVM0000941	17.5568	0	0	0	75.8877	44.5804	92.7818	99.6593
							v991_EVM0000942	6.79071	0	0	0	6.91826	31.857	17.4584	46.7086
							v991_EVM0000950	1.52318	0	0	0	13.1863	36.3157	33.4286	32.419
							v991_EVM0000951	0.921428	0	0	0	7.55813	14.2447	10.1437	4.37248
							v991_EVM0000953	32.8812	0	10.9573	0	10.6473	28.024	21.8468	18.5429
							v991_EVM0000954	89.6125	246.148	137.009	170.358	364.059	767.756	3501.74	3036.15
							v991_EVM0000955	13.4728	0	0	0	21.5934	22.8328	42.5996	40.2808
							v991_EVM0000956	14.6403	0	0	0	0	41.4986	58.2393	38.1604
							v991_EVM0000957	14.8218	23.9454	15.9378	13.2752	3.4653	5.58972	14.1205	12.7363
							v991_EVM0000959	1.48929	0	0	0	13.7188	5.26757	2.76525	14.0774
							v991_EVM0000960	52.9536	108.25	68.7646	85.5706	27.6819	0	2.28362	66.7055
							v991_EVM0000963	0.611605	0	0	0	0	0	0	4.76387
							v991_EVM0000965	0.074353	0	207.59	0	37.6137	4.81003	0	11.8134
							v991_EVM0000966	9.28464	0	0	0	34.7726	0	17.7535	33.6325
							v991_EVM0000972	49.6471	0	0	0	15.3462	6.18939	64.3046	22.6396
							v991_EVM0000974	16.6655	0	0	0	0	0	0.603629	4.93966
							v991_EVM0000975	0.0535607	106.48	97.7697	0	61.7155	3.28223	31.4883	0.66514
							v991_EVM0000977	30.7211	0	33.8357	0	15.7939	5.61064	14.4077	19.3938
							v991_EVM0000978	16.702	121.102	12.3676	20.6027	79.696	159.923	94.8306	51.5441
							v991_EVM0000979	50.6098	0	44.0844	17.3782	43.4294	45.9724	45.7028	42.3203
							v991_EVM0000981	20.3298	0	511.429	0	0	0	36.4791	31.1331
							v991_EVM0000982	0.103418	0	0	0	12.6744	5.39927	104.379	259.023
							v991_EVM0000983	1.17493	0	0	0	0	0	49.2667	93.9532
							v991_EVM0000986	0.0265117	0	0	0	0	0	57.064	39.5485
							v991_EVM0000988	22.0123	0	0	0	12.7943	1.97205	10.8505	8.24342
							v991_EVM0000989	11.6475	0	0	0	17.9226	4.15543	44.7264	125.582
							v991_EVM0000992	10.745	0	4.03502	0	0	0	1.69505	3.39987
							v991_EVM0000994	7.84727	130.516	0	0	0	0	6.91815	20.5904
							v991_EVM0001000	44.8155	45.4498	84.7272	0	15.8431	8.84536	26.0069	30.2883
							v991_EVM0001002	383.688	0	115.708	645.756	292.808	183.931	215.636	279.973
							v991_EVM0001003	47.5683	0	73.9136	76.7434	11.3585	1.71813	22.0982	19.2533
							v991_EVM0001005	39.1798	35.1616	0	62.4746	32.4446	41.7736	14.9874	41.2008
							v991_EVM0001006	47.1294	39.7969	10.7551	17.9165	51.2304	54.0499	34.8172	41.7656
							v991_EVM0001010	11.6865	0	0	0	0	46.6819	50.9574	14.4841
							v991_EVM0001013	76.3828	103.255	0	34.7776	55.6381	95.0292	88.6948	70.0373
							v991_EVM0001014	16.1228	0	0	0	2.42649	4.12785	15.5657	13.4013
							v991_EVM0001017	118.853	103.066	21.751	72.4681	95.4742	94.9823	85.689	86.2594
							v991_EVM0001020	12.5339	0	0	0	0	3.46292	15.7319	18.6985
							v991_EVM0001021	11.7437	0	0	0	0	0	5.32064	5.6026
							v991_EVM0001023	19.0096	0	0	0	4.2234	17.7261	9.63219	17.7432
							v991_EVM0001024	259.633	100.976	514.532	261.943	337.749	279.588	212.299	228.938
							v991_EVM0001025	14.5757	0	0	18.8229	59.365	31.7462	18.4588	13.7558
							v991_EVM0001027	4.18167	0	0	0	16.8315	0	2.74021	103.771
							v991_EVM0001028	3.07315	0	0	0	4.88816	30.5841	9.52133	3.29322
							v991_EVM0001029	1.42426	0	0	0	0	0	8.43406	5.89861
							v991_EVM0001030	0.031368	0	0	0	5.43964	0	0	0
							v991_EVM0001031	1871.72	2874.15	870.684	882.869	1400.18	797.09	1557.28	1912.58
							v991_EVM0001032	7.92668	0	0	136.245	68.5826	27.6602	90.0572	66.9428
							v991_EVM0001033	3.38613	0	0	56.2941	0	3.13002	5.11897	1.46817
							v991_EVM0001034	7.01355	142.429	16.23	1439.42	2058.99	1111.22	1294.11	396.647
							v991_EVM0001036	1.64242	0	0	0	25.8583	0	20.4647	13.2061
							v991_EVM0001037	54.439	0	19.7214	0	18.9291	25.1741	13.8364	14.0925
							v991_EVM0001038	43.2207	0	0	0	18.7418	62.5933	12.6582	8.0341
							v991_EVM0001039	12.9168	39.406	121.955	0	2.85138	46.7552	26.745	54.4956
							v991_EVM0001041	11.2653	0	0	53.5033	0	0	0.269394	3.10666
							v991_EVM0001042	0.671273	0	88.2498	0	20.4963	13.2023	60.6566	101.247
							v991_EVM0001043	4.05709	0	0	0	9.06923	0	1.69043	0.962839
							v991_EVM0001044	1.63204	0	0	0	0	0	6.62754	12.3895
							v991_EVM0001045	3.11263	22.8915	70.1546	0	1.77839	6.6035	43.3251	78.7264
							v991_EVM0001046	30.6652	0	77.3299	56.9825	9.72611	17.1302	9.46987	10.9515
							v991_EVM0001048	72.3374	45.7421	0	189.15	42.7066	77.3528	36.2322	28.9951
							v991_EVM0001049	124.129	30.0101	49.9033	17.0346	86.0129	97.451	54.3072	43.8299
							v991_EVM0001050	0.803098	0	0	0	15.9242	0	53.1543	56.5441
							v991_EVM0001052	20.2308	0	0	0	128.019	64.465	46.5954	28.4935
							v991_EVM0001053	150.173	164.614	65.5895	0	34.407	28.7551	36.7946	48.0641
							v991_EVM0001058	32.228	0	0	119.983	68.7904	15.2569	41.8372	31.9499
							v991_EVM0001059	15.995	0	0	0	18.3663	2.13245	14.8905	10.2654
							v991_EVM0001060	47.2836	0	0	0	0	7.97359	21.7773	36.4316
							v991_EVM0001061	68.5085	21.007	0	0	35.3131	41.9871	25.1129	30.718
							v991_EVM0001062	4.68875	0	0	0	9.11826	15.5115	4.55203	36.635
							v991_EVM0001063	0.73844	0	0	0	9.70997	0	11.4196	9.83375
							v991_EVM0001065	94.4058	0	0	167.612	8.50629	43.2631	79.2706	53.1303
							v991_EVM0001066	22.6924	0	9.86894	0	23.8388	28.245	18.1349	42.4452
							v991_EVM0001069	62.4492	45.5827	0	0	3.69448	0	3.69301	9.1018
							v991_EVM0001070	27.1286	0	0	0	0	1.57069	0	2.00842
							v991_EVM0001071	0.12972	0	0	0	0	0	0	33.4522
							v991_EVM0001074	27.7286	0	46.0812	0	287.271	247.68	154.434	135.772
							v991_EVM0001075	21.6583	0	0	0	0	0	20.6137	5.75977
							v991_EVM0001082	28.0972	0	0	0	55.0221	36.5504	72.8894	46.9674
							v991_EVM0001083	5.01666	0	95.7275	44.1901	53.9289	25.8752	48.3975	54.1783
							v991_EVM0001084	39.7515	62.1062	0	0	59.1644	12.2711	33.3322	23.81
							v991_EVM0001085	18.7834	48.3032	9.93901	33.1142	10.0757	1.84117	20.2711	26.4575
							v991_EVM0001089	23.8942	0	0	408.767	16.3878	26.4793	44.5448	49.2309
							v991_EVM0001091	395.943	220.822	42.8853	81.2008	45.9073	0	57.9645	90.1955
							v991_EVM0001092	5.82232	0	0	0	5.49341	0	0	23.7593
							v991_EVM0001093	2.5869	0	0	0	27.0697	51.1479	28.1684	26.3913
							v991_EVM0001094	126.221	53.9788	28.7865	0	35.3368	188.543	52.6837	25.864
							v991_EVM0001097	773.641	1362.47	7879.44	207.702	431.495	29.296	131.588	2542.72
							v991_EVM0001098	2.84477	0	0	0	0	0	4.05726	8.80463
							v991_EVM0001099	10.311	0	0	0	4.56689	3.18932	20.7099	27.2638
							v991_EVM0001103	0.0966423	0	0	0	0	0	0	1.65691
							v991_EVM0001104	16.6027	0	128.641	0	0	0	2.14286	17.679
							v991_EVM0001105	34.0443	184.407	0	0	30.1101	13.7961	26.0235	26.3105
							v991_EVM0001106	25.8008	47.8579	79.1783	0	0	0	6.90545	28.7464
							v991_EVM0001107	97.0549	123.641	56.6254	215.604	30.0612	13.9862	34.6422	71.0011
							v991_EVM0001110	46.1261	10.3509	33.0919	63.0539	25.4191	36.6415	23.9094	40.014
							v991_EVM0001112	2.45886	0	0	31.0957	0	0	77.8889	198.857
							v991_EVM0001114	9.01675	0	0	0	34.1888	0	4.33223	39.016
							v991_EVM0001116	11.5533	0	0	0	13.4442	85.9048	13.5865	30.1902
							v991_EVM0001121	139.631	182.937	37.4872	0	66.2022	46.0864	116.295	165.895
							v991_EVM0001124	0.071276	0	0	0	13.5799	0	0	0
							v991_EVM0001126	61.0396	39.4609	0	0	4.57558	7.79678	26.2222	46.4301
							v991_EVM0001128	103.002	111.017	25.504	42.9203	141.924	196.196	151.582	166.807
							v991_EVM0001130	21.0123	0	0	0	34.7297	38.781	35.4177	53.6658
							v991_EVM0001132	180.76	156.11	455.933	50.7089	62.0063	103.315	40.679	80.5939
							v991_EVM0001133	0.222809	0	0	0	0	0	1.88467	15.9917
							v991_EVM0001134	69.1433	0	159.706	299.635	41.2647	33.7116	1191.4	1839.64
							v991_EVM0001136	8.82438	0	0	0	0	0	0	47.2325
							v991_EVM0001139	45.5372	107.791	0	0	7.67644	50.3245	41.202	27.0503
							v991_EVM0001144	129.228	516.059	790.296	146.829	151.464	532.262	766.377	712.104
							v991_EVM0001145	13.5251	132.965	0	0	0	0	13.8866	17.4069
							v991_EVM0001146	7.07553	0	0	0	0	0	26.0578	15.3698
							v991_EVM0001147	44.3069	0	0	42.9252	32.696	11.1898	27.4651	27.1562
							v991_EVM0001149	105.169	0	38.5352	0	117.774	15.6685	21.5868	27.1712
							v991_EVM0001151	1.46482	0	0	0	0	28.6823	1.56446	7.66583
							v991_EVM0001152	5.89664	0	0	0	0	0	0.622304	1.78159
							v991_EVM0001154	33.0323	0	0	0	22.3284	8.62822	36.192	30.4674
							v991_EVM0001155	43.396	9.54228	9.70269	0	42.6478	43.6663	28.9061	27.8082
							v991_EVM0001157	168.815	1361.27	984.379	0	245.277	0	29.4697	653.968
							v991_EVM0001159	30.8903	0	20.7509	28.6165	10.4981	27.2996	30.307	32.222
							v991_EVM0001163	1.90436	0	0	0	29.7056	84.4664	15.3144	211.226
							v991_EVM0001164	1.39273	0	0	0	0	0	33.5228	78.5125
							v991_EVM0001166	34.6241	25.7397	0	14.2699	9.52822	7.16729	26.8583	27.2835
							v991_EVM0001168	10.3844	0	107.109	0	17.3622	28.0059	7.74035	21.2082
							v991_EVM0001170	67.6698	0	0	0	37.1059	23.7433	75.6924	65.6918
							v991_EVM0001172	22.3144	57.1201	0	122.511	13.8485	5.12995	20.2366	16.9414
							v991_EVM0001173	9.98581	0	0	0	29.1532	38.349	46.0747	35.5233
							v991_EVM0001174	3.89365	48.0989	111.967	0	16.2272	2.64303	172.532	303.009
							v991_EVM0001177	114.508	0	0	0	83.5117	27.3381	95.1969	104.907
							v991_EVM0001179	1.18705	0	0	0	0	11.0606	5.67229	0.740343
							v991_EVM0001181	1505.08	532.162	1297.4	1300.55	1083.21	761.81	1642.41	1655.38
							v991_EVM0001182	3.63055	0	23.5526	0	0	0	0	0.828789
							v991_EVM0001183	36.7888	0	17.927	59.7278	25.969	12.5746	22.3387	18.425
							v991_EVM0001184	91.5054	18.4329	29.4904	140.978	98.946	142.637	115.855	132.558
							v991_EVM0001185	22.6943	0	22.443	84.2905	7.44481	2.11666	23.8597	26.1342
							v991_EVM0001187	1.98708	0	0	0	14.002	36.2409	23.2325	4.43918
							v991_EVM0001188	43.314	0	0	0	19.0118	0	11.3772	13.1407
							v991_EVM0001191	3.14314	0	0	0	2.0713	4.35582	17.8922	7.08205
							v991_EVM0001192	13.6705	197.514	0	0	0	112.5	230.276	131.831
							v991_EVM0001194	2899.03	1844.22	1999.2	2146.81	2230.77	1426.2	2632.94	2526.77
							v991_EVM0001197	40.9549	0	0	0	0	4.87083	7.31179	11.8293
							v991_EVM0001198	74.6213	0	43.1265	23.9477	44.8526	7.55409	85.9557	112.449
							v991_EVM0001199	1338.09	1194.84	616.857	1528.75	1368.52	1114.41	850.532	700.191
							v991_EVM0001200	0.17639	0	0	0	0	0	4.16611	9.46731
							v991_EVM0001201	14.0626	0	0	0	245.852	214.321	180.419	100.38
							v991_EVM0001202	80.7953	0	163.374	0	58.0929	13.285	35.7704	41.9052
							v991_EVM0001204	12.8631	0	376.783	0	0	0	20.6499	8.22263
							v991_EVM0001205	12.0893	28.9939	0	0	5.04286	0	6.41906	3.80123
							v991_EVM0001206	189.299	0	0	139.977	156.629	19.7233	134.205	137.891
							v991_EVM0001207	166.287	121.294	135.076	40.5765	68.6312	83.7329	57.4393	133.639
							v991_EVM0001208	0.018963	0	0	0	58.0777	0	17.5571	0
							v991_EVM0001209	2.11914	0	0	0	0	0	2.78073	16.335
							v991_EVM0001212	0.026375	0	0	0	0	0	0.400609	0
							v991_EVM0001218	3.89761	0	170.789	0	0	0	2.5024	1.7598
							v991_EVM0001222	30.5644	74.1315	55.9162	1557.78	1717.63	3614.12	1839.47	878.056
							v991_EVM0001223	0.183901	0	0	0	0	10.6384	7.04643	6.78958
							v991_EVM0001224	38.3044	0	0	0	23.6306	2.21731	1.07674	13.7836
							v991_EVM0001227	4.75381	0	0	0	0	9.51897	442.23	1189.07
							v991_EVM0001228	56.5701	176.425	0	0	25.1264	13.8361	117.435	63.5823
							v991_EVM0001229	263.779	317.441	268.557	349.021	125.668	185.478	124.046	182.852
							v991_EVM0001230	6.27602	0	0	0	26.667	35.1453	31.0416	92.607
							v991_EVM0001231	58.0239	0	7.21745	60.1161	81.3643	42.9111	38.4663	50.5865
							v991_EVM0001234	316.865	38.9736	663.978	178.416	252.302	107.835	200.313	160.015
							v991_EVM0001235	5.36532	0	0	0	9.25139	0	0	0.181174
							v991_EVM0001236	26.0359	0	0	69.9173	7.64277	17.5882	18.3541	20.6678
							v991_EVM0001237	0.0278	0	0	0	0	0	2.70267	0.874024
							v991_EVM0001239	0.68775	0	21.0063	393.107	4.56734	0	2.60529	17.151
							v991_EVM0001242	8.09682	0	0	0	22.4189	30.3933	44.4072	50.7705
							v991_EVM0001246	39.2826	495.802	33.7928	0	12.8581	25.9582	166.893	312.823
							v991_EVM0001248	106.946	20.8191	121.814	96.7154	159.229	64.9299	127.775	116.84
							v991_EVM0001249	0.531018	0	0	0	0	0	0	3.33581
							v991_EVM0001252	51.4603	0	26.92	11.2546	24.8424	27.1772	27.9467	33.8655
							v991_EVM0001253	33.0691	0	0	20.4617	21.9055	2.25255	15.5389	31.4897
							v991_EVM0001255	134.937	96.8512	155.447	105.778	119.055	783.235	239.09	214.689
							v991_EVM0001257	0.806258	0	0	0	14.4631	0	0.98719	10.2282
							v991_EVM0001258	72.4406	75.0686	34.4927	0	75.6104	170.498	173.333	80.4635
							v991_EVM0001264	395.321	550.336	85.5477	311.464	203.391	76.0012	203.216	240.561
							v991_EVM0001265	96.5735	65.5505	766.503	0	166.966	5.79922	53.8494	136.284
							v991_EVM0001266	5.10544	0	0	0	0	8.48862	18.0118	10.6258
							v991_EVM0001267	14.5775	0	21.3845	0	20.4497	19.8016	6.01588	5.08778
							v991_EVM0001268	176.115	288.719	146.546	0	75.4095	34.4761	3.06177	55.4556
							v991_EVM0001269	7.36302	0	0	0	38.0836	37.4196	24.7538	29.8096
							v991_EVM0001270	0.514892	0	0	0	256.437	185.927	51.7876	29.9852
							v991_EVM0001271	38.386	0	18.4349	0	21.1125	8.12743	32.8604	21.6566
							v991_EVM0001275	28.0818	0	0	62.603	6.96468	31.028	26.7054	23.2451
							v991_EVM0001277	6.3227	0	0	0	0	5.1361	34.8932	7.55792
							v991_EVM0001280	7.70309	0	0	0	139.779	102.939	50.5452	24.3921
							v991_EVM0001281	13.5925	0	0	0	0	0	39.8114	20.7157
							v991_EVM0001282	76.1952	83.9397	0	78.62	79.0811	57.9319	46.9393	36.2994
							v991_EVM0001284	7.05541	0	0	0	0	0	0.811667	0.186837
							v991_EVM0001285	0.849018	57.6973	19.5947	0	0	31.168	31.82	135.516
							v991_EVM0001286	44.6142	0	28.5436	48.1923	59.8291	49.145	106.805	137.567
							v991_EVM0001288	15.4679	0	0	52.5207	0	8.28319	35.2509	98.9956
							v991_EVM0001289	24.3852	0	27.6926	0	0	0	6.45883	20.9621
							v991_EVM0001291	0.647781	0	0	0	0	84.1242	63.9441	175.969
							v991_EVM0001293	21.2544	0	0	0	22.0162	0	2.91803	11.7684
							v991_EVM0001295	117.82	0	163.099	19.4215	58.7291	36.5041	51.266	24.3758
							v991_EVM0001296	14.034	0	0	0	19.9342	6.75964	24.1346	42.5101
							v991_EVM0001300	18.3467	0	13.6673	0	3.69517	37.5807	24.836	59.5801
							v991_EVM0001302	119.135	67.0417	35.8724	0	15.5993	50.2663	78.2821	97.0412
							v991_EVM0001304	0.702641	0	0	0	0	42.6587	1.28692	9.15177
							v991_EVM0001305	27.0861	29.4633	29.416	16.3342	16.6371	30.3369	11.1798	21.0005
							v991_EVM0001306	18.2936	45.4874	0	0	205.028	293.684	160.424	85.9285
							v991_EVM0001307	1.09346	0	0	0	0	0	7.71921	13.9745
							v991_EVM0001308	4.35009	0	0	0	5.63098	41.6381	40.3455	64.8637
							v991_EVM0001313	5.86672	0	267.144	0	0	0	1.29442	1.02225
							v991_EVM0001315	1.69643	0	0	0	0	0	11.6727	6.94643
							v991_EVM0001317	52.0002	0	125.083	0	0	0	7.56467	34.2523
							v991_EVM0001318	38.8244	18.7116	99.4806	16.6232	46.7208	51.9673	40.4482	41.5319
							v991_EVM0001322	318.247	0	223.729	378.617	159.75	137.097	136.208	182.755
							v991_EVM0001324	3.58131	0	0	31.8384	37.0463	9.69113	22.0099	16.8161
							v991_EVM0001327	0.408942	0	0	0	0	0	3.28384	4.96644
							v991_EVM0001328	42.1164	41.7242	65.1013	18.6207	29.5897	48.997	46.1449	36.1128
							v991_EVM0001337	3.01989	0	0	0	0	0	15.3276	74.9286
							v991_EVM0001339	0.381353	0	0	0	0	0	3.90718	2.30102
							v991_EVM0001340	216.582	0	50.6893	0	65.8701	113.574	117.749	114.853
							v991_EVM0001341	5266.36	3247.96	6775.21	2533.46	1383	254.991	117.955	73.7651
							v991_EVM0001347	23.8122	0	0	0	99.8409	69.2241	25.5359	32.3804
							v991_EVM0001349	3.07855	0	0	0	0	0	18.5327	20.7785
							v991_EVM0001352	1.0508	0	0	0	0	0	5.64334	2.06107
							v991_EVM0001354	8.1971	0	0	0	0	20.4162	21.49	23.7101
							v991_EVM0001355	9.73233	0	0	32.7145	46.976	78.3836	54.1424	23.5906
							v991_EVM0001356	0.709843	0	0	0	0	0	2.38065	0.170536
							v991_EVM0001360	29.7705	41.0157	21.8734	0	4.75586	23.1496	21.4996	37.0982
							v991_EVM0001361	0.538375	0	0	0	0	0	0	4.07911
							v991_EVM0001364	9.75441	0	0	0	0	1.20542	11.9286	13.9522
							v991_EVM0001366	35.022	0	0	109.738	10.6069	1.97589	31.4229	59.1366
							v991_EVM0001367	1.56948	0	0	0	33.3768	0	1.47679	17.9527
							v991_EVM0001368	8.18376	0	84.8902	0	9.88332	1.47925	6.44989	4.68851
							v991_EVM0001371	927.603	0	234.622	1081.08	680.018	619.697	783.793	695.463
							v991_EVM0001374	6.85549	168.019	0	0	6.13265	42.5554	39.1247	34.7363
							v991_EVM0001381	1.97852	0	0	356.617	395.383	208.532	197.319	56.7322
							v991_EVM0001382	0.089459	0	0	0	0	0	0.42194	8.03093
							v991_EVM0001384	176.031	68.2885	101.839	66.2979	99.8445	19.5161	60.1528	74.4925
							v991_EVM0001385	0.436189	0	0	0	0	0	0.630852	17.8917
							v991_EVM0001387	0.762172	0	17.1197	0	0	0	0.238542	7.28523
							v991_EVM0001388	80.489	0	62.934	0	47.6282	2.91459	4.206	20.2669
							v991_EVM0001389	0.439981	0	0	0	10.8685	0	2.87008	1.27566
							v991_EVM0001391	1.03344	0	0	0	0	0	7.57424	11.281
							v991_EVM0001393	2.15413	0	0	0	0	0	3.84527	0.38551
							v991_EVM0001396	5.01004	0	0	0	0	0	3.76863	36.9228
							v991_EVM0001398	0.938562	0	0	0	0	0	0	38.5642
							v991_EVM0001401	20.9807	0	0	0	14.5454	9.56385	14.7707	22.1805
							v991_EVM0001402	0.174768	0	0	0	37.3913	0	1.40276	0
							v991_EVM0001403	28.8051	0	0	0	0	23.0063	6.28881	17.6736
							v991_EVM0001404	70.6941	108.123	0	0	40.4877	0	41.2209	33.4422
							v991_EVM0001405	30.0151	0	0	0	15.5622	0	8.43294	17.7425
							v991_EVM0001407	2.53576	0	0	0	8.88794	3.86352	9.8069	12.3055
							v991_EVM0001408	1.02288	0	0	0	0	0	5.11056	0
							v991_EVM0001410	12.3105	0	0	0	15.7012	0	2.51813	2.27721
							v991_EVM0001412	38.4254	0	341.749	0	33.0835	0	0	7.62471
							v991_EVM0001418	1.78458	0	0	0	8.19009	36.2817	9.6438	9.39881
							v991_EVM0001419	32.7593	0	0	0	12.7061	16.2384	11.1384	22.6181
							v991_EVM0001420	2.85879	0	0	0	0	5.99359	34.5474	10.4631
							v991_EVM0001422	7.29212	0	0	0	0	61.2472	10.9232	7.71337
							v991_EVM0001423	700.124	559.999	376.922	226.142	203.902	71.424	293.289	507.952
							v991_EVM0001425	324.012	118117	128133	173565	18286.3	23005.9	2619.53	585.434
							v991_EVM0001426	69.33	162.153	0	0	28.9556	7.02343	57.5317	68.1868
							v991_EVM0001427	98.5337	0	30.7613	0	35.6149	125.144	95.5874	105.397
							v991_EVM0001430	202.854	346.939	397.516	1115.96	809.832	897.237	1505.7	1125.42
							v991_EVM0001431	3.94968	0	0	62.3913	0	28.2683	9.47855	17.6603
							v991_EVM0001433	149.027	998.718	21.5832	81.1311	130.872	72.7511	105.187	83.8395
							v991_EVM0001434	11.3961	0	0	0	13.0356	17.6842	25.5423	25.6638
							v991_EVM0001435	3.48389	0	0	282.581	102.81	297.775	156.807	69.3298
							v991_EVM0001436	1.51568	32.8789	57.8756	1065.66	1008.65	1298.85	1175.77	403.39
							v991_EVM0001440	241.05	960.065	49.5456	0	189.069	215.764	124.767	129.379
							v991_EVM0001442	4.73196	0	0	0	0	0	0.597541	3.67792
							v991_EVM0001443	0.720459	0	0	0	0	11.6113	0	3.46478
							v991_EVM0001446	0.156138	0	0	0	0	0	1.38435	6.4887
							v991_EVM0001449	3.31853	0	0	0	15.0442	17.9714	18.3925	20.7682
							v991_EVM0001450	124.705	152.166	274.67	102.806	80.3257	85.6248	61.7486	82.8058
							v991_EVM0001451	88.5421	0	0	0	70.7677	4.12014	47.8773	52.7375
							v991_EVM0001452	9.34705	0	119.805	0	14.7242	0	19.7743	15.1052
							v991_EVM0001454	37.8462	0	0	0	13.597	0	68.8947	85.2577
							v991_EVM0001457	0.447767	0	0	0	0	0	3.7603	2.34324
							v991_EVM0001459	2.61464	0	0	0	0	0	1.25886	17.9709
							v991_EVM0001460	42.777	61.7494	23.139	158.84	36.7594	15.2092	65.4896	117.445
							v991_EVM0001461	2.33025	0	0	0	194.149	351.292	201.577	75.7605
							v991_EVM0001462	0.412024	0	0	0	0	0	12.6509	52.279
							v991_EVM0001463	1127.77	614.43	902.894	168.394	918.326	1018.84	584.655	216.224
							v991_EVM0001464	0.661691	0	0	0	0	0	3.74861	436.085
							v991_EVM0001467	39.9214	254.321	0	0	41.1344	26.4082	4.81454	9.86544
							v991_EVM0001468	3.38931	39.5542	0	0	0	8.51829	11.6837	26.4122
							v991_EVM0001470	7.13758	0	0	0	8.07285	0	20.6923	44.5388
							v991_EVM0001472	4.15983	0	0	143.341	57.1844	32.9543	39.3504	23.148
							v991_EVM0001473	125.197	0	377.553	0	62.6876	15.3912	175.429	219.219
							v991_EVM0001474	13.5268	0	38.3504	63.8864	965.021	3109.45	1538.07	601.29
							v991_EVM0001478	36.4477	0	0	93.0972	116.537	121.765	86.8951	49.1059
							v991_EVM0001480	22.2941	0	45.9493	0	8.58469	21.2907	10.4237	6.12389
							v991_EVM0001481	3.35591	0	0	0	0	0	0.456313	0
							v991_EVM0001482	22.0962	0	0	0	0	28.995	42.6191	62.1276
							v991_EVM0001486	36.7316	0	0	0	10.5101	7.33486	18.3905	20.1999
							v991_EVM0001487	23.022	16.114	85.7584	0	6.56303	4.16797	7.40104	2.75537
							v991_EVM0001490	27.3087	0	0	598.763	0	0	6.9425	7.98023
							v991_EVM0001491	4.55963	0	0	0	2.53843	0	7.43743	19.0444
							v991_EVM0001492	21.1176	100.4	166.175	248.655	2.4787	97.6094	232.406	279.084
							v991_EVM0001493	9.22714	0	0	0	63.7913	14.3049	35.5034	28.3549
							v991_EVM0001494	54.2712	131.313	34.495	0	18.4933	75.6427	63.1672	59.3054
							v991_EVM0001496	56.6336	59.4769	19.7277	16.4869	58.97	24.4422	35.3665	42.094
							v991_EVM0001497	2.3508	0	0	0	0	0	80.3667	60.5014
							v991_EVM0001498	0.39894	0	0	0	0	5.87749	2.78219	8.91585
							v991_EVM0001502	2.9667	0	0	0	11.8665	0	3.36176	17.9028
							v991_EVM0001503	19.1156	0	23.6428	0	14.8863	5.52798	23.397	15.5491
							v991_EVM0001506	62.8146	0	40.0161	0	24.495	16.7313	70.2309	58.7335
							v991_EVM0001507	66.97	0	15.22	25.3543	76.6705	44.8785	17.3839	23.4173
							v991_EVM0001509	4.00011	0	0	0	0	3.58153	1.03326	1.18837
							v991_EVM0001510	55.3262	0	0	23.7136	39.0004	36.6407	58.1752	61.655
							v991_EVM0001512	6.03622	0	0	0	29.7344	11.4146	1.17287	241.519
							v991_EVM0001513	1.01406	0	0	0	16.7279	14.5926	0	3.20758
							v991_EVM0001515	9.9907	0	0	0	24.1249	0	1.10554	1.72334
							v991_EVM0001517	0.293956	0	0	0	22.3636	0	90.147	101.29
							v991_EVM0001520	73.2115	0	33.1208	45.6754	34.9485	38.6002	49.4974	51.8979
							v991_EVM0001521	23.3322	35.4215	0	26.9859	14.129	8.26866	46.1533	33.4644
							v991_EVM0001523	61.1959	109.606	0	0	12.9638	0	8.41461	8.98328
							v991_EVM0001524	50.1135	0	21.8114	0	18.1452	19.6896	39.4149	136.506
							v991_EVM0001525	37.7955	0	19.9328	72.3981	36.1492	28.1081	77.3599	107.827
							v991_EVM0001527	27.8698	17.2816	73.4463	105.273	3.00578	37.7352	39.3561	30.1377
							v991_EVM0001528	0.260364	0	0	0	0	0	5.59725	2.30953
							v991_EVM0001529	46.5634	45.7351	24.3902	0	5.30309	60.2478	48.2752	67.8181
							v991_EVM0001530	1.44348	0	0	0	0	13.0885	8.17173	10.068
							v991_EVM0001531	268.593	327.921	48.729	116.004	351.956	151.029	204.709	200.603
							v991_EVM0001536	2.26628	0	0	32.6961	0	0	17.4161	10.9191
							v991_EVM0001538	74.4636	0	0	0	32.9629	11.4178	42.6469	48.5665
							v991_EVM0001540	2.19262	0	0	0	27.8748	0	10.6947	3.8892
							v991_EVM0001541	56.8804	103.903	0	41.327	16.0896	96.4305	76.9878	59.9601
							v991_EVM0001542	7.6509	0	0	0	0	0	8.44039	22.5082
							v991_EVM0001543	0.498675	0	0	0	0	0	2.99122	5.05476
							v991_EVM0001546	3.29972	0	0	0	11.9407	10.1395	17.8698	5.32726
							v991_EVM0001547	13.225	30.7126	130.817	0	17.9352	30.6349	32.8389	34.1996
							v991_EVM0001548	13.5453	0	0.76445	0	46.3623	53.5946	39.3444	43.0238
							v991_EVM0001549	0.274774	0	0	0	0	0	2.64142	4.00269
							v991_EVM0001550	1342.13	5.12671	497.001	274.243	449.894	0	10.6571	67.2934
							v991_EVM0001551	10.301	0	0	0	14.8051	11.3669	17.2684	31.672
							v991_EVM0001552	113.41	547.522	0	0	45.8913	10.3583	89.6434	76.6437
							v991_EVM0001553	88.6553	31.365	50.1802	55.7288	66.8955	74.4877	55.8366	52.4137
							v991_EVM0001554	361.196	44.4254	253.056	126.521	240.643	65.2559	223.948	200.077
							v991_EVM0001555	223.305	98.6215	75.8373	140.898	84.6068	86.9672	68.1486	91.723
							v991_EVM0001556	12.9983	0	0	0	12.8557	0	1.07226	8.70691
							v991_EVM0001557	201.602	216.756	123.199	0	45.9906	0	5.44136	16.7954
							v991_EVM0001560	28.5128	31.4778	50.3173	0	8.8802	4.33289	21.8961	25.2227
							v991_EVM0001561	1.16961	0	0	0	0	0	1.98252	5.37108
							v991_EVM0001562	29.4135	129.482	0	47.8559	19.7531	14.7887	6.10505	7.80523
							v991_EVM0001564	45.068	0	11.351	0	2.47627	64.2455	45.6156	64.1584
							v991_EVM0001565	3.14789	0	0	0	0	0	1.61046	0.674401
							v991_EVM0001566	0.134802	0	115.519	0	4.20376	0	9.50575	11.6627
							v991_EVM0001568	7.8894	0	0	0	0	0	0.274417	10.0107
							v991_EVM0001569	56.0472	0	33.1208	23.9647	57.2405	0	28.5574	31.924
							v991_EVM0001571	0.346042	0	0	0	23.45	0	1.16284	30.342
							v991_EVM0001573	1.78653	0	0	29.5608	0	43.1534	106.718	145.633
							v991_EVM0001574	18.492	0	0	179.555	87.8068	35.9873	92.7587	57.6638
							v991_EVM0001575	214.076	216.272	152.887	133.232	163.332	80.8189	154.617	164.026
							v991_EVM0001577	265.995	0	0	80.6696	87.9347	166.674	169.725	240.4
							v991_EVM0001578	39.2958	23.4396	74.8087	0	13.1386	2.12265	14.9445	20.8025
							v991_EVM0001581	96.4019	0	0	0	64.1421	21.9024	85.3624	49.0769
							v991_EVM0001583	28.1161	0	0	0	16.2629	17.2961	13.2855	17.6857
							v991_EVM0001584	521.517	262.545	503.556	199.772	327.995	257.421	392.94	273.354
							v991_EVM0001585	255.304	564.191	662.261	0	53.5933	0	0	1.61481
							v991_EVM0001587	4.5932	0	97.4768	0	0	0	14.0444	37.9307
							v991_EVM0001588	30.7068	55.627	59.2815	0	3.22502	0	15.0694	22.796
							v991_EVM0001589	13.339	43.869	0	77.9458	109.6	13.0016	26.717	22.3581
							v991_EVM0001590	4.45316	0	0	0	0	0	1.15792	0.39638
							v991_EVM0001591	26.8274	0	0	48.8804	9.20109	17.1021	29.4682	28.9277
							v991_EVM0001592	4.35799	0	0	0	2.43044	0	0.614554	0.926406
							v991_EVM0001593	77.676	66.9489	48.4243	74.2309	42.1997	8.99581	27.3224	50.2412
							v991_EVM0001594	28.9101	0	0	0	6.51638	68.4488	32.1141	17.4481
							v991_EVM0001595	0.0704593	0	0	0	0	0	1.98708	7.05812
							v991_EVM0001599	48.3634	0	518.186	0	7.72828	21.0703	1.46468	15.2427
							v991_EVM0001600	385.931	1617.86	104.539	148.266	435.039	102.89	170.27	263.647
							v991_EVM0001602	307.643	176.136	57.0319	38.5234	132.423	40.4945	11.0294	20.5812
							v991_EVM0001603	1.59369	0	0	0	0	0	91.5706	419.53
							v991_EVM0001606	429.411	227.819	122.721	147.876	531.757	287.127	314.336	309.356
							v991_EVM0001607	184.019	981.321	88.7446	0	39.6813	35.4014	36.1653	71.931
							v991_EVM0001608	91.1645	0	275.598	100.111	100.6	34.4299	107.784	94.5368
							v991_EVM0001609	5.34141	0	0	0	4.95206	11.7512	2.00895	2.15631
							v991_EVM0001614	14.3877	66.0465	0	0	15.0342	131.631	29.3032	47.4088
							v991_EVM0001615	3.98134	0	24.4625	0	5.33658	0	17.5838	23.5379
							v991_EVM0001617	2.02484	0	0	0	7.26326	48.3571	7.98166	7.19915
							v991_EVM0001618	5.29148	0	0	0	24.5443	12.7755	27.6809	27.5527
							v991_EVM0001621	22.2603	0	7.06577	0	19.9268	6.54019	21.8558	24.1903
							v991_EVM0001623	5.09076	0	0	0	14.8196	0	36.4151	26.7865
							v991_EVM0001624	126.303	188.644	69.0261	0	60.3999	13.7315	58.6098	70.93
							v991_EVM0001625	63.4426	559.741	20.6677	0	33.0969	51.8192	53.6549	82.9881
							v991_EVM0001626	57.5749	123.352	41.0512	113.224	47.5283	34.6613	19.8108	25.4085
							v991_EVM0001628	46.048	58.2733	76.9527	9.91389	46.8336	56.4039	30.3077	25.1435
							v991_EVM0001629	1325.82	810.491	837.253	911.25	531.49	173.174	398.292	389.316
							v991_EVM0001631	52.7726	0	63.419	26.4119	36.8197	2.93705	49.2313	63.6932
							v991_EVM0001633	42.0369	63.6431	13.2405	0	35.7657	6.26639	27.9208	27.2974
							v991_EVM0001636	8.58272	0	0	0	0	0	0	72.6572
							v991_EVM0001637	70.7482	0	73.4018	52.9394	33.6409	30.3181	38.0416	47.9771
							v991_EVM0001639	2.91509	0	0	0	0	22.1508	17.0684	8.46795
							v991_EVM0001640	54.2161	20.7725	75.6865	180.296	96.9089	36.7039	81.4294	95.7294
							v991_EVM0001641	1.18254	0	0	0	0	0	5.36269	4.49291
							v991_EVM0001644	159.346	0	0	0	83.6129	30.0992	142.265	116.709
							v991_EVM0001646	5.84066	0	0	0	4.58663	3.90779	10.7151	14.6346
							v991_EVM0001647	1.00942	0	0	0	8.25693	0	1.01905	4.03166
							v991_EVM0001651	3.36457	0	0	0	0	32.0885	7.9104	15.8975
							v991_EVM0001652	3.07479	0	0	0	14.5453	0	6.97558	8.58765
							v991_EVM0001656	0.0611097	0	0	0	0	6.05525	16.4825	20.1389
							v991_EVM0001657	3.65201	0	0	0	24.2186	0	12.3059	13.1714
							v991_EVM0001660	30.1192	0	0	0	5.93354	14.4145	16.8205	17.8028
							v991_EVM0001661	71.7364	282.542	0	112.432	30.9574	52.127	35.1674	31.3143
							v991_EVM0001662	0.405096	0	0	0	0	0	31.1576	25.9716
							v991_EVM0001664	0.300814	0	0	0	0	0	7.55666	2.48142
							v991_EVM0001665	7.55734	0	0	0	0	7.43044	2.16259	6.9305
							v991_EVM0001668	1.08875	0	0	0	7.91208	0	5.12379	4.43557
							v991_EVM0001671	1.84299	0	0	0	0	22.8428	6.41569	4.58184
							v991_EVM0001672	1.29578	0	0	0	0	17.8132	23.9736	8.20228
							v991_EVM0001673	5.21386	0	0	0	8.32547	8.46944	12.1672	13.9854
							v991_EVM0001675	9.76578	25.6891	0	0	7.48412	0	6.11022	0.654651
							v991_EVM0001676	265.893	0	44.4322	152.651	169.883	229.415	301.512	325.84
							v991_EVM0001677	3.03631	0	0	0	16.2511	0	9.95603	16.6996
							v991_EVM0001679	3.9889	0	0	0	3.68799	1.55013	12.9843	15.4517
							v991_EVM0001682	49.5289	0	33.3399	18.1371	59.0641	19.6863	115.664	140.149
							v991_EVM0001686	11.9592	0	0	0	10.4747	0	0.671269	1.7709
							v991_EVM0001688	600.042	1633.52	834.497	404.739	133.808	32.7046	76.6251	310.682
							v991_EVM0001689	4.22068	0	0	0	13.6903	0	1.39827	31.9065
							v991_EVM0001694	50.9321	0	0	77.9274	6.65322	12.9575	26.1594	53.5202
							v991_EVM0001695	4.83708	0	0	0	23.9464	17.426	8.3132	7.44008
							v991_EVM0001696	53.4101	40.5216	52.9578	0	30.6389	11.1246	16.6883	31.7427
							v991_EVM0001697	20.4897	15.8147	67.2121	0	24.5821	7.1211	13.5457	15.0666
							v991_EVM0001698	207.572	86.9279	86.7881	79.7905	36.6863	20.8647	102.282	35.9621
							v991_EVM0001699	16.1634	0	0	0	0	28.6551	2.63293	33.3036
							v991_EVM0001700	77.2775	0	0	0	21.5168	7.29631	32.7303	51.7923
							v991_EVM0001701	0.038999	0	0	0	0	0	0	3.31071
							v991_EVM0001702	2.21313	0	0	0	14.1256	0	3.16602	3.72005
							v991_EVM0001703	49.2789	28.9454	0	0	13.1884	28.4371	36.8955	53.7396
							v991_EVM0001704	342.645	73.4424	73.3241	630.892	417.925	308.266	178.23	81.5802
							v991_EVM0001706	2453.93	2623.68	1833.34	96.6423	590.947	105.975	160.169	182.753
							v991_EVM0001710	1.16135	0	0	0	0	0	12.619	3.86677
							v991_EVM0001711	1.11399	0	0	0	0	8.09869	13.0885	10.5603
							v991_EVM0001714	22.7271	0	12.7971	0	34.0203	7.59273	16.481	10.6687
							v991_EVM0001715	3.23275	0	0	0	9.11694	0	0.27239	0.182769
							v991_EVM0001716	41.651	33.6629	22.4058	18.6625	83.739	66.8391	34.0907	34.8382
							v991_EVM0001718	22.8602	0	0	0	0	38.4132	44.8461	70.8965
							v991_EVM0001720	12.3791	0	0	24.7148	14.2335	37.8715	32.2659	50.0668
							v991_EVM0001721	124.204	0	0	364.972	22.0362	71.5346	179.917	212.632
							v991_EVM0001722	4.36347	0	0	0	0	0	19.3703	27.5043
							v991_EVM0001724	6.43114	23.3812	0	0	3.38888	8.66193	0	58.2822
							v991_EVM0001725	283.36	266.904	285.162	0	184.934	3.52894	36.9507	50.5333
							v991_EVM0001726	101.235	0	24.2381	66.8514	74.239	42.9154	93.5292	114.357
							v991_EVM0001727	38.1174	28.577	32.6112	0	11.3518	4.17173	29.1545	28.0339
							v991_EVM0001729	3.59708	0	0	0	0	0	34.3216	45.5167
							v991_EVM0001731	3.22615	0	0	0	0	0	0.608176	12.7632
							v991_EVM0001735	133.144	88.2994	116.06	63.9343	58.0379	159.552	106.484	153.306
							v991_EVM0001737	122.46	0	375.033	0	24.8543	34.1451	189.127	369.58
							v991_EVM0001739	29.5438	0	0	0	0	0	76.7107	12.1507
							v991_EVM0001740	3.6376	0	0	0	0	0	0.201594	3.93083
							v991_EVM0001742	0.185885	0	0	0	69.7009	104.494	25.6671	13.2882
							v991_EVM0001745	76.1016	176.929	117.31	0	22.6347	26.1046	85.2136	94.8396
							v991_EVM0001746	31.584	49.0398	8.17379	22.5443	13.9288	11.444	32.909	34.4027
							v991_EVM0001747	36.8276	0	52.8648	127.092	141.641	70.0323	104.638	92.801
							v991_EVM0001749	131.284	0	51.5864	0	0	0	0	1.87134
							v991_EVM0001751	9.07406	0	0	0	6.65582	2.12988	5.33899	6.88957
							v991_EVM0001752	2.68832	0	0	49.7986	6.47803	0	6.96254	10.886
							v991_EVM0001754	2.23356	0	0	0	0	27.6743	26.1963	12.4432
							v991_EVM0001755	3.23752	0	0	0	12.1572	27.3153	3.65631	2.38742
							v991_EVM0001757	120.365	63.7358	67.9797	93.7479	63.0861	11.3967	37.4684	33.5054
							v991_EVM0001758	0.354379	0	0	0	0	0	2.65327	0
							v991_EVM0001759	19.2317	0	0	0	0	63.3932	14.8888	2.02199
							v991_EVM0001760	1.48157	0	0	0	0	0	1.21335	0.166328
							v991_EVM0001761	1.42299	0	0	0	17.1871	26.3141	4.77703	4.30049
							v991_EVM0001762	79.8185	0	19.8274	0	47.0979	112.941	113.033	113.15
							v991_EVM0001763	73.6415	19.9465	63.6605	0	16.4503	11.8101	38.0787	38.4553
							v991_EVM0001764	40.7118	178.762	0	131.671	40.6263	285.511	211.873	301.528
							v991_EVM0001765	0.612775	0	0	0	8.19465	0	9.17533	24.1951
							v991_EVM0001766	43.4256	0	172.784	0	17.1482	3.98494	29.8566	25.0912
							v991_EVM0001768	510.376	437.115	292.857	0	288.399	194.213	184.3	164.009
							v991_EVM0001769	50.45	57.9814	220.702	26.2808	39.8112	8.74793	22.2543	32.3154
							v991_EVM0001770	129.283	41.3631	354.041	320.049	604.78	603.524	374.174	194.06
							v991_EVM0001771	241.094	394.456	73.6266	155.977	116.212	42.6842	167.517	145.204
							v991_EVM0001773	24.7311	0	0	53.832	11.2986	7.23115	16.3982	24.4436
							v991_EVM0001774	2.43587	0	0	97.7372	0	0	2.44441	4.28901
							v991_EVM0001775	41.2553	0	0	0	14.9306	8.72449	11.5641	32.385
							v991_EVM0001780	94.1198	65.4803	0	53.3636	90.6552	100.171	46.4541	23.8515
							v991_EVM0001781	2.84791	0	0	0	0	5.06818	8.63626	7.49806
							v991_EVM0001782	28.8975	0	9.99486	0	2.72654	3.42309	1.53129	0.264417
							v991_EVM0001785	29.9605	0	41.1962	56.8118	6.24016	7.63147	23.5849	12.824
							v991_EVM0001786	393.648	0	75.2163	0	246.961	161.862	320.809	444.306
							v991_EVM0001789	53.803	33.0566	0	0	105.015	32.165	12.8539	39.3618
							v991_EVM0001791	0.963462	0	0	0	17.026	0	0.753018	0.70704
							v991_EVM0001792	0.511976	0	0	0	0	0	10.5555	0.845749
							v991_EVM0001793	121.369	482.906	73.7881	0	41.5127	0	9.04472	4.24323
							v991_EVM0001794	0.490226	0	0	0	0	0	1.01424	2.30134
							v991_EVM0001796	35.7285	0	0	0	18.6704	13.3478	41.6845	23.0868
							v991_EVM0001798	0.0357227	0	0	0	0	0	0	2.82842
							v991_EVM0001800	18.5755	0	0	0	14.5322	63.388	89.6304	65.5881
							v991_EVM0001801	50.7646	63.7718	20.9401	106.535	86.6208	36.6881	61.6606	83.2148
							v991_EVM0001804	19.9988	0	0	0	0	11.572	7.72861	11.5876
							v991_EVM0001805	2.1217	0	0	0	0	0	0.702191	15.0845
							v991_EVM0001807	64.6132	36.2558	258.656	63.6755	24.8153	21.2002	33.2165	45.7987
							v991_EVM0001809	35.5611	0	0	0	14.277	68.9383	32.3636	22.4145
							v991_EVM0001810	21.9335	0	0	0	11.7183	0	20.3299	7.69341
							v991_EVM0001814	0.476857	0	0	0	0	0	1.98547	21.0622
							v991_EVM0001816	49.6496	72.6235	111.706	88.6056	276.293	306.424	172.009	124.641
							v991_EVM0001817	0.227373	0	0	0	0	6.61645	0.577141	0.720249
							v991_EVM0001819	63.1549	250.94	0	21.3815	37.2982	72.7953	40.4833	68.0204
							v991_EVM0001820	167.918	291.263	37.4471	188.351	406.846	363.405	238.812	112.256
							v991_EVM0001821	65.0612	0	114.863	252.695	149.778	203.726	190.123	134.284
							v991_EVM0001822	26.9256	0	0	0	15.2828	7.12345	1.27165	39.4565
							v991_EVM0001823	386.015	442.306	404.444	42.2819	117.36	61.3237	8.58008	7.85878
							v991_EVM0001825	14.8842	0	0	63.7003	3.13721	14.8152	14.9521	17.6918
							v991_EVM0001828	0.124422	0	0	0	0	0	3.60523	60.4281
							v991_EVM0001829	0.392765	0	0	0	22.426	0	13.2968	1.27376
							v991_EVM0001831	2.44469	0	0	0	11.7374	6.20993	17.971	4.78975
							v991_EVM0001832	292.483	316.927	33.027	0	89.4892	0	59.4256	158.988
							v991_EVM0001833	1.80502	0	0	0	45.82	43.801	29.6333	19.7687
							v991_EVM0001834	0.287125	0	0	0	0	0	0.88769	4.14693
							v991_EVM0001835	0.174053	0	88.2293	0	12.2953	24.8102	137.081	105.991
							v991_EVM0001836	117.611	49.278	26.7258	19.5479	69.4163	72.3409	84.531	85.7955
							v991_EVM0001837	1.34654	0	0	0	6.68832	0	20.8533	23.9022
							v991_EVM0001838	10.9866	0	0	0	0	0	8.10345	1.05712
							v991_EVM0001840	16.1878	0	36.1196	0	17.5464	2.23225	22.9681	28.8793
							v991_EVM0001841	5.64737	56.2472	0	0	0	0	32.247	42.6929
							v991_EVM0001842	22.5646	0	0	0	12.5498	29.8066	112.33	95.6613
							v991_EVM0001844	951.068	1225.01	531.793	1830.07	633.034	307.54	577.995	739.657
							v991_EVM0001847	0.0463447	0	0	0	32.1246	72.0745	8.70523	1.33173
							v991_EVM0001848	91.3894	273.687	30.3608	615.652	113.314	1.41273	47.0799	34.1977
							v991_EVM0001849	45.3662	0	0	101.437	80.1917	19.4169	19.3264	14.6643
							v991_EVM0001851	4.3159	0	0	0	0	0	26.7291	91.4098
							v991_EVM0001855	93.7163	0	30.2819	50.4453	85.8065	73.5003	33.1116	69.8851
							v991_EVM0001856	215.966	419.814	71.8463	530.908	220.767	152.467	120.417	154.139
							v991_EVM0001857	73.0893	0	0	0	242.856	7.6083	58.177	22.0915
							v991_EVM0001858	2.04431	0	0	0	22.8279	35.2824	22.2428	10.0616
							v991_EVM0001859	170.236	0	0	0	170.06	63.6045	172.035	175.735
							v991_EVM0001860	30.0127	0	0	53.6767	28.7466	10.4417	18.0273	21.5332
							v991_EVM0001861	4.48868	0	0	0	0.471031	0	0.947192	1.56725
							v991_EVM0001862	44.5105	0	0	0	7.0137	28.1844	32.9078	38.0193
							v991_EVM0001864	1.28866	0	0	0	0	0	103.962	232.917
							v991_EVM0001865	1002.3	830.464	1089.21	1776.15	494.562	663.44	1327.5	1388.7
							v991_EVM0001868	29.607	0	0	54.0486	77.0085	153.706	59.4895	77.1026
							v991_EVM0001869	0.877743	0	0	0	67.8554	7.63152	28.9534	18.8293
							v991_EVM0001870	138.984	81.6112	12.0814	0	240.989	254.072	176.872	45.5782
							v991_EVM0001871	9.10325	59.9879	0	0	51.6098	5.96604	27.6687	12.1582
							v991_EVM0001872	2300.5	3144.17	597.343	1466.93	2162.39	1347.8	2508.74	2452.66
							v991_EVM0001873	24.3507	24.614	6.56329	10.9335	14.4098	4.86329	12.0366	12.3996
							v991_EVM0001874	22.2802	0	0	0	36.6476	4.72297	26.0337	32.276
							v991_EVM0001876	29.9217	0	0	360.978	4.49218	18.5632	14.2315	29.8467
							v991_EVM0001878	8.25826	0	0	38.5336	0	19.5961	11.0371	2.7201
							v991_EVM0001879	6.61196	42.1221	80.2887	0	0	6.87221	213.242	112.209
							v991_EVM0001881	18.1343	0	0	0	51.6722	0	6.06639	2.85252
							v991_EVM0001883	90.7377	0	159.037	13.2569	42.7075	21.2129	43.0496	70.3205
							v991_EVM0001884	54.0353	51.7022	54.7497	0	7.98072	51.2293	44.6184	99.9027
							v991_EVM0001887	5.35668	18.5057	9.86894	0	0	0	8.28218	13.4193
							v991_EVM0001890	1.29558	0	0	0	0	12.2589	0	4.09621
							v991_EVM0001891	1931.95	1741.98	438.201	738.188	871.51	568.475	396.8	360.523
							v991_EVM0001892	0.575606	0	0	0	0	0	6.22928	0.896496
							v991_EVM0001894	48.7792	0	49.9295	20.7938	66.6109	29.0134	29.2596	41.3504
							v991_EVM0001895	18.9976	0	0	0	18.6424	2.16839	18.9812	19.1972
							v991_EVM0001899	345.599	237.845	0	50.8099	161.726	268.131	330.715	317.817
							v991_EVM0001900	15.037	0	0	0	7.85259	50.1987	283.256	215.817
							v991_EVM0001904	7.96099	0	0	0	0	0	4.09474	2.70204
							v991_EVM0001905	10.2093	0	10.618	51.767	0	37.9621	23.1264	22.4454
							v991_EVM0001906	142.431	27.0786	43.3224	0	45.9978	20.8298	28.0528	28.7396
							v991_EVM0001907	2.07482	0	0	0	21.2352	55.306	48.6089	44.5468
							v991_EVM0001908	139.001	0	50.2443	572.942	102.399	75.9273	142.42	114.477
							v991_EVM0001909	74.4102	0	94.5486	58.1904	57.3244	23.1047	23.5909	27.4643
							v991_EVM0001910	56.8075	54.7374	36.4329	60.6921	38.3957	3.37454	59.4185	47.4977
							v991_EVM0001911	1352.43	903.416	1014.25	645.424	498.272	144.705	74.6829	49.7515
							v991_EVM0001914	35.1043	23.1256	12.2916	41.0892	24.9909	46.9583	82.9369	36.5401
							v991_EVM0001916	46.6202	0	184.701	51.3679	105.806	212.706	86.2071	44.162
							v991_EVM0001917	28.7196	0	0	0	16.5817	6.53797	13.0042	16.9784
							v991_EVM0001918	12.1356	281.477	0	138.368	84.6075	28.599	81.2934	21.9644
							v991_EVM0001919	1.66117	0	0	196.769	50.4969	77.2975	58.005	137.215
							v991_EVM0001920	0.403677	0	0	0	0	0	5.72409	12.8976
							v991_EVM0001922	0.587499	0	0	0	0	0	8.34794	5.05435
							v991_EVM0001923	1.85074	0	0	0	0	3.15747	0.225912	2.36297
							v991_EVM0001924	73.7123	0	84.4821	0	9.91657	66.3001	81.4565	97.8055
							v991_EVM0001925	1.17149	0	0	0	0	0	19.681	8.59891
							v991_EVM0001928	1.31648	0	0	0	0	0	23.2744	18.9542
							v991_EVM0001930	1.47738	0	0	0	55.1762	0	84.226	150.906
							v991_EVM0001933	152.784	64.9522	81.3358	24.0265	57.5745	44.9632	40.2401	33.0777
							v991_EVM0001936	1.31868	0	0	0	93.67	18.3832	5.01873	7.49852
							v991_EVM0001938	2.69117	0	0	0	19.5058	32.8637	141.914	120.677
							v991_EVM0001946	45.2564	0	0	90.7758	4.47069	47.8652	45.9318	50.1587
							v991_EVM0001949	7.87379	0	0	0	30.1802	0	3.92816	22.74
							v991_EVM0001952	21.9981	0	0	0	60.7953	52.68	47.138	35.302
							v991_EVM0001953	27.3056	64.1133	150.683	0	29.8182	6.6444	33.4576	48.3214
							v991_EVM0001954	161.081	171.183	108.218	36.1667	48.3778	33.3152	56.2697	115.039
							v991_EVM0001956	27.4753	0	9.57713	15.9542	9.39658	2.66119	9.24505	13.273
							v991_EVM0001957	60.9823	0	0	0	38.3265	23.7937	23.2635	48.4854
							v991_EVM0001959	71.1521	0	189.974	12.2713	27.2158	1.36459	31.7264	43.5529
							v991_EVM0001960	25.2996	0	0	0	22.9275	54.8382	65.7677	59.1402
							v991_EVM0001962	181.872	28.9522	298.161	0	92.6261	16.7227	97.8532	127.235
							v991_EVM0001964	43.636	0	20.4177	56.3144	47.046	32.3114	35.5241	16.2358
							v991_EVM0001966	30.8117	0	0	0	25.1375	34.1222	5.3489	16.269
							v991_EVM0001967	34.5461	0	0	55.761	29.7844	68.8525	88.0935	49.0863
							v991_EVM0001970	58.8094	17.673	37.5545	0	27.7757	33.3748	37.0466	32.1459
							v991_EVM0001971	109.905	221.823	174.401	0	49.8311	60.0548	75.3134	104.088
							v991_EVM0001972	613.328	498.599	52.0867	1650.22	355.119	560.787	465.958	567.66
							v991_EVM0001974	6.52373	0	0	0	0	5.63403	1.98642	4.0093
							v991_EVM0001975	0.858231	0	0	0	144.228	0	10.9489	4.1886
							v991_EVM0001978	9.34867	146.945	0	0	4.73218	0	12.9048	17.5736
							v991_EVM0001979	1840.63	1079.27	1278.77	427.101	1258.26	985.055	1106.78	1048.86
							v991_EVM0001980	83.859	0	148.388	41.2345	65.7583	206.418	79.7919	100.988
							v991_EVM0001982	3.77696	0	0	0	13.6284	0	23.4221	11.0624
							v991_EVM0001985	12.5699	0	0	0	86.8509	30.6334	23.25	60.3304
							v991_EVM0001986	132.236	23.012	195.599	74.6223	63.1171	61.1473	98.2429	73.7877
							v991_EVM0001987	0.595086	0	0	0	7.10778	0	0.779747	4.62226
							v991_EVM0001989	9.89832	0	0	0	1.95543	21.8763	19.0278	16.4073
							v991_EVM0001990	25.6211	308.985	28.8022	0	0	0	14.3048	10.4648
							v991_EVM0001991	56.1375	0	8.80779	0	102.302	85.1808	59.5628	79.0428
							v991_EVM0001992	29.5895	0	0	359.07	186.472	54.9699	195.156	109.626
							v991_EVM0001993	27.5391	0	139.313	948.892	0	7.22309	38.7738	24.8921
							v991_EVM0001996	20.9653	320.01	0	614.979	444.923	808.018	467.239	285.114
							v991_EVM0001997	78.6875	16.3438	19.6602	34.7188	55.4975	24.5511	38.7262	51.7129
							v991_EVM0001999	27.0272	0	0	365.404	14.4027	0	57.6013	53.8966
							v991_EVM0002000	1.11723	0	0	0	0	7.1137	26.4742	29.4676
							v991_EVM0002001	0.167118	0	0	0	0	0	0	14.4554
							v991_EVM0002002	0.0502963	0	0	0	0	9.6094	19.6334	11.7402
							v991_EVM0002003	77.0105	42.4061	22.6526	18.868	70.4172	158.945	46.6261	30.2363
							v991_EVM0002004	0.119126	0	0	0	0	0	0	14.1104
							v991_EVM0002005	2.18617	0	0	0	0	0	1.60129	21.2426
							v991_EVM0002007	0.317815	0	27.6925	0	0	0	2.50376	7.55945
							v991_EVM0002008	155.089	376.801	0	0	82.5064	0	28.1905	79.1967
							v991_EVM0002015	0.299121	0	0	0	108.358	591.247	156.735	118.916
							v991_EVM0002017	1.14421	0	0	0	0	47.5546	0.871094	1.04759
							v991_EVM0002018	21.0859	0	73.0422	30.537	40.0299	2.39103	22.7416	15.959
							v991_EVM0002019	1.31878	0	0	0	16.9158	0	173.875	41.7305
							v991_EVM0002020	35.5094	75.9075	0	55.8256	41.9734	13.1232	10.8544	18.1937
							v991_EVM0002022	14.5964	0	0	0	131.461	255.824	261.83	69.2756
							v991_EVM0002023	83.1908	64.1306	136.684	0	45.3514	34.7724	68.4706	89.7761
							v991_EVM0002027	8.54312	0	0	0	0	17.9003	13.4118	29.6438
							v991_EVM0002029	1.50221	0	0	0	6.76569	23.8756	22.5604	7.91055
							v991_EVM0002030	2.73078	0	0	0	0	17.1801	2.92333	13.5321
							v991_EVM0002031	94.8443	84.9745	13.2251	0	54.0602	48.5233	53.2852	47.7676
							v991_EVM0002035	0.468818	0	0	0	16.4149	30.8523	9.79904	10.2846
							v991_EVM0002036	1.22592	0	0	0	0	4.06802	5.98878	3.1015
							v991_EVM0002037	3.31812	317.299	30.1028	1047.62	1876.14	1887.83	856.799	499.43
							v991_EVM0002039	2.98594	0	0	0	0	5.13198	0.117948	0
							v991_EVM0002040	44.6493	0	0	0	90.9852	307.468	96.2277	69.1516
							v991_EVM0002041	24.1667	0	0	0	4.9221	28.1296	34.0023	28.06
							v991_EVM0002042	5.44953	0	0	0	0	0	11.8776	74.8803
							v991_EVM0002043	45.7782	8.92906	42.7831	15.865	33.8367	43.6884	30.3219	35.1819
							v991_EVM0002044	53.7012	0	0	0	30.4374	5.64379	31.8637	61.7421
							v991_EVM0002046	60.2375	96.2415	0	106	43.4824	358.311	354.695	56.8243
							v991_EVM0002047	3.60965	0	0	0	0	0	0.653688	24.6581
							v991_EVM0002049	9.42747	0	0	0	34.7314	180.555	184.322	126.801
							v991_EVM0002051	140.125	0	569.022	0	62.5558	0	32.1189	33.3573
							v991_EVM0002055	2.36491	0	0	0	0	90.0518	180.302	80.9939
							v991_EVM0002056	3.42756	0	0	0	0	0	24.1739	13.3945
							v991_EVM0002057	24.1649	22.7925	0	0	11.4703	28.5525	22.3646	10.6616
							v991_EVM0002058	0.499407	0	0	0	0	0	0.289739	22.826
							v991_EVM0002059	5.40863	0	0	0	43.4394	0	13.9702	10.1715
							v991_EVM0002060	7.09482	0	0	0	0	38.779	11.9755	19.0529
							v991_EVM0002061	12.9726	0	15.9415	0	37.5638	0	12.2986	30.7755
							v991_EVM0002064	8.05064	0	0	0	7.20136	47.2744	23.7993	15.9179
							v991_EVM0002066	29.5018	0	0	0	3.82335	27.002	15.7161	17.7703
							v991_EVM0002069	8.26097	0	0	0	33.3932	64.5311	42.0622	38.2896
							v991_EVM0002070	1456.8	0	387.67	0	407.549	0	110.316	125.467
							v991_EVM0002071	1.53221	0	70.8725	0	0	0	62.1299	22.2502
							v991_EVM0002074	287.51	814.079	231.393	0	163.182	166.371	1719.29	2466.44
							v991_EVM0002075	21.1954	0	0	0	16.2023	158.244	51.6557	45.085
							v991_EVM0002076	21.4224	0	0	0	14.2049	18.5732	14.4192	7.23168
							v991_EVM0002080	3.59188	0	0	0	0	0	0	29.0318
							v991_EVM0002081	0.631741	0	0	0	0	8.27474	0.622403	1.2679
							v991_EVM0002082	1.74913	0	0	0	54.667	91.6806	25.4166	30.0647
							v991_EVM0002084	0.485865	0	0	0	0	0	3.27207	0
							v991_EVM0002087	3.61533	0	72.3665	0	0	26.2967	22.0229	14.6139
							v991_EVM0002088	10.5598	0	107.872	0	0	7.26875	2.78217	30.7474
							v991_EVM0002090	4.58402	0	0	0	17.3808	0	0.205847	0.819338
							v991_EVM0002091	2.1149	0	0	417.429	0	28.0858	1.75065	13.1198
							v991_EVM0002092	16.9463	0	0	0	74.7241	212.88	134.892	180.999
							v991_EVM0002094	129.333	119.286	217.74	136.451	116.093	144.205	47.2699	57.5063
							v991_EVM0002097	1.4295	0	0	0	0	0	2.6777	8.40509
							v991_EVM0002098	0.0466787	0	0	0	0	0	2.39214	2.42029
							v991_EVM0002099	10.2015	0	41.6376	0	5.68661	0	23.0245	26.1124
							v991_EVM0002100	26.3576	64.0783	0	85.39	41.5153	3.16518	40.999	24.7695
							v991_EVM0002101	0.42149	0	480.35	0	15.676	0	11.8184	31.0702
							v991_EVM0002104	0.886816	0	0	0	5.57115	0	4.21481	1.94965
							v991_EVM0002109	368.585	276.692	0	73.0131	170.079	149.144	234.428	241.08
							v991_EVM0002110	27.057	0	515.357	775.136	1292.34	487.583	1382.51	1505.62
							v991_EVM0002113	106.316	95.626	75.2163	0	56.6224	39.5696	58.4013	65.0234
							v991_EVM0002114	11.4963	0	22.4203	0	0	0	32.8994	58.8266
							v991_EVM0002116	16.6246	0	0	0	46.95	2.51878	18.3751	33.911
							v991_EVM0002117	0.338879	0	0	0	0	0	1.78829	21.4125
							v991_EVM0002119	1.92836	0	0	0	25.4684	7.44865	1.82976	1.40877
							v991_EVM0002120	19.9067	136.135	80.7634	0	14.6961	5.59509	20.5232	18.5067
							v991_EVM0002121	42.7681	14.2265	53.0691	44.2355	45.3936	43.6976	71.0137	123.27
							v991_EVM0002122	20.0146	0	0	0	4.32082	1.84065	34.2065	32.2244
							v991_EVM0002123	17.0054	45.5921	0	0	0	25.582	6.17584	9.017
							v991_EVM0002125	75.0473	28.1671	0	0	30.6598	120.694	40.5543	43.9976
							v991_EVM0002129	4.58613	0	0	0	44.2126	0	0	0.695534
							v991_EVM0002130	5.33632	0	88.8238	0	0	0	1.74181	1.27826
							v991_EVM0002131	3.03708	0	41.2137	0	0	17.9631	5.69745	12.6019
							v991_EVM0002135	9.35839	0	0	0	0	8.74836	377.565	83.7877
							v991_EVM0002136	9.15589	0	0	0	0	0	0	0.702237
							v991_EVM0002137	0.06235	0	0	0	0	0	0.850461	0.747777
							v991_EVM0002138	11.0799	0	0	0	0	0	3.71904	17.4332
							v991_EVM0002139	57.143	64.1025	10.6665	76.6081	87.2584	99.1235	83.7195	60.0092
							v991_EVM0002140	5.4412	72.0821	0	0	0	0	0.962651	0
							v991_EVM0002141	0.506116	0	0	0	0	100.678	0	5.81016
							v991_EVM0002142	11.4117	0	0	0	0	0	2.37178	13.8638
							v991_EVM0002143	0.0302033	0	0	0	27.6967	0	8.59855	0
							v991_EVM0002144	185.474	242.44	275.005	38.0989	113.556	109.162	143.82	86.0951
							v991_EVM0002145	0.623029	0	0	0	0	0	13.4428	0
							v991_EVM0002146	297.051	79.1124	86.412	207.496	77.1964	48.4002	31.4	19.9133
							v991_EVM0002149	6.77608	0	0	0	0	0	6.35742	48.7587
							v991_EVM0002150	8.9369	0	0	19.3312	0	16.502	8.63816	26.4449
							v991_EVM0002151	71.3797	0	0	0	75.7462	24.1231	43.1458	53.2241
							v991_EVM0002152	8.08729	0	0	0	0	0	4.28193	1.41843
							v991_EVM0002153	5.2619	0	0	0	19.0118	6.44687	4.28473	25.7985
							v991_EVM0002154	25.5689	187.509	189.999	0	5.1838	0	33.6364	60.1085
							v991_EVM0002155	88.4137	0	0	0	0	74.4268	64.9143	38.5301
							v991_EVM0002157	1.28868	0	0	0	0	5.24625	20.7781	4.81871
							v991_EVM0002158	0.121012	0	0	0	0	0	5.92115	0
							v991_EVM0002159	260.463	231.107	328.09	0	100.144	30.7519	80.7719	179.173
							v991_EVM0002160	0.490878	0	0	0	26.3282	0	0	2.3315
							v991_EVM0002162	0.0143857	0	12.1443	0	7.92149	8.99878	12.9856	9.63751
							v991_EVM0002163	6.48574	0	42.6246	0	0	0	0	2.32437
							v991_EVM0002166	55.8794	318.469	0	0	61.1686	16.2556	44.1729	62.8434
							v991_EVM0002167	0.0247347	0	0	0	0	0	0.681477	1.21319
							v991_EVM0002168	34.0329	0	0	0	78.664	25.1861	14.1939	28.3327
							v991_EVM0002170	14.2783	0	0	162.567	7.00242	27.1928	17.6267	18.7225
							v991_EVM0002180	7.33164	0	0	0	11.8637	18.7262	50.5671	41.0535
							v991_EVM0002181	16.8565	83.6083	0	0	31.3078	54.4447	75.0612	58.4825
							v991_EVM0002182	4.46057	0	0	0	24.1417	0	12.3249	11.9315
							v991_EVM0002183	52.8173	0	0	0	23.4112	0	33.3599	22.5255
							v991_EVM0002184	15.0519	188.344	101.96	0	2.41899	0	0	0.670099
							v991_EVM0002185	57.7662	0	40.0219	0	72.5944	7.54498	100.263	44.7976
							v991_EVM0002186	20.3064	0	0	0	114.508	229.01	214.045	106.308
							v991_EVM0002187	19.5405	0	0	46.967	36.7765	104.14	24.8796	29.3533
							v991_EVM0002188	0.119871	0	0	0	0	2.60519	0.357423	2.05536
							v991_EVM0002189	42.3381	22.2999	5.9462	9.87252	66.2053	90.6613	87.1877	109.019
							v991_EVM0002195	41.2435	0	0	0	16.2474	68.67	16.1574	20.6206
							v991_EVM0002196	94.7875	0	23.132	38.5347	130.497	57.7933	70.1652	86.411
							v991_EVM0002198	5.14288	0	0	0	6.39937	0	2.48961	51.8626
							v991_EVM0002199	225.028	0	120.787	0	102.04	125.043	66.5562	31.1968
							v991_EVM0002200	1685.91	665.467	1594.13	2049.84	2125.46	1412.44	2535.06	2043.59
							v991_EVM0002205	27.7253	0	71.8581	0	2.2347	0	1.06261	15.0551
							v991_EVM0002207	23.6593	0	133.635	0	12.9045	3.63392	31.4804	14.7836
							v991_EVM0002208	34.5943	0	0	0	26.8478	27.3719	11.4353	26.5241
							v991_EVM0002212	24.8326	0	0	0	11.019	22.4191	41.9765	50.0996
							v991_EVM0002214	45.5884	0	13.3648	0	47.5961	59.1813	119.291	55.107
							v991_EVM0002215	29.5825	61.1378	0	0	28.376	1.88456	37.4329	28.3442
							v991_EVM0002216	22.1709	0	0	132.328	10.4316	17.7013	77.3535	53.3854
							v991_EVM0002218	6.12917	0	0	0	5.36565	0	27.3459	34.5256
							v991_EVM0002219	17.973	0	10.9652	0	16.2374	2.24035	19.4903	10.2421
							v991_EVM0002223	42.7917	0	29.1706	0	86.4835	5.40376	25.875	26.1044
							v991_EVM0002224	15.9359	0	13.6251	0	2.96246	45.6297	297.136	178.523
							v991_EVM0002225	212.783	0	0	0	77.4514	288.591	61.932	74.4242
							v991_EVM0002226	70.0352	0	157.728	47.6378	24.7856	16.5488	25.4321	41.0354
							v991_EVM0002228	1.02613	0	122.896	0	6.70602	0	29.5618	82.8485
							v991_EVM0002229	0.841622	0	0	0	5.47812	8.39079	7.95034	167.916
							v991_EVM0002230	50.733	16.7692	8.91528	0	43.3771	67.2183	52.1577	36.6768
							v991_EVM0002231	85.9084	155.929	34.5951	0	86.0033	41.8589	39.7675	56.1903
							v991_EVM0002233	17.249	0	0	0	5.74192	6.6664	15.0737	17.1962
							v991_EVM0002234	0.477898	0	0	0	0	0	1.69488	4.68825
							v991_EVM0002236	0.889186	0	0	0	0	4.19853	14.192	63.3037
							v991_EVM0002239	2416.45	2769.16	896.432	1649.97	1433.09	796.657	2297.08	2567.75
							v991_EVM0002240	128.983	45.9738	226.344	50.975	83.2701	8.09654	79.0052	97.4243
							v991_EVM0002242	32.8571	60.9305	39.2543	966.468	1844.02	1542.93	1196.25	323.657
							v991_EVM0002243	71.2917	0	0	0	81.648	12.0377	69.3806	118.023
							v991_EVM0002245	10.7089	0	0	0	6.00102	32.2494	24.9663	26.7464
							v991_EVM0002246	3.98668	0	0	0	0	2.73155	0	0.675766
							v991_EVM0002248	16.8542	0	0	0	3.97813	20.0171	11.4424	6.20376
							v991_EVM0002249	90.8698	0	0	0	119.568	9.4209	35.4791	53.9605
							v991_EVM0002251	3.76614	0	0	0	0	14.0616	28.33	9.25254
							v991_EVM0002253	15.9356	0	0	0	8.81341	0	12.3279	7.44964
							v991_EVM0002254	854.101	370.766	575.936	357.182	366.774	290.909	666.856	718.018
							v991_EVM0002256	64.0345	0	75.8276	0	14.4267	0	4.46316	15.2779
							v991_EVM0002257	40.956	48.2592	77.1421	0	17.4192	0	27.3173	20.4859
							v991_EVM0002258	0.222424	0	0	0	0	0	0	2.18353
							v991_EVM0002259	58.49	78.8415	0	0	5.70489	19.6296	1.55013	9.32309
							v991_EVM0002260	21.3655	0	0	0	38.5845	0	6.92732	30.0636
							v991_EVM0002261	3.51863	0	21.1724	0	0	0	16.7777	23.7599
							v991_EVM0002262	19.7145	0	0	0	0	0	3.69972	22.08
							v991_EVM0002263	0.126915	0	0	0	0	0	0	2.60619
							v991_EVM0002269	5.27706	0	0	0	0	2.26147	15.1553	17.2817
							v991_EVM0002272	7.83127	0	0	202.236	0	0	9.00022	5.46149
							v991_EVM0002276	0.268994	0	0	0	6.95986	0	0	2.15471
							v991_EVM0002277	51.7536	17.5833	11.8722	52.5225	42.1995	22.3285	48.496	52.9417
							v991_EVM0002281	62.4752	0	27.2034	18.83	47.8408	24.2113	25.0691	20.7701
							v991_EVM0002282	0.430577	0	0	0	16.5921	0	16.4503	15.0728
							v991_EVM0002284	145.287	37.7343	42.4069	0	89.8886	63.2304	67.0323	76.0638
							v991_EVM0002287	42.4312	95.3966	46.7191	0	13.0593	225.593	39.3585	62.0774
							v991_EVM0002290	4.17584	0	0	0	24.2254	0	7.11477	6.79748
							v991_EVM0002291	53.5718	0	0	0	0	8.59304	20.3211	53.3055
							v991_EVM0002292	77.4725	0	0	0	16.4827	0	60.6191	93.6245
							v991_EVM0002294	65.6882	54.8133	87.6194	24.3479	14.3403	42.4373	28.8634	91.4237
							v991_EVM0002295	21.8143	42.6148	0	37.8587	7.41193	2.27203	17.8371	19.8838
							v991_EVM0002296	20.0799	0	0	0	3.17389	2.70415	12.5624	9.27481
							v991_EVM0002298	0.666649	0	0	0	0	0	0.216932	4.77171
							v991_EVM0002300	218.031	112.223	317.563	77.8533	107.161	201.155	198.836	207.432
							v991_EVM0002301	27.6663	0	0	0	22.9104	7.15422	24.2339	81.3916
							v991_EVM0002302	113.93	0	0	0	0	0	20.4041	29.9032
							v991_EVM0002303	16.4061	0	0	0	0	43.8713	131.087	184.642
							v991_EVM0002308	19.7406	0	0	82.4399	4.75234	0	2.32383	19.1132
							v991_EVM0002309	22.4886	533.894	0	0	34.0029	0	2.44481	42.3696
							v991_EVM0002310	1.28889	0	200.033	188.498	0	0	4.757	2.97697
							v991_EVM0002311	15.1623	0	0	307.824	0	0	23.6606	2.91274
							v991_EVM0002313	77.3317	0	0	0	58.038	9.45856	104.052	143.127
							v991_EVM0002314	134.034	53.8457	57.6226	95.6723	61.2325	73.106	109.096	165.444
							v991_EVM0002315	4.26798	0	0	0	27.8394	27.1179	5.89242	12.0631
							v991_EVM0002316	180.084	129.597	53.114	247.816	140.722	266.558	228.338	206.155
							v991_EVM0002317	71.71	62.1901	88.5413	61.2875	39.358	4.11634	50.2502	52.5996
							v991_EVM0002318	0.393907	0	0	0	0	0	1.92668	3.20508
							v991_EVM0002320	0.361447	0	0	0	0	0	4.00383	22.4603
							v991_EVM0002322	14.1528	0	0	0	9.78716	0	29.4674	187.049
							v991_EVM0002323	273.716	620.817	71.3466	104.444	93.8323	159.635	111.856	102.851
							v991_EVM0002324	0.298986	0	0	0	0	2.90284	0.642766	5.19017
							v991_EVM0002325	5.51335	0	0	0	0	0	0.473607	9.98189
							v991_EVM0002328	7.14291	0	565.055	1292.92	21.7452	2.48122	40.0819	128.663
							v991_EVM0002330	9.68664	0	0	0	0	76.3396	40.3034	60.0926
							v991_EVM0002332	9.21522	0	0	0	2.60076	1.10793	6.22421	12.442
							v991_EVM0002333	27.151	58.505	5.16543	0	27.9191	30.6373	27.4445	31.1434
							v991_EVM0002334	67.974	0	30.7884	72.6169	28.4907	28.1695	32.4127	29.8353
							v991_EVM0002335	1.03028	0	24.3393	0	0	0	81.953	95.9283
							v991_EVM0002336	196.695	0	63.1898	52.6328	208.616	187.274	235.198	158.271
							v991_EVM0002337	147.278	65.4532	34.9058	568.896	143.8	25.8647	93.681	153.218
							v991_EVM0002338	22.1457	0	0	0	28.5846	24.7543	12.3068	9.92251
							v991_EVM0002340	1.46008	0	0	0	0	0	7.09669	1.91251
							v991_EVM0002341	0.766109	0	0	0	31.0842	0	21.6996	0.528901
							v991_EVM0002342	9.16816	0	0	0	22.6712	17.2411	15.2499	24.4236
							v991_EVM0002346	57.1874	0	0	0	26.9547	0	25.9691	22.6194
							v991_EVM0002348	4.43385	0	13.7463	0	0	26.9558	39.7592	21.7295
							v991_EVM0002351	2.26155	0	0	0	7.41193	0	16.9094	13.776
							v991_EVM0002353	4.74845	0	0	0	34.8038	0	1.1152	1.23453
							v991_EVM0002356	0.32966	0	0	0	35.5135	15.7433	29.3076	10.5967
							v991_EVM0002358	96.3623	0	0	94.1949	114.956	12.4728	57.1683	68.8197
							v991_EVM0002361	6.17337	0	0	0	0	21.1155	4.114	1.49059
							v991_EVM0002364	199.483	0	89.8538	37.4209	24.3635	77.5146	87.4552	43.0898
							v991_EVM0002365	16.4011	0	0	0	19.3907	6.38727	26.6321	37.7198
							v991_EVM0002366	144.882	373.732	58.6147	587.457	42.9508	11.2952	31.0887	22.2801
							v991_EVM0002367	62.8464	45.5827	0	0	3.69448	0	3.69301	9.3349
							v991_EVM0002371	0.954614	0	0	0	73.9291	211.492	223.446	135.125
							v991_EVM0002372	1.29248	0	0	0	0	0	0.461935	7.47051
							v991_EVM0002373	85.8167	0	151.937	38.1783	69.1317	78.7451	95.9843	98.651
							v991_EVM0002374	2.03666	0	0	0	0	0	0.70172	14.4899
							v991_EVM0002375	185.462	56.0788	29.8566	451.657	123.822	130.586	158.838	213.923
							v991_EVM0002376	1.52029	0	0	139.723	0	0	7.15625	31.008
							v991_EVM0002377	30.7154	0	0	0	0	0	28.1326	13.1852
							v991_EVM0002379	6.94707	0	0	0	9.04491	15.7866	25.9542	24.6915
							v991_EVM0002380	0.358167	0	0	0	0.795977	0	3.00631	3.65314
							v991_EVM0002383	33.6821	16.3674	6.0228	14.5407	38.4541	36.299	34.0454	25.5906
							v991_EVM0002384	2.7236	148.838	15.2002	0	3.30492	16.0072	24.0368	72.0249
							v991_EVM0002385	53.1013	0	0	0	79.7794	47.8712	17.7519	18.905
							v991_EVM0002386	3.40687	0	0	0	0	127.748	14.6356	16.4816
							v991_EVM0002387	36.4349	0	0	0	45.8497	192.606	58.8392	54.3708
							v991_EVM0002388	14.0574	0	0	0	23.9846	53.975	50.1217	61.4937
							v991_EVM0002389	37.9247	45.2306	9.80925	0	6.95845	32.0817	44.286	49.4263
							v991_EVM0002390	3.41314	0	0	0	7.82381	5.19785	13.606	13.5784
							v991_EVM0002391	0.117572	0	0	0	0	17.289	0.343439	1.56775
							v991_EVM0002392	2.65748	0	0	32.208	0	0	4.61839	18.0923
							v991_EVM0002393	53.7804	0	0	22.0781	107.121	25.9212	47.0167	36.8917
							v991_EVM0002394	50.1372	0	0	437.126	38.6656	6.9478	22.0669	35.9965
							v991_EVM0002395	5.29811	0	0	0	29.1141	32.2685	91.0484	64.2489
							v991_EVM0002399	0.180809	0	0	0	0	0	1.79782	7.14613
							v991_EVM0002400	51.7435	0	0	77.3396	6.11727	35.4887	90.191	90.6995
							v991_EVM0002402	0.575832	0	0	0	0	0	0.452251	3.66166
							v991_EVM0002403	0.103081	0	0	0	0	0	0	1.94068
							v991_EVM0002405	10.5402	0	6.90616	0	3.83674	2.60206	6.0995	13.1268
							v991_EVM0002407	770.387	800.619	546.574	309.188	665.319	818.291	1371.58	1067.83
							v991_EVM0002408	0.587257	0	0	0	11.6439	16.7242	8.1069	18.2716
							v991_EVM0002409	0.842692	0	0	0	8.26069	17.9498	17.6243	28.9495
							v991_EVM0002410	5.29847	0	0	0	27.3227	0	7.86755	4.23892
							v991_EVM0002411	24.5721	0	5.39953	14.942	5.49198	16.2107	10.0346	13.4502
							v991_EVM0002413	0.697639	0	0	0	0	17.0145	2.76977	0
							v991_EVM0002416	0.802241	0	0	0	0	12.7181	4.33837	3.25803
							v991_EVM0002418	41.4863	19.1375	0	0	7.79444	18.9171	29.4915	31.2714
							v991_EVM0002419	3.92823	0	0	170.353	0	0	5.47756	9.78571
							v991_EVM0002420	4.98097	0	0	0	58.4706	65.5114	256.971	316.493
							v991_EVM0002421	0.011419	0	0	0	0	0	18.4732	0
							v991_EVM0002422	4.78326	0	0	0	0	8.58913	15.7231	18.2847
							v991_EVM0002425	158.363	74.6123	48.8094	276.968	97.0368	83.7893	85.7985	107.488
							v991_EVM0002426	6.14796	0	0	0	0	3.86687	11.1459	27.1389
							v991_EVM0002428	50.0942	32.1128	24.7002	0	72.2088	1.63198	38.0966	47.1818
							v991_EVM0002431	28.4206	22.8119	24.3309	187.892	210.629	337.075	190.916	203.879
							v991_EVM0002434	10.0257	0	0	0	0	3.22926	9.95011	15.3404
							v991_EVM0002435	3.31967	0	128.581	0	21.3302	218.937	82.7461	74.7863
							v991_EVM0002439	94.1453	0	299.881	0	0	3.11879	13.2617	2.18479
							v991_EVM0002443	184.806	42.4948	53.4795	0	134.662	120.689	73.4837	66.0801
							v991_EVM0002447	0.597718	0	0	0	0	0	4.19895	1.63347
							v991_EVM0002449	6.32402	0	48.4962	0	0	0	68.7853	350.114
							v991_EVM0002450	41.5912	27.6319	7.36796	0	10.3061	17.4476	19.7303	27.7521
							v991_EVM0002452	76.5971	111.186	0	71.4113	39.2864	31.1903	47.4772	57.8518
							v991_EVM0002453	147.892	0	60.5191	470.937	135.502	198.367	188.208	163.734
							v991_EVM0002455	34.8748	0	254.899	0	0	11.8124	10.2779	63.8365
							v991_EVM0002457	0.968046	25.6718	0	0	3.11156	9.97118	8.25132	11.1057
							v991_EVM0002459	69.9586	90.0638	90.6732	31.3996	42.1262	75.3337	59.2423	50.76
							v991_EVM0002460	3.47819	0	0	0	0	0	7.77182	19.3137
							v991_EVM0002463	2.61307	0	146.536	0	0	9.00293	18.9434	27.2654
							v991_EVM0002465	17.6534	0	0	0	57.5483	61.2261	134.41	166.728
							v991_EVM0002466	0.848618	0	0	0	0	4.41524	4.75861	8.12133
							v991_EVM0002467	13.7353	0	0	0	0	0	7.43435	5.14774
							v991_EVM0002469	436.438	196.025	165.609	47.7712	172.402	105.204	57.1076	54.318
							v991_EVM0002472	0.750117	0	0	0	0	0	7.85114	1.41114
							v991_EVM0002473	32.2184	14.1804	7.5623	41.7154	25.6163	35.1579	20.6977	19.9601
							v991_EVM0002474	279.063	111.615	238.945	0	46.787	43.2215	58.3878	40.5527
							v991_EVM0002475	1.18288	141.83	0	0	0	0	16.9287	147.466
							v991_EVM0002476	23.1771	0	0	0	26.6494	97.2798	77.87	46.5387
							v991_EVM0002477	0.0748113	0	0	0	0	0	0	192.371
							v991_EVM0002478	7.9849	0	0	0	0	0	34.0034	137.027
							v991_EVM0002480	18.9896	0	154.74	0	10.7168	4.78163	13.5376	13.7472
							v991_EVM0002481	0.358637	0	0	0	0	47.7112	25.2773	3.78693
							v991_EVM0002483	306.463	285.985	685.201	182	23.0371	182.636	19.5271	286.34
							v991_EVM0002484	66.9637	26.7686	57.9021	24.653	73.1243	47.4598	73.4043	71.6215
							v991_EVM0002485	0.956037	0	0	0	0	3.37774	6.69635	8.63761
							v991_EVM0002486	75.8409	115.086	62.1119	0	167.443	202.578	209.998	250.08
							v991_EVM0002487	3.55752	0	0	0	0	0	0.324282	2.68587
							v991_EVM0002489	0.252636	0	0	0	0	0	2.80194	3.622
							v991_EVM0002490	0.571511	27.8567	0	0	0	3.27014	0	1.58183
							v991_EVM0002493	80.2871	0	34.4166	0	159.44	65.7192	63.4475	54.9306
							v991_EVM0002496	41.4666	0	0	0	105.174	24.6441	43.937	19.3696
							v991_EVM0002497	0.048396	0	0	0	0	16.9798	0	0
							v991_EVM0002498	88.4643	0	0	0	90.3401	26.1856	61.4423	115.424
							v991_EVM0002501	2.69963	0	0	0	29.7505	51.7913	4.76791	55.1496
							v991_EVM0002504	6.09318	0	0	0	0	0	6.49361	15.838
							v991_EVM0002505	13.8777	0	0	0	27.142	0	50.8149	143.921
							v991_EVM0002507	18.4389	57.1483	0	0	0	1.48033	0.856133	2.43477
							v991_EVM0002508	109.717	0	0	31.0373	43.4802	29.146	87.1904	104.678
							v991_EVM0002509	670.136	1636.56	632.153	641.455	356.219	271.595	464.436	516.033
							v991_EVM0002510	27.689	0	0	0	95.1618	57.6529	13.0736	11.0899
							v991_EVM0002511	39.6339	17.1865	26.7328	15.2684	33.621	72.7919	28.3031	28.5628
							v991_EVM0002517	0.0161793	0	0	0	18.7143	0	0	4.73206
							v991_EVM0002518	19.1849	0	0	0	38.6887	0	10.7265	57.1759
							v991_EVM0002519	246.832	116.529	0	128.931	98.1381	143.224	171.945	177.564
							v991_EVM0002521	4.55763	0	0	0	125.942	0	48.5783	35.8804
							v991_EVM0002524	10.2841	0	0	0	24.3713	16.2709	58.4977	85.4111
							v991_EVM0002527	27.9307	0	0	0	15.5488	8.40466	10.8389	27.9584
							v991_EVM0002529	464.536	909.176	162.79	252.365	152.856	31.7948	74.59	102.324
							v991_EVM0002530	4.61635	0	104.81	0	14.6116	4.72149	22.7446	31.1902
							v991_EVM0002531	159.381	0	136.334	0	67.3338	0	7.17491	8.35562
							v991_EVM0002534	0.662405	0	338.262	0	0	0	0	9.25999
							v991_EVM0002537	0.0898727	0	0	0	0	0	1.09151	0.768237
							v991_EVM0002538	13.2064	0	0	0	111.203	227.834	25.2445	87.0476
							v991_EVM0002540	280.218	0	128.455	43.9399	132.914	249.897	185.817	173.424
							v991_EVM0002541	298.693	67.8925	91.6492	170.762	188.338	179.622	235.26	138.401
							v991_EVM0002542	6.53524	0	0	0	6.63074	0	2.34574	18.473
							v991_EVM0002545	22.0637	0	10.0375	0	14.9577	10.2206	7.07453	12.9439
							v991_EVM0002546	20.1265	0	0	0	116.883	146.003	99.8229	52.6713
							v991_EVM0002548	75.3012	0	0	0	113.364	3.6918	28.3659	35.8729
							v991_EVM0002550	19.3873	0	0	73.1778	60.5788	107.1	68.26	99.5366
							v991_EVM0002551	12.3359	0	0	140.021	43.3171	34.6607	7.03835	11.3005
							v991_EVM0002554	11.5394	0	0	388.074	12.7267	40.0675	34.3913	21.0602
							v991_EVM0002555	13.8012	0	0	0	3.57864	12.1858	36.1136	26.5837
							v991_EVM0002556	13.8535	0	7.88058	26.6109	48.8541	70.2268	58.9036	42.4407
							v991_EVM0002562	1.26822	0	0	0	0	0	2.43662	11.0556
							v991_EVM0002563	32.9639	0	0	0	17.1389	26.9193	12.6444	68.172
							v991_EVM0002566	21.0014	0	0	0	0	64.3744	6.81748	15.9754
							v991_EVM0002567	160.324	0	111.087	20.5736	130.24	97.3682	55.3523	107.458
							v991_EVM0002569	19.9835	0	0	0	11.1365	13.6345	14.1157	8.28826
							v991_EVM0002571	25.7832	54.5173	115.847	0	15.8828	5.38581	16.5435	10.9303
							v991_EVM0002574	3.3239	0	0	0	0	0	10.0114	10.8839
							v991_EVM0002575	14.3488	0	22.1856	0	10.8836	4.07556	7.14794	9.43748
							v991_EVM0002577	606.661	1062.22	125.073	382.533	459.42	737.837	450.685	291.873
							v991_EVM0002578	32.0174	0	0	0	0	0	25.1241	2.25637
							v991_EVM0002579	6.02981	0	0	412.006	543.9	458.706	370.197	128.421
							v991_EVM0002582	0.195634	0	0	0	0	0	0.520783	1.85376
							v991_EVM0002583	2.34114	0	0	0	0	0	7.46962	13.8895
							v991_EVM0002584	30.5117	154.786	0	0	0	7.75015	46.5518	59.0152
							v991_EVM0002585	1.51751	0	0	0	0	37.203	11.1913	5.25084
							v991_EVM0002588	22.5385	0	52.1712	0	24.2391	5.79872	17.8836	23.3088
							v991_EVM0002590	2.44024	0	0	0	0	0	4.24918	13.1176
							v991_EVM0002591	40.9291	29.3179	0	0	74.8526	9.35518	7.7683	11.4843
							v991_EVM0002592	0.856352	0	0	0	13.0181	0	4.1333	6.61276
							v991_EVM0002593	4.83322	0	5.79196	0	3.96121	6.7853	16.087	20.6983
							v991_EVM0002594	16.1496	30.9946	0	0	5.76109	72.4882	44.7913	37.2463
							v991_EVM0002595	0.553059	0	0	0	0	4.87392	12.3249	54.5776
							v991_EVM0002599	7.94488	0	0	0	8.17385	6.18771	3.30033	3.49133
							v991_EVM0002600	27.418	169.064	0	62.2484	68.554	77.9406	81.7425	56.1116
							v991_EVM0002601	2084.49	540.992	587.737	0	719.23	310.381	121.447	314.727
							v991_EVM0002603	25.7222	0	0	12.5619	0.584289	68.7632	21.7281	23.1569
							v991_EVM0002604	8.53152	0	0	62.7591	4.04592	66.4122	111.121	94.2331
							v991_EVM0002605	15.4851	68.9604	114.573	62.4545	6.64273	4.25138	31.1757	54.0602
							v991_EVM0002606	29.9899	0	0	0	83.32	62.7702	56.8969	98.9906
							v991_EVM0002607	1.46756	211.404	0	0	0	0	1.18727	0.962341
							v991_EVM0002610	9.69682	0	0	0	42.1787	38.8554	34.6459	18.0747
							v991_EVM0002611	9.22378	0	0	0	3.05752	5.7002	10.7337	27.1737
							v991_EVM0002612	9.95633	0	0	0	6.42966	2.05751	4.47328	9.02293
							v991_EVM0002613	67.0968	0	43.1797	35.9657	53.0042	31.0884	73.6035	51.7104
							v991_EVM0002614	128.626	269.918	26.6076	57.5102	38.5799	75.9218	60.5583	82.789
							v991_EVM0002616	44.3092	0	13.124	0	67.4494	42.1189	28.542	43.3266
							v991_EVM0002617	0.228261	0	68.1785	94.0222	148.982	0	0	0
							v991_EVM0002618	47.4087	0	6.4069	14.8368	21.9792	26.6945	16.6646	16.1266
							v991_EVM0002619	2.59741	0	0	0	66.2876	26.0932	74.5433	37.3782
							v991_EVM0002620	9.65524	0	0	0	0	1.39878	15.7884	8.49129
							v991_EVM0002622	71.1558	0	0	0	35.9387	0	17.5876	32.5811
							v991_EVM0002623	1.45036	0	0	0	0	6.44424	2.12844	9.17868
							v991_EVM0002624	0.048523	0	0	0	0	0	0.674055	2.76565
							v991_EVM0002626	4.08064	0	0	0	12.9595	28.9489	27.6095	12.648
							v991_EVM0002627	29.0938	4.24636	27.1281	3.77243	8.74254	7.07248	4.0864	8.56662
							v991_EVM0002628	1.88658	340.638	0	0	0	0	16.5535	17.6949
							v991_EVM0002629	1.17327	0	0	0	4.52118	3.85203	12.1476	19.5945
							v991_EVM0002630	0.239995	0	0	0	22.7699	0	5.84417	9.26329
							v991_EVM0002632	22.4361	45.8311	0	0	0	0	6.36655	21.0699
							v991_EVM0002634	45.5798	469.656	0	0	94.4155	126.906	210.918	203.411
							v991_EVM0002635	46.6737	0	257.168	37.634	28.7546	10.484	60.7355	44.805
							v991_EVM0002637	2.34207	0	0	0	0	0	60.7877	180.774
							v991_EVM0002638	2.77579	0	0	0	16.9882	0	8.94827	64.1409
							v991_EVM0002640	85.3109	495.829	18.1597	0	69.8244	77.0524	69.1868	83.6751
							v991_EVM0002641	1.87282	0	0	0	2.42573	2.06671	0.453402	2.70897
							v991_EVM0002642	8.9939	0	0	0	7.37877	22.6757	18.9551	24.4774
							v991_EVM0002644	11.2414	0	0	15.2884	1.99543	38.7191	7.55151	9.97664
							v991_EVM0002646	1.51177	0	0	0	0	0	6.9805	44.7736
							v991_EVM0002647	0.085296	67.1111	0	0	34.8425	15.8228	13.8952	1.98314
							v991_EVM0002648	16.227	0	0	0	0	4.35816	11.3251	17.7343
							v991_EVM0002649	62.1163	229.342	19.081	63.5727	84.4404	21.1847	69.3253	48.1072
							v991_EVM0002651	8.51209	0	207.007	0	0	15.3495	26.1463	10.5768
							v991_EVM0002652	0.952805	0	0	0	0	0	7.83475	3.75412
							v991_EVM0002654	83.5837	16.5491	26.506	62.3309	58.6116	51.943	45.3498	50.1296
							v991_EVM0002655	175.178	105.215	333.424	51.4145	117.862	71.1637	142.823	149.657
							v991_EVM0002657	22.5927	41.4042	87.9825	286.313	2221.3	4418.76	1589.51	522.564
							v991_EVM0002658	17.8526	0	20.4056	0	50.9695	85.7717	82.6085	46.5459
							v991_EVM0002659	25.9828	0	106.271	0	3.85436	18.2517	12.3807	16.9037
							v991_EVM0002663	12.2753	0	0	0	7.17593	29.3637	50.3272	69.3348
							v991_EVM0002664	0.625503	0	0	0	0	0	12.0992	36.1374
							v991_EVM0002666	0.918288	0	0	0	9.33412	0	3.19181	7.97418
							v991_EVM0002670	0.876966	0	40.9071	0	0	0	26.6806	30.8295
							v991_EVM0002671	0.0133587	0	0	0	0	0	0.553644	0
							v991_EVM0002672	74.3735	0	0	346.261	396.984	508.216	371.524	234.86
							v991_EVM0002674	12.6377	43.9567	74.7497	0	17.7786	8.9622	45.7405	64.8861
							v991_EVM0002676	38.9837	578.43	328.35	131.914	231.002	648.796	322.742	179.177
							v991_EVM0002679	199.091	139.477	124.259	148.527	44.3499	66.939	41.4474	40.9209
							v991_EVM0002680	24.566	0	0	0	48.651	159.809	17.6052	7.34834
							v991_EVM0002681	0.640701	0	0	0	0	0	14.1127	53.0697
							v991_EVM0002682	3.57071	0	0	0	0	4.82077	15.5096	14.9044
							v991_EVM0002684	41.493	0	0	15.7813	17.322	29.775	30.7226	39.6948
							v991_EVM0002687	92.105	29.3048	15.628	42.673	48.8967	94.7058	61.092	49.9038
							v991_EVM0002688	31.9738	0	0	9.88864	54.9525	45.2241	44.0549	47.2627
							v991_EVM0002689	11.2871	0	0	0	7.36169	0	0.314516	9.3349
							v991_EVM0002691	83.6151	0	13.4133	0	38.6589	49.6812	39.7141	31.0034
							v991_EVM0002693	38.5765	0	147.761	64.1298	43.0467	0	13.8573	18.583
							v991_EVM0002694	60.1456	199.574	92.4812	0	24.1066	0	23.1133	104.809
							v991_EVM0002695	1.50034	0	0	0	0	0	3.4632	13.2234
							v991_EVM0002697	0.149577	0	0	0	0	0	1.53671	8.51778
							v991_EVM0002699	18.0812	0	70.4927	0	13.7996	0	34.9137	71.0996
							v991_EVM0002701	12.1731	0	0	95.1581	69.3622	111.136	76.8569	54.3238
							v991_EVM0002708	0.009498	0	0	0	0	0	0	2.4741
							v991_EVM0002711	2.4452	0	0	0	0	13.3299	8.97816	10.5453
							v991_EVM0002712	3.4254	0	0	0	24.686	50.1699	16.6416	30.0381
							v991_EVM0002713	0.914229	0	0	0	18.0424	0	0	1.44853
							v991_EVM0002714	160.604	48.6191	16.1258	0	121.881	22.4549	88.8467	68.8121
							v991_EVM0002715	2.81278	0	0	0	11.3432	0	27.0829	13.1337
							v991_EVM0002718	39.524	0	0	0	9.13468	44.9242	69.1221	72.4598
							v991_EVM0002720	1.798	0	0	0	2.66905	12.8747	3.69032	3.26646
							v991_EVM0002726	92.1237	108.854	13.8408	0	41.4805	107.023	71.3044	66.569
							v991_EVM0002730	108.194	0	177.941	0	72.2522	42.4111	80.4834	72.758
							v991_EVM0002731	13.6837	0	48.5419	0	43.2784	19.3055	35.1673	25.4884
							v991_EVM0002735	20.9782	0	10.6052	0	67.3009	7.80552	19.5672	14.2575
							v991_EVM0002737	54.2662	67.9524	35.7368	8.7249	29.0271	19.3096	21.7784	19.2434
							v991_EVM0002738	31.6885	0	78.7649	0	8.57022	47.2056	43.4367	64.0512
							v991_EVM0002739	2.61114	0	0	0	0	0	0.369199	0.613228
							v991_EVM0002740	24.551	208.561	16.298	36.8606	35.6141	0	103.672	217.31
							v991_EVM0002743	53.7707	106.393	32.5698	0	19.9971	22.24	8.77528	13.774
							v991_EVM0002744	52.7379	59.7413	129.889	57.4553	101.358	336.714	91.1461	72.6301
							v991_EVM0002747	8.08077	0	0	0	0	7.2135	6.98215	20.6878
							v991_EVM0002751	19.3501	0	21.0951	51.8336	70.6238	49.7748	136.719	98.8636
							v991_EVM0002753	2.99446	0	0	0	21.1578	32.5386	23.1148	4.97167
							v991_EVM0002761	35.5683	48.0822	0	0	46.4135	19.0003	15.8279	15.9317
							v991_EVM0002762	717.604	707.92	423.892	74.6979	406.147	486.595	144.947	188.553
							v991_EVM0002765	26.0108	0	0	61.019	4.95901	9.6287	16.6239	14.7754
							v991_EVM0002766	48.9886	41.3049	0	22.3749	99.7186	86.7217	106.348	92.2436
							v991_EVM0002767	173.219	0	60.3238	101.506	35.2736	137.71	2.1537	137.824
							v991_EVM0002768	53.786	126.061	26.4358	30.1316	26.5387	69.6968	15.5487	46.1856
							v991_EVM0002770	0.721156	0	28.8578	0	0	35.1146	108.538	6.02802
							v991_EVM0002771	52.1181	0	0	0	17.0298	55.0689	72.4269	148.929
							v991_EVM0002775	16.5884	0	0	0	0	32.7274	10.6848	71.5842
							v991_EVM0002776	0.06225	0	0	0	0	0	7.09065	0.608861
							v991_EVM0002780	19.6885	0	19.2379	0	264.316	534.058	114.59	111.609
							v991_EVM0002782	19.487	117.487	0	0	19.9811	63.0953	46.2917	25.3568
							v991_EVM0002783	0.560953	0	0	0	0	0	19.5022	13.1112
							v991_EVM0002784	1.79445	0	45.5411	0	0	0	7.233	13.4711
							v991_EVM0002785	41.1485	0	0	0	31.4251	13.6291	11.9778	18.9072
							v991_EVM0002787	6.02941	0	0	0	0	0	1.53317	2.15596
							v991_EVM0002790	2.31371	0	0	0	18.5308	59.8423	7.87226	6.17223
							v991_EVM0002791	34.5772	110.393	36.9852	61.6121	8.04157	6.66868	33.2801	27.9207
							v991_EVM0002794	227.678	0	0	74.6039	141.318	20.4989	204.02	216.974
							v991_EVM0002795	347.348	296.203	37.3737	46.6863	161.897	306.547	382.046	524.513
							v991_EVM0002796	470.169	808.459	606.556	73.4752	97.5898	95.905	51.9366	95.075
							v991_EVM0002797	2.28739	0	0	0	0	0	1.43003	8.50424
							v991_EVM0002799	32.1894	0	0	24.8886	25.9467	13.2474	19.8285	35.5834
							v991_EVM0002800	1226.9	3906.56	995.128	339.925	371.304	84.0546	84.4561	160.043
							v991_EVM0002801	0.414594	0	0	0	0	2.10221	2.09753	8.23171
							v991_EVM0002802	1.65866	0	0	0	0	0	5.1165	45.1442
							v991_EVM0002804	1.23106	0	0	0	0	24.0654	6.18227	9.20049
							v991_EVM0002805	3.59578	0	0	0	0	0	0	11.4391
							v991_EVM0002810	160.643	87.5127	142.463	78.8502	118.042	104.363	63.7607	78.9981
							v991_EVM0002812	15.4601	0	0	29.0101	12.2939	4.40906	13.0169	17.0919
							v991_EVM0002813	13.6963	0	103.233	0	0	0	167.585	354.729
							v991_EVM0002815	21.3757	0	0	0	5.39911	10.4832	15.9084	19.4226
							v991_EVM0002816	1520.81	1540.44	1816.79	2889.69	1544.92	691.506	1629.43	1567.77
							v991_EVM0002817	30.2368	0	0	0	32.4043	28.6748	5.35521	18.6053
							v991_EVM0002819	3.05493	0	0	0	0	0	4.50596	11.6369
							v991_EVM0002821	352.565	0	295.973	0	101.995	276.751	126.119	160.713
							v991_EVM0002822	35.9392	18.3714	9.83012	59.2953	30.0288	39.0248	28.4839	34.9195
							v991_EVM0002824	4.47076	0	0	0	0	91.8314	10.426	9.38748
							v991_EVM0002825	16.6772	0	0	0	0	0	3.50828	3.77826
							v991_EVM0002826	2.47473	0	0	0	0	0	4.18186	9.64143
							v991_EVM0002827	1.09725	0	0	0	6.48457	0	24.9606	3.89744
							v991_EVM0002828	10.1668	0	0	0	109.253	67.989	24.7422	14.6997
							v991_EVM0002833	2.69304	80.0783	0	0	44.6166	227.033	2072.6	582.779
							v991_EVM0002834	0.49406	0	0	0	0	10.4334	3.05644	17.4416
							v991_EVM0002836	0.713207	0	0	0	0	0	0	4.09467
							v991_EVM0002840	0.780575	0	0	0	0	0	3.07357	18.0802
							v991_EVM0002842	23.3304	0	52.2981	51.6528	172.444	266.535	159.206	78.6198
							v991_EVM0002844	186.869	276.08	164.514	253.476	109.927	79.1204	101.234	143.832
							v991_EVM0002847	74.0572	31.7696	91.0677	29.8611	94.6327	3.97587	30.0607	417.993
							v991_EVM0002849	1454.76	1833.48	4164.58	544.57	426.14	139.767	217.108	657.443
							v991_EVM0002850	4.68313	0	0	0	0	0	17.2227	19.515
							v991_EVM0002851	1.53718	0	0	0	67.0426	9.60279	0	7.99839
							v991_EVM0002853	56.6923	0	100.365	20.5162	15.6332	7.51442	21.5453	36.1355
							v991_EVM0002854	248.707	47.6283	131.795	40.0102	554.897	434.159	217.23	104.409
							v991_EVM0002855	31.3673	0	36.662	0	27.9995	6.79152	23.5849	27.0147
							v991_EVM0002856	92.9786	46.4205	41.1962	0	25.3598	0	6.3506	11.4543
							v991_EVM0002857	68.8718	0	36.2928	15.173	50.5099	35.7513	60.2102	42.206
							v991_EVM0002858	8.78476	0	29.2928	0	12.7381	0	155.357	238.626
							v991_EVM0002860	10.8914	0	0	0	4.3045	9.30447	30.8994	36.4945
							v991_EVM0002862	182.172	124.227	199.821	0	41.7429	0	20.6407	51.1183
							v991_EVM0002865	0.509795	0	0	0	0	4.13474	13.4644	11.6775
							v991_EVM0002867	0.673744	0	0	0	0	0	7.58763	17.7163
							v991_EVM0002868	14.6053	22.9035	24.3344	0	8.3986	0.997849	10.9803	9.52688
							v991_EVM0002869	63.7894	0	214.245	0	24.1417	0	7.42028	29.236
							v991_EVM0002870	46.2545	0	311.081	0	116.222	19.0729	88.749	94.4458
							v991_EVM0002871	62.5162	0	0	0	33.8093	25.4485	36.765	62.6498
							v991_EVM0002873	20.505	43.572	14.404	213.948	9.44799	10.7448	34.2918	106.707
							v991_EVM0002874	0.15204	0	0	0	0	0	35.167	20.8753
							v991_EVM0002877	113.27	286.132	12.4962	107.982	64.7655	55.8859	34.1021	58.4821
							v991_EVM0002881	1.72832	0	0	0	0	23.5277	26.7392	19.9459
							v991_EVM0002882	205.453	72.3989	48.4426	82.8353	243.608	65.4192	193.467	221.856
							v991_EVM0002891	4.35683	0	0	0	0	5.39927	26.4364	14.9683
							v991_EVM0002894	13.2328	0	14.2755	0	75.0627	160.41	88.3192	123.777
							v991_EVM0002899	515.05	500.268	419.793	476.213	166.113	34.6072	96.4115	163.047
							v991_EVM0002900	106.703	0	27.4648	0	41.0432	41.0345	37.5838	34.8283
							v991_EVM0002901	89.8839	0	0	0	25.6923	47.6347	88.4674	78.9006
							v991_EVM0002904	6.02066	0	0	0	0	9.75881	20.4356	28.409
							v991_EVM0002907	1234.95	988.709	1516.83	437.038	885.918	868.33	1307.09	1492.69
							v991_EVM0002912	103.192	121.184	298.838	68.3855	32.926	15.2092	144.762	142.299
							v991_EVM0002914	52.1154	58.2971	0	0	6.75968	0	18.7479	19.2625
							v991_EVM0002915	12.5661	0	0	0	5.41087	0	1.25887	2.55088
							v991_EVM0002917	62.0574	55.2055	0	0	16.0297	66.0775	54.1225	77.6579
							v991_EVM0002918	5.10859	0	0	0	0	0	2.48384	1.1796
							v991_EVM0002919	76.2834	74.6351	56.2891	26.1074	79.2348	93.5532	57.1442	64.9312
							v991_EVM0002921	135.608	0	32.6529	91.6077	71.9519	71.063	100.883	96.0204
							v991_EVM0002922	27.2774	0	0	0	3.98566	46.773	23.6257	18.9457
							v991_EVM0002923	6.61648	0	0	0	0	2.84921	13.5016	30.7294
							v991_EVM0002924	0.305759	0	0	163.597	11.6967	3.74299	22.9484	12.7342
							v991_EVM0002925	12.7215	64.9142	0	0	43.2329	78.4489	48.3393	37.1033
							v991_EVM0002930	0.110598	0	0	0	12.2854	0	0	0
							v991_EVM0002931	60.9342	88.009	21.5766	11.9811	66.0121	55.6098	43.3513	42.1144
							v991_EVM0002932	0.386595	0	0	138.932	13.4834	37.372	126.547	608.167
							v991_EVM0002933	109.113	44.307	160.763	168.43	70.0711	65.2863	95.2314	71.8794
							v991_EVM0002938	200.721	77.1761	0	77.0852	294.459	245.33	211.023	189.563
							v991_EVM0002939	6438.51	5546.46	4281.22	4875.68	3044.38	1562.78	3157.67	3307.04
							v991_EVM0002942	22.6039	0	12.8116	35.3358	24.9438	37.8607	39.3671	53.3255
							v991_EVM0002947	103.648	0	523.136	0	326.282	177.97	170.926	146.646
							v991_EVM0002953	11.3447	0	0	0	6.22183	2.3681	7.04626	15.0511
							v991_EVM0002954	103.729	109.077	72.6012	30.2357	98.5567	55.7348	72.8347	73.9059
							v991_EVM0002956	9.50684	0	0	0	0	9.55476	30.4711	56.082
							v991_EVM0002957	5.5939	0	0	0	4.23109	0	7.48094	19.2967
							v991_EVM0002958	2.59841	0	0	33.8549	10.2298	28.4536	26.3035	23.1864
							v991_EVM0002961	15.2002	1958.22	0	0	0	111.283	98.2884	708.756
							v991_EVM0002962	6.61399	0	0	59.2359	100.713	83.2374	82.9024	31.8721
							v991_EVM0002963	6.38681	62.1062	0	0	17.7921	0	34.5906	47.1077
							v991_EVM0002965	23.3031	0	0	0	53.1792	73.5005	83.3541	41.7615
							v991_EVM0002966	0.583718	0	0	0	0	0	0	282.507
							v991_EVM0002967	0.155994	0	0	0	36.6795	0	0	0.490517
							v991_EVM0002968	26.8811	21.5352	0	0	9.89701	18.2059	26.8123	17.6629
							v991_EVM0002969	113.342	253.967	0	21.6035	129.04	88.8427	143.359	155.085
							v991_EVM0002970	37.3875	0	0	76.2707	27.6408	171.658	9.84028	29.4043
							v991_EVM0002971	23.1641	14.2204	0	12.6333	32.8675	12.8063	47.25	54.1862
							v991_EVM0002972	2.57155	0	0	49.4605	0	5.18843	37.3274	40.4769
							v991_EVM0002973	305.413	61.1983	97.5751	123.761	153.372	57.3893	76.5958	57.6898
							v991_EVM0002977	1.48098	0	0	0	3.17313	2.16279	7.65402	69.9878
							v991_EVM0002978	67.8397	37.1333	0	40.5901	34.7678	0	20.3661	36.4767
							v991_EVM0002979	4.24196	0	0	0	0	0	7.78637	0.290675
							v991_EVM0002980	1889.48	3796.76	3025.28	750.851	615.563	213.195	110.912	72.1172
							v991_EVM0002984	4.51074	0	0	0	0	0	10.0254	13.4052
							v991_EVM0002985	130.546	112.884	86.0296	0	40.8636	51.3304	7.21982	13.1044
							v991_EVM0002986	0.0202967	624.448	426.24	120.622	59.6776	1008.25	466.298	817.824
							v991_EVM0002987	10.0147	0	0	0	0	0	30.6253	58.1107
							v991_EVM0002990	112.071	35.6629	443.473	0	74.4559	269.422	266.247	184.283
							v991_EVM0002992	83.6916	58.5188	10.4374	63.5619	63.9601	40.6183	42.6967	35.3859
							v991_EVM0002994	2309.66	1672.32	840.157	1547.18	1161.61	669.627	567.68	549.75
							v991_EVM0002995	437.813	1078.8	147.103	0	199.719	592.876	294.508	411.239
							v991_EVM0002997	8.1805	0	5.65124	31.1218	10.6439	19.0364	25.9598	25.0113
							v991_EVM0003001	0.384248	0	0	0	0	0	1.88115	7.5804
							v991_EVM0003002	69.0719	0	0	88.2516	195.54	235.705	144.204	68.6642
							v991_EVM0003013	30.8209	0	0	158.687	10.9683	14.7267	33.6376	30.1182
							v991_EVM0003015	0.066993	0	0	0	0	0	0	2.10352
							v991_EVM0003016	9.25031	0	0	0	7.07141	1.52665	3.75053	4.77128
							v991_EVM0003020	161.973	0	35.9302	127.601	0	9.63134	157.192	278.464
							v991_EVM0003021	183.006	0	246.431	30.042	124.167	254.011	191.169	227.696
							v991_EVM0003023	181.955	0	75.7825	319.142	138.481	46.2	115.933	96.6511
							v991_EVM0003024	21.3487	15.5002	8.32162	56.7826	76.2698	46.1749	39.8596	32.5396
							v991_EVM0003026	299.524	44.8553	171.324	24.8675	74.4581	0	72.5051	76.6117
							v991_EVM0003027	19.7804	0	0	0	5.67087	26.8535	4.7404	13.4391
							v991_EVM0003029	302.12	169.625	186.614	0	90.942	46.9162	107.374	57.7052
							v991_EVM0003030	76.1518	0	12.529	143.56	377.593	268.886	170.996	87.9234
							v991_EVM0003031	38.0467	0	125.396	29.8638	13.6912	0	33.134	26.3589
							v991_EVM0003032	399.134	214.845	122.839	356.468	286.59	512.306	585.742	592.855
							v991_EVM0003036	1329.41	810.317	576.555	305.877	625.009	387.175	240.657	343.302
							v991_EVM0003038	88.446	227.861	162.666	1540.3	1176.51	710.804	588.923	164.978
							v991_EVM0003041	0.487615	0	0	0	0	10.6041	0.487561	8.78263
							v991_EVM0003043	90.5013	0	368.294	151.202	20.0502	172.578	76.2328	85.9026
							v991_EVM0003045	5.12882	0	0	133.197	53.2969	0	11.1253	25.388
							v991_EVM0003049	25.5486	0	0	0	4.78808	21.3456	26.9302	42.5823
							v991_EVM0003050	0.185244	0	0	0	0	0	1.06671	3.94722
							v991_EVM0003051	162.49	149.227	39.7703	396.344	167.781	217.521	116.858	165.699
							v991_EVM0003053	74.3593	47.8763	58.7138	0	40.5585	21.0056	61.1741	54.8969
							v991_EVM0003054	19.9481	0	28.1599	0	7.81035	30.9135	18.2041	19.203
							v991_EVM0003055	16.1581	0	0	0	0	60.5401	20.9608	68.1536
							v991_EVM0003057	39.232	0	15.438	176.933	31.3489	34.3749	39.8709	41.648
							v991_EVM0003058	1343.83	1347.96	1190.07	440.22	956.964	701.557	1637.33	1587.95
							v991_EVM0003059	134.659	0	15.7761	0	40.291	8.76741	6.11491	16.2057
							v991_EVM0003060	57.4583	0	0	0	8.74097	189.703	26.2782	183.566
							v991_EVM0003061	0.065288	0	0	0	0	0	0	2.03574
							v991_EVM0003062	0.638449	63.001	0	55.9696	222.048	526.852	345.699	214.148
							v991_EVM0003065	0.357924	0	0	0	0	0	0.2605	3.47126
							v991_EVM0003067	16.2718	38.4213	0	0	23.4555	29.5032	39.2552	37.7182
							v991_EVM0003068	21.9812	0	216.329	0	19.7794	94.5005	30.928	55.7721
							v991_EVM0003069	23.0912	124.803	0	0	6.89111	6.20604	46.098	74.4238
							v991_EVM0003071	33.388	0	0	0	0	3.82249	38.1407	37.0905
							v991_EVM0003073	29.992	283.272	0	0	0	40.5842	14.4943	12.736
							v991_EVM0003074	117.197	0	0	49.6766	31.0036	69.615	75.1426	44.4887
							v991_EVM0003075	168.605	277.342	281.854	0	28.8161	5.91204	51.5293	223.549
							v991_EVM0003077	12.0999	0	0	0	16.2713	20.849	5.29807	5.09618
							v991_EVM0003078	0.732925	0	0	0	0	0	3.26966	14.2425
							v991_EVM0003080	107.346	66.3137	35.3646	117.825	147.698	204.201	112.197	127.139
							v991_EVM0003081	7.77649	0	0	0	6.40485	36.0194	1.27568	4.19295
							v991_EVM0003082	20.2809	117.165	0	0	7.614	0	1.85832	45.014
							v991_EVM0003084	0.0545353	0	0	0	0	116.24	28.357	13.0537
							v991_EVM0003086	0.402304	0	0	0	0	0	2.22473	17.3285
							v991_EVM0003087	3.37456	2362.42	1132.67	3588.92	185.038	158.233	21.9847	9.58362
							v991_EVM0003088	27.2865	0	14.8769	0	13.1191	8.2677	24.435	28.3839
							v991_EVM0003091	175.493	0	24.7411	0	98.9513	83.2637	158.878	160.519
							v991_EVM0003093	82.6267	99.1447	147.917	0	443.294	664.052	315.214	228.188
							v991_EVM0003095	32.6348	0	101.8	0	49.9178	47.6594	11.4284	8.84362
							v991_EVM0003096	23.9496	0	0	126.725	0	5.3064	46.5879	37.0486
							v991_EVM0003099	0.815665	0	0	0	0	0	5.19866	2.66877
							v991_EVM0003101	43.5032	0	0	0	2.70725	31.0138	39.2376	43.683
							v991_EVM0003102	22.1993	0	12.9491	0	8.44646	2.39879	11.8365	17.7449
							v991_EVM0003103	0.660134	0	0	0	11.2534	0	6.42041	2.46286
							v991_EVM0003104	32.274	0	0	0	5.8814	23.9848	49.5077	41.8632
							v991_EVM0003106	172.292	71.2554	39.3604	71.9094	118.176	117.251	119.611	127.199
							v991_EVM0003107	0.410215	0	0	0	0	23.733	0.446283	0
							v991_EVM0003109	3.4712	0	0	0	0	0	0	0.949166
							v991_EVM0003110	121.706	86.9239	92.3552	0	82.1561	32.7571	56.5764	72.8488
							v991_EVM0003112	6.00966	0	170.922	0	7.45553	29.397	13.8165	7.71381
							v991_EVM0003114	33.5188	0	0	48.4327	0	5.38581	17.7136	29.9524
							v991_EVM0003115	61.0413	0	11.7882	0	44.3005	35.1174	59.2929	38.5451
							v991_EVM0003116	17.6439	33.6846	0	0	11.3561	4.15329	18.017	18.5698
							v991_EVM0003117	167.403	42.2773	47.5212	0	137.805	108.28	91.3646	140.698
							v991_EVM0003119	0.170426	0	0	0	7.54023	0	12.8732	6.94546
							v991_EVM0003129	4.6714	0	0	0	8.14699	42.066	7.89045	9.16237
							v991_EVM0003131	153.135	62.5428	113.235	37.8027	195.363	215.706	159.948	54.4184
							v991_EVM0003132	56.4456	47.8869	0	84.4003	20.4042	21.6347	42.7074	59.8114
							v991_EVM0003135	14.3413	306.361	0	199.189	197.201	76.0126	75.4713	86.7055
							v991_EVM0003136	109.659	29.7565	39.2758	16.7765	37.2062	23.6549	52.7281	42.3927
							v991_EVM0003138	3.97625	0	0	0	0	0	0.559486	3.88091
							v991_EVM0003144	33.1032	38.8378	51.8733	0	56.8511	57.8347	82.6846	65.6462
							v991_EVM0003145	1.19771	0	0	0	629.067	746.992	256.842	107.279
							v991_EVM0003146	0.388772	0	0	81.5864	0	8.57077	18.0195	14.9046
							v991_EVM0003147	13.377	0	0	0	23.9823	3.82441	11.1249	13.8517
							v991_EVM0003148	104.87	128.794	0	0	38.5292	50.2667	33.9134	58.286
							v991_EVM0003151	26.9486	0	19.3175	195.876	311.116	653.663	299.138	92.9669
							v991_EVM0003152	9.57443	0	0	0	7.4877	6.62486	5.4843	21.147
							v991_EVM0003155	7.1248	0	0	0	0	1.62717	13.9989	32.9718
							v991_EVM0003156	0.777114	0	0	0	0	0	5.64428	5.85778
							v991_EVM0003157	40.5695	0	32.8474	0	45.6075	0	27.0699	14.7432
							v991_EVM0003159	41.0162	0	10.6828	132.628	109.164	99.6235	64.0225	37.2457
							v991_EVM0003160	28.8896	0	106.704	203.315	21.2148	6.59453	41.8096	27.437
							v991_EVM0003161	138.887	0	0	0	54.7626	20.8909	76.5476	40.5629
							v991_EVM0003163	0.309191	0	0	0	0	48.2936	11.1439	0.658002
							v991_EVM0003166	1.84066	0	0	0	0	0	0.871952	171.275
							v991_EVM0003167	104.103	0	0	35.6706	234.63	147.923	126.74	109.924
							v991_EVM0003168	22.3715	0	0	9.73987	42.5782	8.92542	11.1196	15.6114
							v991_EVM0003169	26.2004	0	0	0	27.81	6.28062	45.9099	35.9394
							v991_EVM0003170	107.961	342.952	366.587	680.014	2638.56	5021.13	2600.46	1112
							v991_EVM0003172	0.615017	0	0	0	0	24.7185	64.5072	102.617
							v991_EVM0003173	0.985897	0	0	0	0	0	0.232737	4.85897
							v991_EVM0003174	4.73061	0	130.151	0	9.42515	0	10.9564	35.0131
							v991_EVM0003177	112.789	289.742	88.1787	49.2931	111.604	61.6062	101.335	94.6478
							v991_EVM0003178	781.064	85.4452	598.418	242.613	647.992	752.286	831.627	480.398
							v991_EVM0003180	0.316904	0	0	0	0	0	42.5132	75.6865
							v991_EVM0003181	1.69926	0	0	0	1.1632	8.07094	7.81826	4.47203
							v991_EVM0003184	46.6376	0	148.127	0	5.07219	6.86841	22.3905	13.8872
							v991_EVM0003185	6.96434	10.1855	0	0	0.658409	4.2615	3.18409	3.42731
							v991_EVM0003186	2.89225	0	0	0	1.79142	4.57888	15.9821	23.8301
							v991_EVM0003187	120.108	0	0	0	55.8779	114.724	235.742	488.782
							v991_EVM0003188	0.826117	0	0	0	19.6573	19.176	129.669	79.9
							v991_EVM0003189	66.3318	0	21.5699	125.171	221.375	115.167	93.6081	52.8795
							v991_EVM0003191	30.7361	0	70.29	0	1.66417	0	8.64457	21.919
							v991_EVM0003193	33.2027	42.8654	0	5.01404	18.4873	2.11735	15.7319	12.0375
							v991_EVM0003196	0.259787	0	0	0	17.0126	89.3832	71.7843	76.0592
							v991_EVM0003199	720.289	1303.49	567.382	1722.13	3081.86	3537.73	1117.56	585.58
							v991_EVM0003200	4.79168	0	0	0	0	299.325	330.345	313.848
							v991_EVM0003201	31.0332	161.145	0	86.5741	287.182	307.997	178.355	132.094
							v991_EVM0003202	180.618	575.772	496.211	75.9145	59.0824	185.812	165.729	243.228
							v991_EVM0003203	1.14794	0	0	0	22.303	0	8.23965	32.2168
							v991_EVM0003205	2.44252	0	0	0	8.17703	5.32052	1.62233	13.243
							v991_EVM0003210	5.48923	0	18.5344	0	8.4402	0	16.4734	28.7902
							v991_EVM0003211	1.32612	0	0	0	0	74.6207	2.463	9.29079
							v991_EVM0003212	1.17085	0	0	0	0	0	3.27424	3.91167
							v991_EVM0003214	27.9616	0	0	0	12.14	2.30575	18.1767	20.8301
							v991_EVM0003215	7.2063	0	0	0	0	0	0.822056	0
							v991_EVM0003216	2.70169	0	0	0	0	0	0.196906	0.795812
							v991_EVM0003219	23.4126	0	15.4	0	2.74162	2.87196	17.1872	18.6659
							v991_EVM0003221	4.16485	18.5214	0	0	0	30.5364	6.03024	13.2405
							v991_EVM0003222	669.251	98.936	426.943	169.305	493.155	206.792	327.415	297.961
							v991_EVM0003225	86.6077	149.85	57.9706	53.2966	81.0312	180.331	42.3654	62.9511
							v991_EVM0003226	1542.72	390.271	988.266	837.227	1372.65	1284.16	2036.91	2039.35
							v991_EVM0003229	20.3793	0	37.3937	0	0	4.61806	12.578	18.3169
							v991_EVM0003231	31.7819	0	146.72	0	18.1452	6.153	8.28812	21.9391
							v991_EVM0003234	40.446	0	7.64496	0	30.3542	66.3703	27.3595	23.7915
							v991_EVM0003235	109.043	0	14.1192	0	94.7187	8.7244	42.7192	27.584
							v991_EVM0003240	33.8227	0	0	36.0084	37.4153	9.67393	32.5199	25.8847
							v991_EVM0003242	92.8649	41.797	0	0	62.6751	97.9333	74.6397	73.1031
							v991_EVM0003243	36.4906	0	46.3158	38.7268	12.6787	9.81436	23.1575	30.7035
							v991_EVM0003247	21.8829	0	119.171	0	34.1884	31.3741	30.4159	47.3142
							v991_EVM0003248	14.4561	30.3631	64.5205	0	0	18.1713	3.35774	11.087
							v991_EVM0003253	61.1564	0	23.6082	32.5572	23.5158	38.6854	44.5721	36.9315
							v991_EVM0003254	485.681	363.236	361.186	673.181	384.497	179.675	195.895	264.765
							v991_EVM0003255	134.461	0	60.9792	394.276	14.5996	8.33478	48.0211	61.0292
							v991_EVM0003256	2.43778	0	0	137.497	124.813	179.573	106.946	31.151
							v991_EVM0003257	15.8984	0	0	0	2.99278	0	17.0279	8.51943
							v991_EVM0003258	79.2124	0	37.0505	22.1633	89.6881	146.258	78.3294	84.5547
							v991_EVM0003259	47.4832	0	64.7938	29.8105	5.80451	19.8014	39.405	38.9232
							v991_EVM0003260	44.7381	0	16.494	202.144	68.2526	70.868	53.7627	57.7474
							v991_EVM0003267	2.92561	0	0	0	26.0214	1.08612	21.0923	12.1113
							v991_EVM0003268	28.4542	42.1899	67.4405	236.737	551.652	497.723	411.095	162.055
							v991_EVM0003269	1.94329	0	0	0	14.8905	0	17.0397	2.41798
							v991_EVM0003275	41.5334	0	113.725	76.0135	48.8967	30.5835	66.955	86.0687
							v991_EVM0003276	157.297	84.4706	78.5709	0	41.5074	9.61058	5.94639	9.89012
							v991_EVM0003277	0.556121	0	0	0	6.67073	0	1.28248	1.90249
							v991_EVM0003278	4.66697	0	0	0	0	0	9.88386	80.0314
							v991_EVM0003281	66.6071	173.426	0	0	12.8788	0	4.0164	20.798
							v991_EVM0003282	1.05573	0	0	0	0	21.8613	2.44349	0
							v991_EVM0003286	33.1924	270.729	32.846	0	2.79909	12.9716	19.57	42.1945
							v991_EVM0003288	29.1872	52.0509	221.213	0	66.6418	24.7852	31.563	76.8928
							v991_EVM0003291	61.0836	0	0	786.844	189.961	100.782	465.722	739.37
							v991_EVM0003292	689.683	329.059	91.0606	0	544.129	198.308	640.364	644.407
							v991_EVM0003294	19.6806	0	0	0	54.3735	15.726	132.011	175.854
							v991_EVM0003298	14.7658	0	0	573.511	150.415	67.0965	32.0682	49.7849
							v991_EVM0003303	10.577	0	0	0	36.1333	13.2587	45.9125	60.014
							v991_EVM0003304	37.5943	0	0	55.6468	19.8911	68.1328	21.2904	17.6961
							v991_EVM0003305	12.9034	205.376	0	0	37.2761	18.6596	92.8966	79.8286
							v991_EVM0003308	162.206	0	99.013	0	61.1309	80.118	30.731	163.594
							v991_EVM0003309	1.85871	0	0	0	0	11.6687	23.3366	5.60147
							v991_EVM0003311	0.762524	0	0	0	0	0	13.1422	14.3172
							v991_EVM0003312	98.4397	0	221.401	0	81.7228	14.4808	75.6233	80.518
							v991_EVM0003313	32.5212	0	111.115	0	22.8198	34.3355	13.0755	25.9611
							v991_EVM0003315	25.6109	0	0	0	5.02126	33.3918	42.9062	21.7326
							v991_EVM0003317	19.236	50.5024	0	0	0	3.11345	29.7724	29.9454
							v991_EVM0003318	9.7922	0	0	0	153.306	32.4061	57.056	17.5093
							v991_EVM0003319	2.4454	0	314.459	0	10.2395	15.8261	31.6509	58.732
							v991_EVM0003321	4.74752	0	0	0	26.4662	16.2479	7.48188	11.9487
							v991_EVM0003322	14.6937	0	0	0	0	94.3534	3.83863	18.7099
							v991_EVM0003324	137.275	168.814	45.0136	222.21	163.159	109.115	141.041	159.723
							v991_EVM0003326	22.7292	0	0	0	2.1788	173.395	75.2963	25.0749
							v991_EVM0003332	110.964	16.6798	47.0219	0	55.2298	15.6852	101.994	71.0414
							v991_EVM0003333	78.3614	54.5173	0	158.506	59.4093	5.38581	80.9459	45.5424
							v991_EVM0003334	21.4723	0	0	0	72.2807	160.964	150.283	212.112
							v991_EVM0003335	1352.12	480.955	399.192	572.583	1256.48	1137.59	547.608	474.712
							v991_EVM0003337	100.612	174.247	173.505	13.8001	54.1608	31.7027	26.9622	47.8094
							v991_EVM0003339	0.671986	0	0	0	0	0	32.3484	108.606
							v991_EVM0003342	29.0047	0	0	306.87	390.612	699.705	467.372	297.968
							v991_EVM0003345	18.2857	0	0	0	20.0589	135.59	83.6623	49.8971
							v991_EVM0003346	84.1438	117.557	77.0715	32.5863	15.3076	2.89893	111.613	155.639
							v991_EVM0003347	3.02579	0	0	0	0	5.38581	19.0846	19.8109
							v991_EVM0003348	0.508289	0	0	0	0	0	7.53756	14.9756
							v991_EVM0003349	0.0547923	0	0	0	9.0049	29.7682	22.1485	19.4478
							v991_EVM0003351	2.03242	0	0	0	0	49.5367	24.6439	30.961
							v991_EVM0003352	33.2457	16.0001	16.4397	23.5343	16.9225	3.16131	10.7807	20.9237
							v991_EVM0003358	3.01554	0	0	0	14.3529	0	8.67412	44.8522
							v991_EVM0003359	211.282	342.033	0	267.537	44.4833	156.536	351.816	276.144
							v991_EVM0003360	34.5192	0	8.71335	0	11.9728	18.5089	15.7912	16.8627
							v991_EVM0003363	66.0584	50.7813	41.3128	68.5807	28.2306	62.8357	48.1644	54.3923
							v991_EVM0003364	4.70258	0	0	0	0	0	19.0574	11.095
							v991_EVM0003365	17.9333	0	0	41.3813	76.918	14.4382	27.6728	26.4851
							v991_EVM0003366	76.945	0	16.9128	0	69.7569	73.8915	38.2427	35.7518
							v991_EVM0003367	118.12	111.125	212.755	0	57.6561	6.71047	62.6708	66.0806
							v991_EVM0003368	5.71584	0	0	0	222.655	359.944	133.976	48.917
							v991_EVM0003369	0.194776	0	0	0	0	0	4.8061	4.44492
							v991_EVM0003370	92.498	0	285.336	0	151.61	30.0318	57.1613	93.4218
							v991_EVM0003373	11.3622	0	0	0	0	0	3.26819	8.89217
							v991_EVM0003377	13.1722	0	0	0	17.7305	0	3.0135	17.0577
							v991_EVM0003379	1.25888	0	0	0	10.0332	56.082	1.8984	6.69861
							v991_EVM0003381	78.0085	21.7239	34.7555	102.505	73.1211	60.6869	60.2228	80.39
							v991_EVM0003383	47.924	0	63.2899	46.04	6.72351	76.7622	67.6846	56.1915
							v991_EVM0003384	81.7023	0	186.709	0	79.0144	84.334	38.0993	30.7339
							v991_EVM0003388	2.18914	0	0	0	40.3579	15.3246	7.4754	7.61583
							v991_EVM0003389	9.2693	0	0	0	0	4.52137	8.95072	27.8637
							v991_EVM0003390	5.14541	0	0	0	3.11686	0	6.42876	15.0955
							v991_EVM0003391	15.1285	0	150.366	0	0	0	23.1767	52.9186
							v991_EVM0003394	4.18717	0	17.1701	0	0	0	4.46715	12.4232
							v991_EVM0003395	27.2263	18.846	0	0	3.80959	1.86182	11.9421	20.9179
							v991_EVM0003398	50.5079	0	0	0	14.6155	50.9124	27.906	13.4957
							v991_EVM0003399	0.85516	0	0	0	0	0	2.20025	4.21938
							v991_EVM0003402	19.4064	0	0	0	47.1182	8.60081	49.6446	67.1304
							v991_EVM0003403	9.45131	0	0	0	22.1326	10.4668	41.8973	21.1015
							v991_EVM0003407	6.12458	0	0	0	0	9.86467	19.7023	16.9172
							v991_EVM0003408	1.33782	0	0	0	0	0	2.04631	5.72736
							v991_EVM0003409	10.3833	0	0	0	22.2393	5.64459	16.9022	23.8439
							v991_EVM0003410	40.2505	76.5815	0	0	53.1964	193.73	77.9849	44.0595
							v991_EVM0003411	1.37436	0	0	0	44.903	0	27.4338	0.874758
							v991_EVM0003412	6.33942	0	0	0	86.5547	38.5094	81.1151	59.2571
							v991_EVM0003414	7.05028	0	0	0	0	0	1.62447	2.83464
							v991_EVM0003417	10.0845	31.2917	0	50.6481	51.3782	168.562	232.12	323.033
							v991_EVM0003419	20.8476	0	0	0	18.8077	0	12.1502	6.54247
							v991_EVM0003423	1.20918	0	0	0	5.50461	13.5691	2.16237	2.19967
							v991_EVM0003425	48.7129	57.3037	274.495	0	45.2856	4.72701	42.8715	32.119
							v991_EVM0003426	30.6823	0	75.0985	0	0	0	4.28321	67.5694
							v991_EVM0003428	120.565	0	0	0	48.6735	17.5586	132.637	110.955
							v991_EVM0003430	7.03207	0	0	0	20.0598	6.80223	24.9056	10.8954
							v991_EVM0003432	7.45618	0	0	0	0	0	14.6737	28.9747
							v991_EVM0003434	49.9812	0	15.3806	25.622	66.3633	23.7751	31.51	32.2178
							v991_EVM0003437	371.215	59.7306	581.412	0	125.039	18.0773	2.93632	3.07563
							v991_EVM0003438	7.94739	0	22.0844	0	0	25.5683	50.6315	46.8944
							v991_EVM0003440	1.69675	0	0	0	14.2901	0	8.89874	10.5109
							v991_EVM0003443	1.26762	0	0	0	0	0	9.08811	2.86867
							v991_EVM0003445	304.08	272.069	399.581	129.449	163.879	195.787	206.012	285.721
							v991_EVM0003448	2.03053	0	0	0	0	0	0	8.67154
							v991_EVM0003450	0.440429	0	0	0	34.7965	6.34707	0	3.09671
							v991_EVM0003451	14.9803	61.2446	0	0	13.6455	0	4.86058	11.4545
							v991_EVM0003453	1.14066	0	0	0	57.5571	0	5.4383	3.22074
							v991_EVM0003454	4.68161	0	0	0	0	0	25.5899	19.9603
							v991_EVM0003455	2.8684	0	0	0	0	0	0.757257	13.6118
							v991_EVM0003459	5.96106	0	0	0	47.4619	3.78674	24.1114	11.3482
							v991_EVM0003460	1.8609	0	0	0	8.50628	22.8143	9.37222	1.39158
							v991_EVM0003461	42.8106	200.641	0	0	15.8539	0	10.0059	13.1684
							v991_EVM0003464	600.335	304.511	476.088	659.972	570.331	346.309	294.168	420.116
							v991_EVM0003466	0.330398	0	0	0	0	0	1.61713	1.16469
							v991_EVM0003468	10.4158	0	0	0	9.65117	46.7674	17.4699	24.7211
							v991_EVM0003471	0.0366263	0	0	0	0	0	7.97314	6.85115
							v991_EVM0003472	6.81908	0	0	0	0	111.229	6.57793	16.8035
							v991_EVM0003473	35.2253	29.0944	142.151	0	13.7268	14.7236	35.4114	24.4306
							v991_EVM0003475	179.403	0	71.5116	90.9671	179.859	161.719	164.554	144.575
							v991_EVM0003476	3.21889	0	125.87	0	4.52412	14.8956	80.7945	116.884
							v991_EVM0003477	101.934	85.396	45.5411	0	92.4157	175.49	71.7763	100.492
							v991_EVM0003478	24.1181	0	0	0	31.8332	9.06751	15.6047	19.5773
							v991_EVM0003479	4.22568	0	0	0	93.3834	23.0324	37.0143	9.50139
							v991_EVM0003480	11.0914	0	0	44.75	117.589	211.231	161.021	85.5248
							v991_EVM0003481	25.5976	100.154	0	0	0	0	0.203194	5.55546
							v991_EVM0003485	1.1362	0	0	182.869	0	0	1.9825	3.67863
							v991_EVM0003487	229.782	270.514	200.425	95.1348	146.105	37.5882	101.075	66.7782
							v991_EVM0003489	1.21423	0	0	0	0	0	19.888	38.8779
							v991_EVM0003490	2.47319	0	0	0	18.5659	0	0	0.893561
							v991_EVM0003491	0.927444	0	0	0	0	0	0.429754	103.742
							v991_EVM0003492	2.39858	0	0	0	23.9327	7.65853	0	0.685644
							v991_EVM0003493	0.352606	0	0	0	0	0	0.559341	2.79586
							v991_EVM0003498	1.23371	0	0	0	10.0299	6.37141	23.1177	41.7923
							v991_EVM0003501	21.4317	0	7.48466	11.9697	4.33281	6.31962	14.4839	13.3068
							v991_EVM0003502	108.303	118.316	118.361	98.5861	31.8694	19.3679	70.7424	62.5344
							v991_EVM0003504	1.7029	0	0	0	0	0	8.19884	5.09837
							v991_EVM0003505	19.7303	0	0	0	12.9586	6.81702	4.55848	14.3782
							v991_EVM0003506	38.6228	49.6673	0	0	32.2876	3.06197	23.7519	20.5997
							v991_EVM0003509	11.7402	109.818	0	0	3.33744	0	2.26142	22.8252
							v991_EVM0003511	17.4526	217.86	133.495	0	48.1759	55.0444	24.4619	31.5125
							v991_EVM0003512	1.99538	0	0	0	6.58409	7.43023	22.2469	31.3111
							v991_EVM0003515	17.6177	20.5418	0	132.328	366.936	575.991	223.76	144.137
							v991_EVM0003517	37.1401	0	22.0945	0	16.5481	38.4538	36.5117	37.7212
							v991_EVM0003518	17.955	0	19.7937	0	11.4584	3.66673	13.0025	12.9013
							v991_EVM0003519	27.668	132.486	13.5302	0	4.40293	0	27.0124	31.3074
							v991_EVM0003521	2.85412	0	0	0	0	16.1612	7.63486	48.0655
[truncated: 4,107 more rows]

## Sheet: b
GeneID	CK	3d	6d	9d	12d	15d	18d	21d
Ghir_A01G000010	0.738404	1.69987	1.42001	1.25176	0.878345	1.15024	0.963313	1.22123
Ghir_A01G000030	0.358386	1.21198	1.1294	0.956651	0.958103	1.03357	0.815361	0.779663
Ghir_A01G000120	104.945	20.1477	38.4773	32.6009	33.3849	28.0182	54.8503	49.9667
Ghir_A01G000150	3.44437	8.00091	7.7467	8.26202	7.60331	9.47628	6.78353	8.74056
Ghir_A01G000170	1.15034	0.681694	1.35766	2.04139	3.89956	3.97416	4.33604	4.59125
Ghir_A01G000190	6.0123	1.06772	0.947369	0.809607	1.28707	3.50208	13.5039	16.6628
Ghir_A01G000230	125.957	176.348	151.519	174.663	116.062	92.8142	42.5328	81.3545
Ghir_A01G000280	1.68467	1.50509	1.39613	1.64939	1.67995	1.90704	2.20572	3.72151
Ghir_A01G000330	3.66207	1.26115	1.7003	1.47839	1.13043	0.923579	1.38446	0.611786
Ghir_A01G000390	1.53612	0.87866	0.87424	0.854266	0.889187	0.987495	4.00745	5.91458
Ghir_A01G000420	4.78851	7.11495	7.44787	5.99962	4.27571	3.52476	1.90431	2.83096
Ghir_A01G000530	7.1292	1.14486	0.529782	0.690041	0.431492	0.26851	0.543789	0.103491
Ghir_A01G000660	0.886664	1.3984	1.59673	1.98083	1.35334	1.30413	0.870753	0.960697
Ghir_A01G000700	3.13219	8.4435	7.67301	6.14146	4.82509	5.32534	4.58795	4.25915
Ghir_A01G000750	25.0252	22.9278	24.4007	36.3142	45.7086	42.6156	51.0365	54.1095
Ghir_A01G000820	13.7094	9.75957	9.99545	12.3626	11.558	7.08656	7.97574	5.81717
Ghir_A01G000850	5.00217	4.13018	5.12321	5.82259	5.78914	1.77959	1.3598	2.70914
Ghir_A01G000910	2.2485	2.71529	2.6913	2.23571	1.74299	1.56509	0.943045	1.13199
Ghir_A01G001090	0.688529	1.08172	1.15869	0.762911	0.543988	1.47362	0.736268	1.27872
Ghir_A01G001110	2.2081	0.684801	1.02233	0.887148	3.19624	5.4959	2.88973	5.64566
Ghir_A01G001140	1.05624	2.73711	2.46157	2.35811	1.93641	1.84342	1.4388	1.52096
Ghir_A01G001400	8.95099	8.59532	7.88755	6.69343	6.96121	6.2629	4.38784	5.12558
Ghir_A01G001420	4.13903	6.26393	6.06024	4.68662	3.09885	2.59441	1.50609	2.22751
Ghir_A01G001440	7.19971	5.16366	5.57471	6.2671	6.50191	4.33564	3.48314	4.66893
Ghir_A01G001600	5.84682	23.6684	15.635	13.9064	15.4344	34.2424	23.9358	20.9222
Ghir_A01G001770	0.723239	1.08222	1.54914	2.13727	4.71086	6.40542	12.5955	11.2406
Ghir_A01G001780	7.75904	4.79698	4.44447	5.40735	8.63826	10.1586	16.2011	15.4278
Ghir_A01G001860	3.40802	1.24028	1.0011	1.53069	1.99671	1.534	3.23704	1.85909
Ghir_A01G001890	1.18547	2.3803	2.01846	1.98449	1.57218	1.10571	0.965865	0.872292
Ghir_A01G001940	26.8362	54.8967	51.094	30.9271	16.5386	15.4444	1.58841	5.94297
Ghir_A01G001950	4.05433	3.78888	2.49947	3.06312	1.70756	1.45175	0.424698	0.765723
Ghir_A01G002020	11.95	2.82076	3.21053	4.75189	4.34702	2.65916	8.03217	9.92753
Ghir_A01G002040	12.5065	10.8854	10.0225	12.3957	17.8626	27.7568	38.4907	50.4498
Ghir_A01G002060	0.813044	0.67042	0.898665	1.23632	1.72614	2.01831	2.1165	2.94431
Ghir_A01G002160	3.85754	0.889265	0.957222	1.0877	1.51339	0.817418	1.74595	2.64781
Ghir_A01G002230	7.77888	32.141	31.2807	23.6768	14.0346	12.4737	6.6267	7.59136
Ghir_A01G002330	1.09267	1.30865	1.4825	1.19006	0.957017	0.903324	0.495848	0.594933
Ghir_A01G002400	30.527	26.5418	26.7335	32.6025	41.4994	44.8896	62.2566	69.5997
Ghir_A01G002540	2.30407	2.42566	1.9623	1.84002	1.64304	1.36957	1.06561	1.53154
Ghir_A01G002600	17.3894	72.7231	35.7859	26.619	15.0081	18.4654	0.618083	7.9873
Ghir_A01G002740	1.64995	1.24941	1.29143	1.11191	1.06572	0.79625	0.650626	0.744429
Ghir_A01G002790	15.8723	12.9101	15.2952	12.0167	10.8158	9.68024	5.23599	8.75447
Ghir_A01G002840	19.7422	1.21542	1.32053	3.34253	5.25511	4.70958	23.8787	12.4258
Ghir_A01G002900	3.2851	1.23324	1.25796	0.847676	1.18544	1.19837	0.478974	0.714982
Ghir_A01G002980	16.1484	8.93314	10.8933	8.45007	12.4395	5.21674	5.55772	4.87421
Ghir_A01G003030	6.49782	6.76798	5.7663	6.63549	8.59718	12.4253	11.854	15.1145
Ghir_A01G003040	1.96828	2.21832	2.04052	2.86067	1.36913	1.19216	0.345581	0.753467
Ghir_A01G003090	3.75232	0.732391	1.01613	0.951341	2.38995	1.75295	6.09723	8.53673
Ghir_A01G003110	4.34062	6.6458	4.67385	2.65077	2.77252	2.16628	0.720177	1.83357
Ghir_A01G003130	7.37324	6.98741	6.9086	5.16677	4.13203	3.32114	3.39324	3.92912
Ghir_A01G003150	17.9928	14.2007	14.3003	15.3486	21.2889	27.5997	47.0888	63.084
Ghir_A01G003190	2.82854	3.71132	2.32177	2.91206	1.71819	1.47334	0.573122	0.884578
Ghir_A01G003270	1.38674	1.91975	1.75707	1.8144	2.49879	3.94673	5.32985	6.07098
Ghir_A01G003290	1.66585	0.776935	0.77885	1.11382	2.27306	2.27678	4.0208	4.06438
Ghir_A01G003320	0.614666	0.145267	0.371712	1.06258	2.25889	1.74882	2.91351	2.89358
Ghir_A01G003410	1.53116	1.25586	0.863903	0.839799	0.725963	0.716438	1.77079	1.06786
Ghir_A01G003420	23.7255	14.0805	8.83104	12.7133	12.3445	7.80116	15.9452	11.4328
Ghir_A01G003460	10.814	0.8339	2.3014	2.06703	7.21621	2.21789	5.4434	9.20895
Ghir_A01G003490	1.05797	0	0.102255	0.103137	0.902869	0.249694	3.31543	9.35742
Ghir_A01G003510	1.14373	2.97179	6.60487	18.5198	17.1097	16.0643	14.5451	14.0436
Ghir_A01G003520	0.726543	3.39276	1.72884	1.58415	0.937997	0.821399	0.385673	0.145863
Ghir_A01G003650	11.4599	5.92221	6.1145	7.6492	6.12464	3.81473	2.03749	3.80454
Ghir_A01G003660	19.7631	6.55026	8.33667	5.23028	4.26596	1.92787	2.82082	1.16676
Ghir_A01G003690	2.05906	0.877863	1.42637	0.984946	2.29353	1.38751	1.33402	1.29723
Ghir_A01G003760	1.83472	5.32785	5.2063	6.00908	3.24833	2.69307	1.80034	1.33707
Ghir_A01G003770	2.38817	8.86643	9.38865	8.47572	3.25814	2.69772	1.17578	1.09384
Ghir_A01G003790	8.97439	3.0538	5.06053	4.3032	2.60375	2.7332	1.52579	0.858422
Ghir_A01G003830	11.102	5.15862	5.59344	4.86716	4.50374	5.00811	5.11531	7.00561
Ghir_A01G003870	34.1578	3.48232	2.39873	1.98178	5.33587	5.02823	17.9074	15.0364
Ghir_A01G003930	7.59659	5.45971	3.72705	4.73709	3.39663	2.5601	1.29485	2.56109
Ghir_A01G004050	3.02539	4.3545	3.18663	3.54678	2.7334	2.15528	1.26831	1.74454
Ghir_A01G004080	17.988	9.90499	9.84503	9.09786	8.73633	7.4334	7.04231	6.76334
Ghir_A01G004100	5.97435	11.0735	13.1931	13.0742	12.2717	19.3646	18.6214	23.7272
Ghir_A01G004180	5.30908	4.64826	4.38177	5.05799	4.10224	3.2324	1.9411	2.97885
Ghir_A01G004220	49.4602	5.79257	6.37789	16.3176	25.0487	12.7855	32.8654	48.9318
Ghir_A01G004230	29.6105	10.9027	10.0789	10.8738	11.4728	12.1274	21.4871	22.1584
Ghir_A01G004240	0.66613	0.771799	0.785293	1.16658	2.15714	2.57078	2.23144	2.91035
Ghir_A01G004290	0.964549	1.39759	1.2919	1.29575	0.613123	0.454226	0.116991	0.258192
Ghir_A01G004420	0.551998	0.587664	2.06934	3.86017	4.51493	2.36104	4.47944	2.99246
Ghir_A01G004450	1.18492	1.20901	1.62344	1.25788	0.834108	0.445752	0.489472	0.442895
Ghir_A01G004740	0.799632	1.29101	2.15102	6.11118	8.52262	8.57237	16.3058	9.56977
Ghir_A01G004770	2.10859	2.34719	2.19797	2.18465	1.43311	0.887243	0.516081	0.804398
Ghir_A01G004800	1.68896	0.025615	0.0996557	0.028885	0.0672373	0.168139	0.401612	0.635472
Ghir_A01G004810	203.677	26.6402	30.8195	45.1693	174.048	330.869	681.024	682.811
Ghir_A01G004820	56.0996	4.77273	5.61222	12.8913	44.7926	88.8617	179.317	181.746
Ghir_A01G004860	4.86973	4.76492	5.03974	5.02483	3.97663	3.05235	1.539	2.37161
Ghir_A01G004880	12.9249	4.22173	8.21845	9.28029	8.52572	6.25063	8.26019	12.0078
Ghir_A01G004910	2.43312	7.74904	4.38829	3.16378	1.81124	1.59983	0.658922	0.10833
Ghir_A01G004940	5.47559	2.20161	2.58106	2.58042	5.56736	12.5434	7.14511	9.30017
Ghir_A01G005030	6.25478	7.15303	19.0756	7.96059	7.74489	7.73091	7.38636	9.90689
Ghir_A01G005080	2.4939	0.140182	0.247509	0.184395	0.461357	0.146057	0.554322	0.301189
Ghir_A01G005110	30.2208	43.455	45.0213	28.4573	16.2809	12.582	2.41872	5.1636
Ghir_A01G005130	3.81993	2.37779	4.12699	2.60397	1.68923	2.22408	0.673594	2.27676
Ghir_A01G005190	23.6347	7.23977	3.59525	6.25742	3.97392	1.42318	5.28579	0.601118
Ghir_A01G005210	3.08698	8.13279	7.53715	6.67601	6.94869	7.06671	8.81659	9.84615
Ghir_A01G005220	4.14394	4.88358	4.801	5.08041	5.48953	6.99065	7.51917	11.1762
Ghir_A01G005290	2.68561	4.84366	6.18266	4.88131	4.07065	3.94372	2.46212	3.76938
Ghir_A01G005380	2.39728	0.52608	1.54936	1.10036	0.712847	0.743891	0.828512	0.883921
Ghir_A01G005390	1.2846	0.826	1.35269	1.38478	2.32389	2.75324	2.20226	2.63518
Ghir_A01G005480	2.45983	3.07318	5.6416	10.5581	17.3708	14.9774	17.9952	15.4946
Ghir_A01G005530	0.610672	1.45339	1.40945	1.40669	1.22899	0.886641	0.554833	0.859329
Ghir_A01G005540	1.97667	4.57925	4.64807	4.15249	3.50823	3.08471	1.66106	2.54773
Ghir_A01G005560	9.36014	1.4547	1.79477	1.43349	2.14405	1.42345	2.28747	3.4542
Ghir_A01G005600	13.351	6.51065	5.04279	6.67937	9.08907	12.2079	10.5511	14.5345
Ghir_A01G005670	32.0154	3.45178	5.58486	8.85081	15.3402	11.466	26.7865	17.1532
Ghir_A01G005680	228.717	73.1997	66.6661	78.2655	198.784	298.673	307.607	373.252
Ghir_A01G005700	4.12216	0.533147	0.416257	0.197026	0.322703	0.750334	2.1483	1.70096
Ghir_A01G005710	1.5186	4.44091	3.89712	3.91795	3.53937	5.21258	5.22612	5.8751
Ghir_A01G005740	45.9019	64.6001	70.1698	37.2928	23.4801	19.2437	3.59441	9.21527
Ghir_A01G005750	36.8865	62.7662	56.908	38.1011	23.3251	18.0552	3.0138	7.57744
Ghir_A01G005770	6.80075	3.61882	3.71356	3.7347	4.10582	2.9913	6.3347	6.27892
Ghir_A01G005780	16.4987	5.09557	4.81207	7.88901	26.0728	59.8542	56.0565	110.559
Ghir_A01G005790	2.30953	6.18493	8.09463	5.60616	2.72885	3.73587	2.64303	3.57151
Ghir_A01G005830	1.47231	2.0178	1.57896	2.49731	2.34515	2.36197	2.71751	3.16382
Ghir_A01G005880	3.86977	2.64085	3.78314	3.15712	2.38888	2.17904	1.32519	2.09549
Ghir_A01G005930	7.87151	38.8148	99.8082	149.172	76.4272	94.4371	81.7538	49.3261
Ghir_A01G005970	2.84313	1.32858	1.16456	1.20224	1.77096	3.11832	3.72464	5.86582
Ghir_A01G006030	0.71914	3.62849	2.87581	3.71829	9.98723	12.8613	9.45102	4.53492
Ghir_A01G006070	45.0068	0.54328	0.777465	0.859025	1.93368	0.959705	6.02892	2.37143
Ghir_A01G006090	7.1798	9.55441	8.09789	4.60253	3.56353	3.21029	1.15068	1.10085
Ghir_A01G006110	2.01393	2.72938	2.46622	2.74967	3.37568	4.25521	3.1751	4.39657
Ghir_A01G006130	4.56095	2.14567	1.73658	2.01434	2.41329	2.96275	3.52009	4.67451
Ghir_A01G006180	0.978468	0.869103	1.27149	2.41135	2.96968	4.19276	3.73922	5.11228
Ghir_A01G006200	10.5337	2.54401	2.89418	5.92286	7.90734	5.61273	13.555	11.8394
Ghir_A01G006250	0.812256	0.663261	0.647444	0.791109	1.22691	1.28605	1.43843	1.63653
Ghir_A01G006300	4.50886	7.55944	6.85821	6.07003	4.30187	2.28962	1.18638	1.30805
Ghir_A01G006310	1.60567	37.5638	24.7776	17.9841	8.29695	12.1371	3.19733	11.4587
Ghir_A01G006320	0.949224	0.736216	1.57434	2.84741	1.59122	1.54401	1.21638	1.05863
Ghir_A01G006330	3.5857	10.9408	9.33729	8.20585	4.23867	2.98091	0.613626	1.03931
Ghir_A01G006360	1.37351	1.07667	0.887672	0.741031	0.470318	0.489971	0.210969	0.813106
Ghir_A01G006390	8.46087	1.56646	1.61102	1.87042	2.38052	2.6553	4.44412	5.02983
Ghir_A01G006450	4.08609	4.01299	4.83563	3.32292	2.43865	1.55769	0.336555	0.801198
Ghir_A01G006470	13.7197	21.7865	23.8494	12.7593	7.08376	6.39438	1.25892	2.48431
Ghir_A01G006480	3.5358	7.07803	3.87181	3.78874	10.6206	75.0493	232.109	292.589
Ghir_A01G006500	11.684	21.3232	17.4499	11.1605	7.90055	7.07759	2.52545	3.54582
Ghir_A01G006550	0.498938	0.281034	0.251326	0.384779	1.07808	0.889143	1.18107	1.33684
Ghir_A01G006600	54.1542	17.8174	39.0032	41.6723	49.4486	35.1613	68.3541	57.4107
Ghir_A01G006630	2.64187	1.62183	1.38868	1.60284	3.27807	1.00697	2.07583	1.54926
Ghir_A01G006660	10.2377	29.5089	32.1095	31.2262	27.9392	19.8136	13.4637	17.0933
Ghir_A01G006810	6.58935	6.08353	7.74506	6.26833	5.26374	3.52965	3.06568	3.3582
Ghir_A01G006860	11.947	7.06539	5.46305	6.63286	8.02713	11.149	12.8532	16.7642
Ghir_A01G006880	2.12704	0.619561	0.584465	1.01992	1.76604	2.40186	2.63319	4.20957
Ghir_A01G006910	2.24986	3.34499	3.24717	2.83403	1.88196	1.29375	0.489199	1.11194
Ghir_A01G007100	27.6274	4.57278	29.471	12.529	14.9086	15.399	29.6325	16.7744
Ghir_A01G007160	18.6428	5.99519	5.91518	5.55723	7.97987	6.06525	9.88063	7.5498
Ghir_A01G007220	11.0557	0.692199	1.09873	1.22541	3.39607	1.45646	5.40431	9.36511
Ghir_A01G007240	3.34351	1.24656	2.71654	1.49247	1.13646	2.62422	2.62063	2.94927
Ghir_A01G007330	1.68339	1.37151	1.08189	1.04282	1.03992	1.85667	2.74073	4.74426
Ghir_A01G007390	90.8315	123.956	140.442	150.072	151.513	182.496	180.027	226.423
Ghir_A01G007420	1.95105	2.39647	9.58905	10.1796	5.44346	6.2379	4.18672	4.12685
Ghir_A01G007430	1.71342	1.78732	9.06017	9.79028	4.27818	4.68865	3.26894	2.79092
Ghir_A01G007520	4.48688	6.33382	6.81583	6.80932	4.86552	4.16409	1.90638	2.64034
Ghir_A01G007550	2.61233	1.76496	1.33147	1.27712	1.20165	1.09165	0.819479	0.95526
Ghir_A01G007580	1.39589	0.670167	0.701389	0.794182	1.97213	2.21209	4.11441	3.11107
Ghir_A01G007630	14.463	16.5689	17.9338	19.5138	13.4352	12.2725	5.38855	10.2436
Ghir_A01G007650	5.59407	4.82632	5.46786	5.836	6.58889	7.69264	9.80731	11.8536
Ghir_A01G007760	23.0598	10.7897	11.6209	14.3644	15.1815	18.6452	47.1982	58.8239
Ghir_A01G007780	11.5754	4.95129	5.97938	6.88057	10.5156	16.7314	15.1899	15.3647
Ghir_A01G007810	4.63574	9.48344	7.49764	6.63135	4.48014	4.15342	1.65435	2.83188
Ghir_A01G007830	4.18305	7.6566	7.64516	9.03223	5.70516	3.55911	3.00387	2.75772
Ghir_A01G007910	1.70426	0.319689	0.247134	0.377357	0.504569	0.887534	1.83323	1.91505
Ghir_A01G007950	29.1006	11.633	11.2273	8.09428	8.29727	8.86547	13.764	8.88118
Ghir_A01G008040	1.97335	3.69231	3.72828	2.80524	1.69716	1.72627	0.580114	0.835071
Ghir_A01G008080	3.32168	3.72389	2.70272	2.29693	1.2555	1.28537	0.356562	0.552577
Ghir_A01G008090	27.9302	30.9452	30.1752	39.7224	22.6105	13.764	3.81788	9.2641
Ghir_A01G008100	3.73836	3.19568	13.882	9.73827	7.06515	3.69584	6.90101	6.17014
Ghir_A01G008130	1.50984	1.70869	1.21152	1.48806	0.862598	0.795066	0.435414	0.654926
Ghir_A01G008200	38.7295	13.5003	13.4118	13.0724	16.1428	11.2483	22.1693	18.0192
Ghir_A01G008230	5.93121	14.7408	11.7273	10.2723	9.14107	8.59861	6.47233	6.85341
Ghir_A01G008250	13.5451	17.4875	16.2445	12.3717	11.8165	10.1485	6.04737	8.84136
Ghir_A01G008310	8.12875	8.41027	9.34276	7.16201	5.78844	9.31028	16.0753	21.9599
Ghir_A01G008320	7.42972	8.20915	8.36674	9.46838	14.5997	16.2525	15.8416	19.2839
Ghir_A01G008390	0.485257	1.33339	0.970269	1.03403	0.640752	0.467123	0.221606	0.423722
Ghir_A01G008400	0.604634	1.11998	1.02893	0.801481	0.514186	0.38635	0.30864	0.263447
Ghir_A01G008420	14.4138	11.3553	9.24414	10.922	13.1801	23.1353	34.0298	51.1745
Ghir_A01G008440	4.01391	8.57147	7.91758	6.43015	5.44306	5.43345	3.74426	5.03268
Ghir_A01G008520	1.61357	2.84985	2.73829	3.84905	5.26268	5.95724	6.01932	6.10161
Ghir_A01G008530	7.74103	11.4076	14.3219	16.0282	8.30693	5.77298	4.9879	5.34976
Ghir_A01G008580	1.27554	0.098707	0.279608	0.346609	1.13177	0.467067	2.60807	4.09068
Ghir_A01G008590	10.0745	1.87709	2.88237	2.72935	5.34966	7.53954	26.702	28.0426
Ghir_A01G008600	21.9504	2.38999	2.88837	3.87431	10.439	10.5132	34.1739	35.9903
Ghir_A01G008630	4.23593	4.13871	2.91602	3.52591	2.26112	1.55945	0.450097	1.09413
Ghir_A01G008650	2.39428	0.487444	0.45112	0.501973	0.917908	0.59214	1.98216	2.38878
Ghir_A01G008680	6.94551	3.14618	4.7218	6.08499	11.1743	15.6974	17.2709	26.1545
Ghir_A01G008860	3.99199	7.40461	8.70491	12.6138	35.3456	27.4039	46.7422	46.0588
Ghir_A01G008870	4.80519	1.90889	1.79422	3.9888	12.0911	7.46152	18.7678	14.7829
Ghir_A01G009140	2.66789	5.43719	5.52076	5.01517	4.5225	3.73654	2.74791	3.18555
Ghir_A01G009210	1.00697	0.498878	0.471094	0.832443	0.669167	0.499485	0.381178	0.500413
Ghir_A01G009230	10.6153	12.3469	10.6084	11.3984	9.47994	7.9847	5.25766	8.23862
Ghir_A01G009250	2.56479	4.44051	4.06914	4.33869	4.40743	5.64676	4.34012	6.14585
Ghir_A01G009260	7.17636	15.8006	12.5605	8.90302	4.81744	3.3732	2.13861	2.27691
Ghir_A01G009270	7.89869	1.71785	1.58545	1.2634	1.55062	1.78255	5.58033	10.4365
Ghir_A01G009300	15.2001	17.7356	13.7426	18.577	10.5146	7.98751	2.79401	6.06822
Ghir_A01G009370	4.88523	11.0035	9.65173	8.94791	8.49666	6.36997	4.59136	4.98322
Ghir_A01G009390	2.37823	2.54764	2.26639	2.55235	2.16799	1.78145	1.03385	1.65258
Ghir_A01G009400	3.19942	7.2924	5.75199	5.05036	3.61523	2.8821	1.38518	2.10475
Ghir_A01G009510	1.42042	2.83185	2.92722	2.60089	2.25588	2.52179	1.89205	2.55929
Ghir_A01G009550	4.32108	5.54202	4.42306	5.38814	9.68038	18.6157	13.9341	22.2935
Ghir_A01G009600	4.71487	10.5716	9.69027	8.51618	6.05257	5.35507	2.57938	4.03575
Ghir_A01G009610	5.71603	14.5653	12.9071	11.5721	9.69911	10.3499	9.92377	8.82264
Ghir_A01G009620	2.94024	5.84946	5.20982	5.01345	4.00141	4.28747	3.64805	5.11778
Ghir_A01G009660	1.4487	5.54009	3.41601	2.94665	1.62898	0.563554	0.872994	0.662518
Ghir_A01G009710	1.75361	1.6784	1.81152	1.44558	0.912344	0.75635	0.570303	0.625049
Ghir_A01G009720	2.63115	6.28994	8.27705	6.2541	2.6553	1.90454	0.520558	0.871379
Ghir_A01G009740	4.16574	1.57454	2.12774	2.52823	6.30536	7.40424	10.2	11.123
Ghir_A01G009850	18.881	8.34355	10.4189	11.199	12.243	10.8815	12.9792	14.1252
Ghir_A01G009870	1.65862	1.13373	1.00176	0.926243	0.523723	0.513511	0.249977	0.541033
Ghir_A01G009880	12.7116	1.20919	1.37666	2.45142	4.26989	5.32572	7.09503	7.53299
Ghir_A01G009890	22.7601	16.106	13.3417	17.1177	9.58667	11.3351	7.28932	9.91028
Ghir_A01G009910	203.113	17.2991	12.8834	20.9756	26.4492	55.5679	96.1111	142.527
Ghir_A01G009950	0.695886	1.3948	1.02493	0.841177	0.63645	0.551291	0.21966	0.244226
Ghir_A01G009970	2.60732	5.2622	3.61766	4.65665	2.38698	2.12228	0.474714	1.00422
Ghir_A01G009990	3.25901	6.98766	5.97754	4.77779	4.26172	2.77628	1.51856	2.03464
Ghir_A01G010040	5.64648	6.40782	6.48388	5.68351	4.45365	3.77584	2.57343	3.22079
Ghir_A01G010050	5.6179	12.316	11.8789	10.7787	12.0793	13.797	11.1798	13.1384
Ghir_A01G010140	10.6576	9.10893	10.2156	8.51461	6.56442	6.2168	5.1587	6.12143
Ghir_A01G010160	22.5053	41.3437	52.2301	57.8808	30.4893	19.6329	10.1754	15.7212
Ghir_A01G010180	54.5867	20.5625	29.1343	28.6892	42.4385	47.4912	50.192	60.9643
Ghir_A01G010250	151.073	243.675	247.259	148.935	98.1826	85.9022	29.0251	45.4836
Ghir_A01G010270	1.00202	1.4548	1.62374	1.6367	2.25517	2.44621	2.16919	2.39295
Ghir_A01G010280	2.94271	14.2895	9.41283	7.57373	3.01554	2.53469	1.28127	1.88118
Ghir_A01G010310	0.79328	2.48418	2.0939	2.05923	1.0318	0.902609	0.370923	0.503246
Ghir_A01G010400	0.556617	1.23887	0.98433	1.15176	0.853855	0.601544	0.202866	0.582125
Ghir_A01G010520	5.14839	3.42217	3.87517	2.20564	1.21546	1.25705	0.518423	0.405133
Ghir_A01G010530	2.67263	5.62115	4.95521	4.84465	3.35576	2.70911	1.86721	2.46827
Ghir_A01G010560	14.439	6.75176	7.95742	8.17915	8.25568	7.82282	10.9594	8.69714
Ghir_A01G010670	1.99919	5.04698	3.20225	3.10072	2.7146	3.74426	1.93748	2.66266
Ghir_A01G010740	2.27219	1.65167	3.23337	8.53621	16.5523	14.5442	20.4982	23.7659
Ghir_A01G010790	26.9015	0.652768	0.921451	1.12723	1.22262	0.807588	2.60828	5.6768
Ghir_A01G010810	2.97812	4.35027	4.658	3.40603	2.02383	1.78148	0.92288	1.31643
Ghir_A01G010910	13.6199	24.2944	26.6052	38.7014	31.126	14.6682	10.1984	12.9952
Ghir_A01G010940	0.555933	1.1288	0.913573	1.03262	0.6008	0.302165	0.204341	0.117273
Ghir_A01G010960	6.9032	1.4259	7.96222	6.91764	3.29715	3.38708	3.83351	5.57404
Ghir_A01G010980	2.65952	4.90747	6.26693	6.39046	3.54892	3.1335	1.29102	1.79091
Ghir_A01G011020	24.3627	11.8589	11.9895	15.9145	21.977	28.5368	27.214	32.7002
Ghir_A01G011090	10.7845	3.58887	3.26917	3.50554	5.42015	8.88305	16.8748	22.8938
Ghir_A01G011150	2.62192	6.84366	5.45203	5.00708	3.10618	3.02985	0.713772	1.42158
Ghir_A01G011170	7.09683	1.10824	1.71539	3.53886	3.76057	1.8286	4.08836	3.87229
Ghir_A01G011250	0.944305	9.4298	27.2753	12.6633	3.65402	3.00212	1.00843	1.81244
Ghir_A01G011360	10.6994	9.92377	16.3407	16.9257	8.95741	4.22018	0.371897	1.54553
Ghir_A01G011370	17.3864	24.8924	21.1044	17.3022	10.816	10.7185	1.96231	3.62674
Ghir_A01G011380	1.42344	0.656875	0.426408	0.49393	0.480825	0.706147	0.704326	0.180305
Ghir_A01G011420	0.590533	2.20076	2.25633	3.12343	2.10309	2.67269	1.4541	2.49309
Ghir_A01G011610	1.14988	2.56189	2.24778	2.18962	1.78949	2.98627	2.63738	1.92657
Ghir_A01G011640	1.09751	1.6561	1.24359	1.2341	0.848125	0.894332	0.275118	0.517867
Ghir_A01G011760	68.5891	123.253	110.708	98.6016	142.914	249.119	153.628	194.082
Ghir_A01G011770	33.3075	45.5593	36.4505	41.2087	52.4049	68.3185	51.3368	58.9242
Ghir_A01G011890	1.58717	1.92396	1.71842	1.40833	1.03361	1.1285	0.385871	0.686239
Ghir_A01G011900	0.472955	0.70308	0.874116	1.02695	0.596431	0.450963	0.149253	0.315692
Ghir_A01G011990	1.74843	3.08538	3.61733	3.19905	2.68735	3.00832	3.5244	5.9505
Ghir_A01G012170	4.82926	5.53493	4.912	3.19986	2.52602	1.95197	1.35331	1.65905
Ghir_A01G012190	4.99534	13.1722	11.9323	8.54417	5.06356	3.94884	2.17946	2.79015
Ghir_A01G012200	7.61788	14.8392	12.8499	12.3705	8.58356	6.28989	3.76987	5.30017
Ghir_A01G012230	2.12222	1.52285	1.82681	1.67335	1.96752	1.77317	1.12688	1.38819
Ghir_A01G012360	35.3053	21.7255	21.4598	11.8883	10.9421	9.00809	8.24117	7.9991
Ghir_A01G012370	79.6105	35.7959	43.638	26.064	18.571	20.4761	13.8232	20.8123
Ghir_A01G012380	45.5101	22.4804	23.8591	17.278	13.0944	12.105	8.02932	9.65904
Ghir_A01G012400	6.2147	1.94599	2.39079	3.64915	5.58897	4.40608	14.2674	17.1148
Ghir_A01G012480	3.24831	6.44728	5.80948	5.12128	5.30132	6.78506	4.90278	6.20209
Ghir_A01G012650	1.69617	2.00559	1.92218	2.54349	3.06159	2.92361	3.56068	2.96093
Ghir_A01G012670	1.91073	2.5234	2.15187	2.52502	2.8075	3.60643	3.57937	4.18231
Ghir_A01G012680	1.7875	1.65093	1.42292	1.47034	1.3139	1.11091	0.711501	1.34471
Ghir_A01G012710	12.172	0.70919	0.352249	0.192729	0.24257	0.0450253	0.430471	0.0328213
Ghir_A01G012730	1.94981	3.59336	3.01101	3.24463	2.14022	1.39238	0.551978	0.975238
Ghir_A01G012920	5.73446	6.52654	7.79329	12.5857	20.14	18.9193	14.1553	19.4676
Ghir_A01G012940	1.73952	1.04053	1.28176	1.0572	1.1549	1.59246	0.797846	1.55475
Ghir_A01G013010	31.2053	10.6968	9.00979	13.6303	19.726	34.2216	55.2986	65.418
Ghir_A01G013240	1.89349	3.80922	8.276	8.28036	4.79516	4.54393	3.58895	4.24582
Ghir_A01G013320	4.33497	6.17962	5.99387	5.99233	4.26152	3.391	1.73119	2.55425
Ghir_A01G013350	11.4842	18.3458	23.0061	12.8099	9.62456	7.55087	2.03359	4.15222
Ghir_A01G013470	3.18952	1.09874	2.39259	2.48949	3.16466	3.58599	2.22253	4.32834
Ghir_A01G013590	6.23727	13.0237	11.4524	10.9277	7.46572	5.37831	2.30868	4.08667
Ghir_A01G013600	3.55113	7.12585	8.21999	8.06949	7.70237	7.00877	4.19434	5.65818
Ghir_A01G013640	1.65433	1.36926	1.29966	1.26127	1.26541	1.06546	0.793871	1.00531
Ghir_A01G013660	3.94209	6.77603	5.06251	7.25642	5.12585	3.03835	1.32434	1.96099
Ghir_A01G013680	11.4455	0.533921	0.59618	0.84578	1.38527	0.732242	1.84872	2.19053
Ghir_A01G013760	1.50369	2.37719	1.85515	1.64188	1.45956	1.36595	1.20446	0.644427
Ghir_A01G013800	0.453091	0.647419	0.694121	1.06373	1.67615	1.4897	1.65019	1.95883
Ghir_A01G013920	1.63236	2.6005	2.31526	2.44557	2.001	2.19534	3.7213	3.99654
Ghir_A01G013990	2.6859	2.7432	2.78978	3.37022	3.5425	3.6155	4.95967	6.70581
Ghir_A01G014100	1.34247	2.88059	2.52973	2.82147	2.66439	1.67799	1.20742	2.04571
Ghir_A01G014110	1.98027	0.765411	0.719783	0.739853	0.790749	0.582623	0.474488	0.63383
Ghir_A01G014130	23.9224	3.47722	4.33158	5.37713	4.42106	3.71104	2.80333	6.46986
Ghir_A01G014210	1.4558	3.24607	5.07595	4.43059	2.27954	1.80037	1.18921	1.39139
Ghir_A01G014250	1.60712	1.40218	1.1458	1.4177	1.92802	4.26189	2.90028	5.02001
Ghir_A01G014340	6.96638	8.96712	8.08443	6.69711	5.00305	4.88261	2.99757	4.22898
Ghir_A01G014350	16.2896	18.183	20.2784	15.7122	10.6019	9.22351	4.83796	6.84897
Ghir_A01G014460	52.8063	221.734	222.104	236.397	72.3227	115.911	34.4146	86.5653
Ghir_A01G014520	25.6301	15.6927	19.5746	17.3496	13.4961	13.0703	12.5606	14.8478
Ghir_A01G014670	6.36901	4.95157	7.1261	4.85926	3.49483	3.47148	2.11912	2.78735
Ghir_A01G014720	1.51135	0.809798	1.05336	1.11394	1.21906	1.37497	3.62793	4.49454
Ghir_A01G014740	2.25542	0.502581	0.604276	0.634927	0.719771	0.398234	1.28557	1.49773
Ghir_A01G014760	1.20421	0.2429	0.247779	0.249485	1.05147	2.18053	3.39245	4.15555
Ghir_A01G014800	5.32965	7.24346	6.09577	5.38735	7.02367	10.5277	8.92642	13.5253
Ghir_A01G014820	6.11806	7.85886	5.80923	5.6523	7.70039	11.0862	11.5362	14.5371
Ghir_A01G014840	0.868233	1.42395	1.49675	1.07991	0.770047	0.588609	0.361625	0.435727
Ghir_A01G014950	0.457426	0.867057	0.816179	0.852702	0.668866	0.494923	0.329128	0.388571
Ghir_A01G014960	5.98022	8.12432	5.73561	6.65801	3.33325	3.32805	0.994934	2.29452
Ghir_A01G014990	0.585534	1.38053	1.02642	0.839367	0.682203	0.933437	0.696459	0.457484
Ghir_A01G015120	18.8758	21.5872	20.4308	23.9701	30.981	59.8681	47.8202	73.1517
Ghir_A01G015130	1.21183	0.562743	21.0916	27.3742	12.8747	14.6149	20.2123	19.9543
Ghir_A01G015150	4.88469	3.14696	2.60188	4.03396	6.02332	6.96873	11.2305	10.9164
Ghir_A01G015190	7.32233	14.8908	14.5002	13.8513	10.0918	8.96523	5.6569	7.13812
Ghir_A01G015210	3.02675	3.18818	2.53366	2.55178	1.95483	3.87034	8.28173	13.2674
Ghir_A01G015220	2.74442	3.86552	4.86028	5.16762	5.48954	6.65643	5.25125	7.12862
Ghir_A01G015310	1.35744	3.16763	3.08389	2.43845	1.90849	1.19955	1.00349	0.979789
Ghir_A01G015400	0.457129	0.65163	0.821983	1.29655	1.1008	0.64959	0.157721	0.546724
Ghir_A01G015410	6.63318	7.45425	7.25301	7.33975	6.04833	4.81171	3.14805	4.17738
Ghir_A01G015490	1.53936	3.04481	4.99547	5.53216	3.84051	3.99373	3.94609	3.85654
Ghir_A01G015570	0.817955	2.05303	2.16989	2.46595	1.73287	1.83031	1.33406	1.78576
Ghir_A01G015870	3.9616	6.64933	8.29599	9.09054	5.61148	4.39741	4.27928	4.41699
Ghir_A01G015890	1.78688	3.20607	4.79369	3.62436	2.29934	1.75885	1.01669	1.50139
Ghir_A01G015910	19.1066	37.9951	33.5745	35.9695	18.5294	14.5146	3.65237	9.43975
Ghir_A01G015930	17.1615	4.46626	8.17084	8.24416	4.90231	6.02669	7.21759	9.43526
Ghir_A01G015970	23.2609	30.0806	22.6147	22.8726	17.239	10.7356	8.29401	7.99522
Ghir_A01G016010	10.7484	11.6794	10.1037	7.47291	4.76338	4.43192	1.88404	2.51503
Ghir_A01G016100	0.594199	0.982552	1.32744	1.06149	0.762596	0.709727	0.357966	0.69825
Ghir_A01G016120	10.038	4.00555	3.13052	3.45832	2.25514	2.78227	3.21438	4.16332
Ghir_A01G016180	120.72	284.283	234.305	242.705	169.11	228.618	109.456	210.722
Ghir_A01G016220	52.8248	19.5498	12.3579	11.086	9.31597	9.01195	17.4317	13.1503
Ghir_A01G016310	1.78323	2.36053	2.01865	1.604	2.49822	2.85971	6.20464	5.86367
Ghir_A01G016450	2.10664	4.34769	4.12148	3.956	2.84067	2.41537	1.26306	1.7562
Ghir_A01G016470	8.02483	1.74976	2.92037	0.897742	0.712914	0.976983	0.440825	0.696328
Ghir_A01G016480	3.44427	1.18502	1.35795	1.31005	0.994367	0.796498	0.682953	0.721532
Ghir_A01G016490	0.577416	0.595637	1.7453	2.65989	1.08575	0.765847	2.04601	1.88472
Ghir_A01G016500	36.3966	5.63735	6.48388	7.34812	10.82	14.8985	51.2735	54.2911
Ghir_A01G016520	20.6923	9.03777	35.4146	25.1918	16.6984	17.2114	16.6002	21.7665
Ghir_A01G016550	306.557	90.9132	74.8807	136.816	839.199	693.146	1344.81	1688.88
Ghir_A01G016640	1.2678	2.59269	2.98419	1.77621	1.02363	0.830624	0.298628	0.447433
Ghir_A01G016650	8.21429	2.02964	3.33866	3.96897	4.24162	3.90268	6.8976	6.2327
Ghir_A01G016680	1.50959	3.69395	4.1848	3.55191	3.03748	4.74259	3.81651	4.81987
Ghir_A01G016710	4.59708	3.42978	2.68823	3.49713	2.34409	1.8232	0.863796	1.25226
Ghir_A01G016800	7.19543	11.3955	10.1454	10.9593	11.3138	13.4752	12.2127	14.5142
Ghir_A01G016810	4.09418	3.19444	3.38188	3.35657	2.72096	2.59535	2.71634	1.83418
Ghir_A01G016910	1.19125	1.17999	0.823971	0.962276	0.642492	0.548239	0.25266	0.404603
Ghir_A01G016960	17.9893	19.7317	20.8707	15.6582	11.806	9.61512	4.64244	7.23425
Ghir_A01G016970	2.42186	5.90939	5.57254	5.01536	4.16583	4.67244	3.31088	4.17582
Ghir_A01G017140	14.6003	7.44082	17.9551	12.0249	7.76967	3.25942	5.96514	5.44705
Ghir_A01G017200	8.90042	19.9064	22.0662	18.2251	14.9455	15.5057	15.4292	13.5304
Ghir_A01G017210	1.70311	2.67616	2.19367	2.88592	7.27901	11.9088	9.42116	12.2589
Ghir_A01G017230	10.2195	3.11003	3.98702	4.60976	4.78726	4.15973	5.81584	5.16368
Ghir_A01G017330	5.04248	2.65675	3.72395	3.86745	3.34912	2.56717	2.51338	2.43416
Ghir_A01G017340	7.33024	4.5042	9.57054	4.05432	2.84174	3.17581	1.97244	2.5984
Ghir_A01G017370	0.480545	1.59028	1.81097	1.12768	0.600323	0.531304	0.0618927	0.214574
Ghir_A01G017410	0.713625	0.790751	0.883974	1.36758	1.22176	1.40397	1.74948	1.38951
Ghir_A01G017420	4.58416	4.78991	3.70604	4.43138	3.42667	2.18867	0.748332	1.65822
Ghir_A01G017480	1.24946	3.00335	2.34194	2.04139	1.34783	2.02619	2.14834	2.62555
Ghir_A01G017490	6.06675	11.9014	12.4507	11.6938	9.68744	10.2022	6.64234	7.99082
Ghir_A01G017510	4.51578	3.22787	4.33316	5.33862	11.8612	13.8035	17.1948	22.5465
Ghir_A01G017520	15.8673	18.5344	24.7204	37.2778	47.112	55.3076	59.4907	88.7582
Ghir_A01G017580	4.72692	10.0113	12.6528	6.14974	3.43043	2.78794	1.22742	1.17162
Ghir_A01G017700	1.19758	2.32835	2.0943	2.24693	1.37179	1.2287	0.560896	0.943963
Ghir_A01G017710	2.93515	6.43186	6.27737	5.62266	3.9336	4.70109	2.58431	3.7023
Ghir_A01G017720	0.615772	2.18172	1.62166	1.46139	1.61195	1.47994	0.669353	0.988784
Ghir_A01G017740	4.03865	1.25625	1.02092	2.38665	4.08374	5.78005	10.5403	10.3832
Ghir_A01G017820	0.843297	2.02113	1.86658	1.58145	1.60166	1.4569	1.00592	1.16922
Ghir_A01G017830	11.8527	1.0621	1.26396	0.610265	0.643603	0.80265	1.71861	0.791989
Ghir_A01G017950	10.8811	3.052	3.78183	5.47597	5.61242	2.56663	1.54167	3.72856
Ghir_A01G017990	13.4363	11.4624	9.86088	9.69256	12.5202	6.65086	7.9759	7.62108
Ghir_A01G018010	0.83826	2.17859	2.24093	2.38829	7.17739	6.3671	7.07518	4.08293
Ghir_A01G018030	2.59284	8.69707	8.69936	7.0997	6.2968	11.4507	6.44882	9.44384
Ghir_A01G018040	3.12343	3.41365	2.95448	2.98667	3.29602	4.68508	6.19601	7.19322
Ghir_A01G018110	5.11805	20.7451	37.218	15.6454	7.996	9.05108	1.58436	1.89967
Ghir_A01G018160	0.72757	6.04675	4.6388	1.76116	0.430181	0.756626	0.221815	0.210426
Ghir_A01G018190	3.37889	4.17515	4.12294	4.32745	2.34292	1.87755	0.720724	1.43279
Ghir_A01G018210	9.32466	6.51019	6.65128	4.55925	3.20905	3.14949	1.58687	2.70471
Ghir_A01G018230	2.04077	1.44521	1.02847	0.913639	0.420512	0.38009	0.130929	0.144486
Ghir_A01G018270	3.25608	3.74816	3.59256	3.11515	2.45789	2.4462	1.35842	2.31477
Ghir_A01G018280	0.859959	1.90704	3.60441	4.35603	2.45397	1.61156	2.15825	2.10062
Ghir_A01G018310	292.174	701.128	691.372	946.085	1993.05	3230.05	1883.04	2298.57
Ghir_A01G018350	0.789451	2.28531	3.47048	1.32011	0.813795	0.837507	0.094089	0.272416
Ghir_A01G018470	10.7704	3.65298	4.12658	4.81345	5.36638	5.30608	7.4268	7.05885
Ghir_A01G018490	3.17398	3.00312	2.31649	3.01508	2.16023	1.27432	0.361163	0.633024
Ghir_A01G018640	2.66103	3.41785	2.31507	3.44284	1.68155	1.37796	0.415312	1.25084
Ghir_A01G018680	18.2479	1.26055	2.28145	3.33178	4.87959	5.30935	6.97766	11.6868
Ghir_A01G018740	2.99833	3.51928	4.44562	4.56177	5.74202	5.61241	6.56446	5.01914
Ghir_A01G018750	1.66544	1.24166	1.15412	1.80526	3.29325	3.05469	4.46705	3.86967
Ghir_A01G018760	1.50238	3.45844	2.13681	1.55165	0.994948	0.930273	0.899753	0.743068
Ghir_A01G018830	3.30299	1.49111	1.71849	1.80527	1.78021	1.75872	2.612	2.91867
Ghir_A01G018850	0.480459	0.420131	0.237472	0.380475	0.276781	0.275788	1.23043	1.08576
Ghir_A01G018870	14.7353	11.2538	11.2503	6.84866	4.56688	5.1582	2.81026	4.31109
Ghir_A01G018900	1.15405	12.4237	10.4684	8.46747	4.07097	4.32456	1.60228	2.11244
Ghir_A01G018930	3.32231	6.02845	5.20639	4.38563	2.20845	2.19157	0.749272	1.84974
Ghir_A01G018950	1.57789	3.613	3.25789	3.51654	2.77859	2.13116	1.36642	1.94123
Ghir_A01G018960	7.74074	14.9797	14.5428	6.85357	3.54996	3.33548	0.921518	1.52654
Ghir_A01G019010	1.96913	3.91751	4.14796	2.74879	2.00924	1.75707	0.575877	1.00142
Ghir_A01G019090	6.06031	1.6072	2.55219	2.0625	2.1302	2.00557	3.23289	2.62141
Ghir_A01G019110	6.4603	4.91474	3.64987	3.84661	3.26759	3.22042	4.46482	3.19615
Ghir_A01G019120	8.62931	4.15903	2.69175	2.4119	5.51917	1.457	2.06371	1.16855
Ghir_A01G019130	23.8942	58.4569	64.0985	40.6163	24.7676	22.8555	10.3633	13.5642
Ghir_A01G019290	1.63215	2.21585	2.02139	1.88915	1.4021	1.16399	0.518392	0.73309
Ghir_A01G019310	1.52447	6.8375	4.64827	3.81812	2.45844	2.19376	1.86333	1.50968
Ghir_A01G019320	0.416759	0.930033	0.642839	0.678226	1.45746	2.26762	1.15168	1.45092
Ghir_A01G019330	13.9001	27.5583	29.7282	18.1874	11.0402	9.65453	2.95907	5.93449
Ghir_A01G019400	1.62268	4.48969	4.62293	4.65192	2.99994	3.85866	2.78186	2.53475
Ghir_A01G019410	1.00106	1.11273	1.47433	2.93594	3.11791	2.71678	3.76926	2.90738
Ghir_A01G019420	41.65	2.06487	4.44321	7.75946	17.501	11.8194	51.0303	46.5559
Ghir_A01G019430	8.60939	0.289921	0.605175	1.11927	3.09796	1.82651	9.36565	10.3995
Ghir_A01G019440	36.2295	1.05967	1.87393	4.04424	13.8152	9.1276	44.8431	36.6082
Ghir_A01G019460	11.3765	0.939704	1.20725	1.2491	1.52074	1.342	3.64369	7.0354
Ghir_A01G019480	11.1926	23.5774	20.7307	20.7728	25.5811	41.207	32.4134	45.9823
Ghir_A01G019500	5.67272	7.04688	5.92785	5.8967	4.34092	2.57651	0.903885	1.72462
Ghir_A01G019560	28.5765	19.8223	18.7146	21.1329	45.3622	52.4418	65.5865	85.4147
Ghir_A01G019570	43.2546	16.5636	16.4265	12.8225	19.7128	18.8753	28.6013	33.7537
Ghir_A01G019670	100.087	47.3324	56.2094	43.2874	57.6637	73.3445	130.743	128.643
Ghir_A01G019680	269.959	37.0404	62.5414	67.5275	214.033	139.64	285.981	358.593
Ghir_A01G019690	203.267	27.9915	47.5667	49.7954	164.557	105.704	215.467	279.094
Ghir_A01G019700	71.3571	5.99769	6.92701	12.7137	15.5605	9.93965	41.1245	24.4571
Ghir_A01G019720	11.8026	0.616103	0.604745	0.602083	0.918496	0.373524	1.00875	0.505871
Ghir_A01G019830	3.8686	4.19543	3.19705	3.78005	2.41562	1.81287	0.606818	1.36
Ghir_A01G019850	7.69142	12.803	13.8004	8.05321	4.39006	3.61672	1.19249	1.86938
Ghir_A01G019900	10.0859	6.81996	5.67286	6.78429	11.4563	15.6016	20.0728	23.6897
Ghir_A01G019920	2.96322	5.19645	15.2076	17.3583	29.7436	31.1943	48.3213	51.1065
Ghir_A01G019990	1.38644	3.17432	3.16165	2.62872	1.92614	1.68969	1.07671	1.27622
Ghir_A01G020020	56.4967	21.3533	22.5913	23.0069	23.7766	28.4493	41.8758	42.2591
Ghir_A01G020040	5.73333	2.51819	1.48309	1.29755	1.14632	0.708596	0.705121	0.698612
Ghir_A01G020080	3.0516	6.70111	7.27084	5.06991	3.22242	3.13633	1.34115	1.81318
Ghir_A01G020100	4.08754	3.34534	2.70201	2.41442	3.15215	2.53293	1.56627	2.39415
Ghir_A01G020130	8.79925	5.45883	6.73288	5.04078	4.33094	4.10099	2.38342	3.99549
Ghir_A01G020180	7.09519	6.20768	6.32282	6.30886	6.05383	5.08181	3.46166	5.24813
Ghir_A01G020200	105.93	51.3307	57.5733	65.4957	69.7195	54.9837	50.3907	55.087
Ghir_A01G020220	16.7393	22.4105	20.1577	13.3593	8.87747	6.73901	1.24261	3.33913
Ghir_A01G020240	26.9052	52.709	45.1186	34.4235	22.7396	17.0806	4.86753	6.50823
Ghir_A01G020330	7.45992	4.70148	3.85018	5.4248	7.28072	11.0557	13.4164	18.4764
Ghir_A01G020380	1.81359	1.49299	1.24646	1.08595	0.757452	0.54005	0.357066	0.407157
Ghir_A01G020490	46.2931	50.4837	54.9215	62.8637	59.6369	36.3731	19.1645	20.1927
Ghir_A01G020510	5.70312	11.2207	9.45825	9.94977	5.10528	4.26115	0.655196	2.07601
Ghir_A01G020560	2.70521	6.5039	6.27754	4.6781	3.42699	3.57325	3.29208	3.07761
Ghir_A01G020570	21.1657	35.9747	29.7689	25.2439	13.7025	9.70337	3.96871	4.65309
Ghir_A01G020610	10.573	22.5623	21.5179	26.7015	18.4884	10.0617	3.22984	11.9403
Ghir_A01G020670	20.8548	13.8764	3.91769	3.82436	10.0403	1.35589	4.55314	2.33822
Ghir_A01G020680	19.0012	9.90292	3.55021	2.68398	7.73699	1.10444	3.2109	1.26578
Ghir_A01G020720	107.235	32.4217	51.3229	44.0098	74.8467	84.8068	102.307	96.1135
Ghir_A01G020730	10.4843	6.55205	5.61251	5.37862	4.55612	4.91219	4.55096	4.35564
Ghir_A01G020800	3.6716	6.23712	5.73061	4.62091	3.62515	2.90825	1.60574	2.45677
Ghir_A01G020830	8.35871	5.76188	4.07268	4.52046	3.13988	2.39223	1.63786	1.29542
Ghir_A01G020840	7.98409	11.3956	9.92733	9.53646	6.16696	6.52943	2.95352	5.14199
Ghir_A01G020900	1.39873	1.7864	1.29862	1.4788	0.876303	0.710588	0.278567	0.547006
Ghir_A01G020930	9.7185	23.6478	22.8559	16.8339	13.0857	10.2317	9.35174	10.4411
Ghir_A01G021000	4.01647	6.33506	6.64157	6.6303	6.51015	7.90157	8.02905	9.04525
Ghir_A01G021020	0.465623	0.996982	1.16659	0.791009	0.368594	0.314002	0.134347	0.219837
Ghir_A01G021050	25.6537	4.52059	6.28695	6.46551	36.5246	53.7591	60.6908	53.5185
Ghir_A01G021120	1.18423	0.953074	2.62272	2.64482	1.95855	1.49835	1.67423	2.18736
Ghir_A01G021130	0.598136	0.205286	0.344581	0.218595	0.250107	0.229373	1.6052	6.32822
Ghir_A01G021160	4.79006	9.89691	7.78996	6.3844	5.39988	5.40243	3.37485	4.88303
Ghir_A01G021240	5.98056	4.34153	4.82285	4.47137	5.21267	3.50135	2.90629	3.90412
Ghir_A01G021350	2.9003	2.37617	1.32538	1.74967	0.874738	0.657137	0.256222	0.888787
Ghir_A01G021390	0.939509	1.52807	1.79777	1.88233	1.14796	0.574759	0.303219	0.572884
Ghir_A01G021400	7.21677	6.71204	8.20544	6.91612	5.37664	4.7941	3.28186	4.97685
Ghir_A01G021460	3.52796	1.18103	1.1718	1.1158	1.21395	1.80917	3.16133	3.78988
Ghir_A01G021510	1.94195	6.82914	13.029	4.98283	3.56031	4.50137	0.989888	1.8573
Ghir_A01G021550	2.53984	1.18921	1.8533	1.0057	1.95163	1.46268	0.846366	2.08251
Ghir_A01G021570	5.00995	6.95113	6.52939	7.41596	8.33864	9.99972	9.50789	11.116
Ghir_A01G021590	3.3101	5.6354	7.57116	6.58359	4.45974	3.7323	3.69562	3.4409
Ghir_A01G021650	4.09326	5.46634	3.98651	4.61316	5.0506	8.57746	7.90181	12.1783
Ghir_A01G021660	12.6112	5.73491	4.94723	5.41633	6.73629	10.7543	11.9933	15.9361
Ghir_A01G021670	78.7003	22.4148	36.1794	41.3227	35.8069	28.7445	48.1648	32.2843
Ghir_A01G021680	60.0601	17.5054	28.0767	31.9431	27.9971	22.3519	37.5254	25.0503
Ghir_A01G021690	18.9663	8.41143	6.84426	8.4867	10.0455	15.9778	17.6228	23.5882
Ghir_A01G021710	2.40635	3.92977	4.44299	3.3626	1.93038	1.58311	0.630769	1.07894
Ghir_A01G021740	2.06892	3.90273	4.18759	3.66555	2.65359	3.04514	1.81919	3.33599
Ghir_A01G021750	25.6878	10.9098	14.7306	40.9818	57.8144	29.8447	83.8103	71.3208
Ghir_A01G021780	4.80939	11.0205	6.61381	5.50129	3.2902	3.10035	2.39136	0.90939
Ghir_A01G021870	17.1257	28.1488	25.9292	21.1687	16.9061	13.3795	7.91945	10.7745
Ghir_A01G021960	3.15951	8.9059	6.95424	3.26962	2.45403	1.46339	0.690285	0.72538
Ghir_A01G021980	4.51037	3.47888	2.88632	2.9561	2.39389	1.97558	1.01697	1.90664
Ghir_A01G022010	19.4059	40.5778	37.7858	39.0015	26.522	25.7889	17.0967	21.7176
Ghir_A01G022110	7.41216	0.0758577	0.0432083	0.0199613	0.07211	0.485276	3.24785	13.3649
Ghir_A01G022140	7.61348	5.43979	5.52264	5.3562	4.5234	4.25001	3.04609	3.23041
Ghir_A01G022180	1.67423	2.11851	2.00546	1.94592	2.68538	3.73127	3.95659	5.01874
Ghir_A01G022190	32.0284	72.5614	63.5466	46.1267	45.5728	48.1044	38.5437	31.5836
Ghir_A01G022250	3.45473	1.71321	1.64454	1.73924	1.97972	1.83074	2.43358	2.79622
Ghir_A01G022270	20.3584	9.46609	10.9385	12.9762	11.9713	9.59471	16.7925	12.8147
Ghir_A01G022290	7.88864	10.0728	8.03149	9.99417	12.1511	15.6298	14.9426	20.231
Ghir_A01G022320	1.36347	2.9183	2.35058	2.49939	2.24857	2.32414	1.45026	2.54876
Ghir_A01G022350	13.8512	11.6817	11.3784	10.9053	6.82543	5.4992	7.53238	5.82124
Ghir_A01G022360	4.66376	7.0545	5.45832	3.53063	2.21022	1.54177	0.501326	0.790956
Ghir_A01G022390	58.9391	41.5669	50.4634	39.6042	31.8364	27.8942	27.3343	31.0347
Ghir_A01G022410	7.31537	11.7327	10.5922	9.64171	6.555	4.49854	1.90132	2.65212
Ghir_A01G022450	11.1513	1.66909	4.40719	4.97648	6.63459	5.00652	9.53985	10.5219
Ghir_A01G022490	10.267	19.5967	16.8818	17.5631	17.0209	27.7186	22.3102	22.828
Ghir_A01G022540	45.8691	47.7867	57.0906	64.9068	87.6925	115.337	120.976	110.672
Ghir_A01G022570	3.53473	2.87283	1.92759	2.69753	1.65021	1.1112	0.508245	0.469766
Ghir_A01G022700	4.27694	0.869177	1.03363	1.21672	2.13251	1.86819	4.79271	3.84023
Ghir_A01G022730	6.03188	12.6105	9.84839	11.7139	6.53324	4.50513	0.954016	1.08214
Ghir_A01G022740	8.09669	5.72182	5.68332	5.56531	5.261	5.28772	5.24971	3.88474
Ghir_A01G022770	2.58002	6.24023	4.07564	3.91901	5.7577	9.4867	8.73647	7.62452
Ghir_A01G022800	2.36064	5.6908	6.92349	7.87854	4.9659	4.15198	2.5036	1.872
Ghir_A01G022810	241.685	133.539	148.23	152.435	278.052	559.356	430.532	411.119
Ghir_A01G022830	1.41607	1.42969	1.19927	0.625159	0.505539	0.425279	0.570893	0.22067
Ghir_A01G022840	9.79581	1.50938	1.85296	1.84576	0.860972	0.977202	0.39991	0.326792
Ghir_A01G022870	12.1015	12.5226	10.4472	14.5552	25.7442	43.8719	59.7579	56.3139
Ghir_A01G022950	1.17908	2.47367	2.13985	2.59524	1.72249	1.19289	0.62937	0.396337
Ghir_A01G023090	9.50946	7.5546	7.81626	7.56799	6.57754	6.56353	6.09103	4.06489
Ghir_A02G000120	1.87746	3.89684	3.72864	3.037	2.0296	2.49192	2.73063	3.70004
Ghir_A02G000170	8.2825	5.8278	5.55758	5.02643	4.0807	3.92836	2.86976	3.41611
Ghir_A02G000210	14.3079	6.87793	6.4587	6.55056	6.51363	7.02135	6.61746	8.56651
Ghir_A02G000220	7.20665	6.19796	5.82093	6.37978	8.26418	15.2979	20.8789	25.1541
Ghir_A02G000250	5.09958	10.5485	52.1825	43.3482	21.598	16.9363	13.9185	23.5483
Ghir_A02G000270	215.368	325.511	281.207	286.95	287.29	393.551	376.747	468.838
Ghir_A02G000350	4.83585	3.62306	6.7666	13.6345	13.7827	6.8979	11.3128	10.2669
Ghir_A02G000400	1.87611	1.12471	1.05426	0.986372	0.823573	0.771794	1.06157	1.55604
Ghir_A02G000490	4.91927	10.6158	8.84757	8.5073	6.9967	5.58136	2.96974	4.94173
Ghir_A02G000570	51.5851	71.4018	57.9165	61.4544	78.3259	103.214	112.606	139.623
Ghir_A02G000580	3.77152	4.83343	3.68828	3.76327	3.00926	1.95097	1.01163	1.88518
Ghir_A02G000620	0.524645	1.63755	1.64921	0.913481	0.697407	0.604762	0.195397	0.386173
Ghir_A02G000630	11.2497	16.9166	13.0746	8.15005	6.64637	6.53361	10.9174	22.8917
Ghir_A02G000750	0.98418	2.66699	2.57555	2.86783	2.4833	4.25063	6.36778	6.97464
Ghir_A02G000770	3.56079	2.54798	5.3348	4.23773	5.36007	5.17449	7.87282	7.00578
Ghir_A02G000810	6.95843	14.5099	14.3222	15.634	11.0736	7.47443	3.37764	6.22184
Ghir_A02G000820	19.152	19.9668	12.3942	15.7393	9.47187	7.44864	1.61899	4.40677
Ghir_A02G000860	1.98612	4.80586	4.313	4.73959	4.14335	3.25705	2.43884	3.07087
Ghir_A02G001070	3.68526	1.79137	2.68697	11.5438	15.8646	11.8763	13.3845	13.6412
Ghir_A02G001110	23.1176	35.7953	43.7395	30.7058	18.717	12.8819	5.78296	7.498
Ghir_A02G001230	1.55004	2.31122	2.3383	2.03472	1.9039	1.51241	0.706126	1.03367
Ghir_A02G001270	0.514085	1.07745	0.73943	0.724788	0.652312	0.866632	0.656281	0.953209
Ghir_A02G001290	3.18903	5.28723	4.74524	3.90979	2.66345	2.31961	1.57261	2.37344
Ghir_A02G001310	32.966	39.7476	36.9076	31.8788	23.7938	17.2854	12.3479	14.9941
Ghir_A02G001560	117.081	47.6924	51.0166	49.0247	68.2813	29.2405	39.2868	41.1741
Ghir_A02G001780	13.0421	14.3844	9.58769	7.31985	5.25692	4.22356	2.57039	2.29034
Ghir_A02G001860	0.600634	0.39743	0.304338	0.254667	0.227513	0.118158	0.119	0.097107
Ghir_A02G001890	2.44676	3.99994	4.21364	5.65502	3.53637	3.73084	1.80679	4.83199
Ghir_A02G001940	13.7837	2.7067	2.529	2.41238	4.7293	2.78883	6.88831	5.16926
Ghir_A02G001980	7.62466	0.120449	1.33692	0.638728	10.1179	0.854604	9.18485	12.7742
Ghir_A02G001990	13.7537	1.46691	3.86035	5.19875	16.3513	7.65958	24.0691	26.3242
Ghir_A02G002060	7.39199	10.003	10.8594	6.25064	4.91304	3.30661	0.575433	1.70888
Ghir_A02G002070	5.1468	6.37492	6.48296	4.80244	3.86277	3.46255	1.63143	2.70209
Ghir_A02G002100	243.367	110.846	105.739	120.615	206.964	198.519	228.532	200.303
Ghir_A02G002190	123.414	84.6469	83.3405	90.5946	71.8218	57.0448	48.7597	59.517
Ghir_A02G002220	4.17067	6.88615	4.85404	4.93341	5.04595	6.45965	7.19849	9.00448
Ghir_A02G002260	2.23903	2.44634	2.86953	6.77114	6.38065	4.72566	6.06085	7.02681
Ghir_A02G002460	1.5485	2.76795	2.22152	3.0582	3.85533	5.60183	5.3816	6.06372
Ghir_A02G002470	7.51356	7.96398	7.92973	6.61875	10.0506	19.8892	30.3092	36.497
Ghir_A02G002480	24.34	5.82051	5.67449	6.18827	13.7685	16.0486	19.3744	23.0528
Ghir_A02G002490	1.30865	2.65985	2.21522	2.10005	1.86517	1.98401	1.7873	2.23221
Ghir_A02G002510	14.4758	5.57391	6.29542	7.64694	10.2994	7.42166	13.9032	11.3378
Ghir_A02G002540	2.75785	1.17865	1.26711	0.829377	0.774582	0.697249	0.820292	0.847451
Ghir_A02G002620	0.857972	3.49792	3.11335	2.72572	2.05145	1.25774	0.553235	0.628462
Ghir_A02G002640	48.5572	24.8817	18.0127	15.4077	68.9192	7.42187	24.467	11.3207
Ghir_A02G002720	27.179	74.4614	69.1503	44.0953	27.9508	21.6267	7.19119	8.75157
Ghir_A02G002760	1.87796	2.8777	2.7125	3.30498	3.58288	4.59482	3.81694	4.40826
Ghir_A02G002840	144.544	29.1383	35.7852	45.8329	132.664	135.153	151.296	155.659
Ghir_A02G002850	30.9091	2.03762	2.44727	8.29508	13.1159	10.3403	41.3878	41.3817
Ghir_A02G002860	34.4349	3.8855	5.65653	15.4351	23.4688	21.464	42.1317	46.7642
Ghir_A02G002870	6.39443	0.774423	0.8728	1.42109	4.23626	6.15433	5.78812	8.98622
Ghir_A02G002880	16.4232	5.99078	5.4041	7.49348	21.611	36.003	35.1899	42.2093
Ghir_A02G002890	10.3896	1.11872	1.46299	2.34213	2.82923	2.42368	4.84051	3.82626
Ghir_A02G002900	11.7098	4.07902	2.23746	2.62857	1.9959	2.27413	1.01534	0.557058
Ghir_A02G003030	16.4385	18.759	17.0523	13.7239	9.97118	7.93826	5.35339	8.87306
Ghir_A02G003050	0.889151	3.7452	2.61674	1.40527	1.04905	0.621781	0.382681	0.252881
Ghir_A02G003070	11.4142	49.3279	47.9209	40.8578	31.0899	50.8326	37.6499	47.6304
Ghir_A02G003170	13.5611	15.783	11.2117	12.9528	8.2708	6.10358	2.60059	3.52552
Ghir_A02G003180	2.88065	6.2261	5.03654	6.66722	6.45618	4.97759	4.52562	4.1327
Ghir_A02G003220	2.62991	4.97204	3.59194	3.97128	1.83639	1.85251	0.420203	1.20492
Ghir_A02G003320	24.5237	33.2006	35.9365	39.9794	47.3707	45.1243	43.0887	49.9072
Ghir_A02G003360	4.10993	1.14199	1.1322	1.6295	2.5629	2.56946	3.00229	3.40527
Ghir_A02G003440	7.94658	12.1878	15.3917	7.94393	6.30576	4.59375	1.78443	2.22594
Ghir_A02G003460	33.7064	3.43759	5.55544	11.0921	10.9261	7.67937	12.5978	16.8898
Ghir_A02G003540	3.55627	7.75701	8.44414	7.06876	4.52065	4.02954	1.83171	2.19436
Ghir_A02G003600	26.6289	5.41283	12.3354	17.9217	18.3518	11.9124	40.3624	21.3716
Ghir_A02G003610	8.04355	13.8397	11.9945	8.65238	5.2551	4.13047	0.858332	1.15171
Ghir_A02G003620	11.013	1.57777	2.58341	1.37767	3.40319	2.52574	4.4539	5.20882
Ghir_A02G003650	83.9497	105.816	112.917	114.586	137.929	166.77	162.198	182.505
Ghir_A02G003660	39.8428	52.949	49.0706	46.4535	55.8973	81.3661	53.489	79.6519
Ghir_A02G003670	57.7004	11.1103	12.6361	13.9857	14.9203	11.4068	22.2743	11.0543
Ghir_A02G003680	36.0857	58.2999	49.558	52.4025	32.8765	26.8047	13.0861	13.528
Ghir_A02G003750	1.2869	4.87892	5.46814	6.48005	8.99457	10.0874	7.17532	9.79876
Ghir_A02G003760	1.84754	0.794217	0.505748	0.817006	1.29583	2.04739	1.5779	2.41124
Ghir_A02G003800	14.947	0.645278	1.73681	2.34279	6.7196	5.97128	19.0421	27.6918
Ghir_A02G003830	18.7294	7.59028	5.23952	8.0773	7.67254	7.64786	14.6393	11.0515
Ghir_A02G003840	10.9207	23.019	16.2514	14.0933	17.281	15.5617	15.0447	18.0967
Ghir_A02G003890	4.57602	3.60031	4.32523	7.18336	10.3786	12.1942	19.5819	18.4482
Ghir_A02G003910	39.9695	28.9754	26.3357	31.7987	57.9477	100.741	117.26	125.265
Ghir_A02G003920	6.56826	2.20955	3.17483	3.65385	4.42002	4.76791	5.78403	6.69451
Ghir_A02G003940	3.48321	3.09232	2.96146	2.21788	1.65646	1.78297	1.60838	2.14233
Ghir_A02G003980	12.8401	0.785238	0.8924	2.96309	3.87514	2.99068	12.2293	9.83931
Ghir_A02G003990	661.814	67.3839	127.615	173.388	237.984	102.43	59.1846	76.1743
Ghir_A02G004000	1002.74	231.477	327.537	293.601	531.444	202.003	95.2127	101.513
Ghir_A02G004010	2.60778	5.96603	5.39643	4.11237	3.62934	3.69834	3.31688	3.77773
Ghir_A02G004070	9.57804	8.85122	9.07413	8.0028	5.77429	5.21298	2.40159	4.14461
Ghir_A02G004130	4.06987	4.51289	3.12827	4.03952	2.26834	1.67824	0.606421	1.20511
Ghir_A02G004150	3.14711	3.81592	2.68308	3.0008	1.93439	1.58366	0.543798	1.03537
Ghir_A02G004160	4.89672	8.62723	11.4203	8.90854	4.98642	4.0245	3.59401	2.90994
Ghir_A02G004180	4.21411	0.833641	1.14365	1.31087	1.34296	0.440749	0.246582	0.243284
Ghir_A02G004300	4.22422	2.17542	2.44725	1.85444	2.27865	2.30258	2.23457	2.60296
Ghir_A02G004360	2.84231	3.48135	3.11404	2.4237	2.06673	1.60147	1.2411	1.94916
Ghir_A02G004530	28.4104	8.12696	13.9062	19.4945	18.7084	15.4118	23.1106	16.7324
Ghir_A02G004540	0.992133	0.066153	0.426256	0.272104	1.05706	0.358288	0.61839	0.834886
Ghir_A02G004550	37.3214	54.0455	49.4476	47.8955	71.5581	60.8181	64.6721	76.6965
Ghir_A02G004560	2.26264	5.26245	5.43269	4.90947	4.93231	7.09599	6.69289	7.63931
Ghir_A02G004640	1.4164	2.49377	2.76022	3.00987	4.94847	5.29919	5.14251	6.0986
Ghir_A02G004660	32.5175	12.3777	11.7189	7.62762	14.0359	48.307	91.545	112.882
Ghir_A02G004680	11.1707	18.9153	24.2516	15.2308	5.92232	3.71829	1.1503	3.94755
Ghir_A02G004720	3.67562	3.90019	2.85992	3.44333	2.08673	1.52842	0.580678	1.24625
Ghir_A02G004770	6.09387	9.10209	8.75503	7.99988	16.0261	28.9645	28.6846	34.8028
Ghir_A02G004790	18.9306	22.3681	23.0945	24.8909	27.938	40.416	50.2181	55.8632
Ghir_A02G004830	3.34518	0.749836	0.647973	1.88654	3.72726	7.47453	6.72596	10.7903
Ghir_A02G004890	2.30304	1.62428	1.42882	1.60634	1.87874	1.46243	1.13263	1.36174
Ghir_A02G004950	20.6385	7.02892	9.60934	12.1785	20.7564	20.7768	33.7735	38.2869
Ghir_A02G005000	4.12375	2.38496	2.08733	2.08251	1.19976	1.40094	0.322283	0.822504
Ghir_A02G005130	1.54699	1.58042	1.04416	1.4236	1.17067	0.750616	0.598464	0.706696
Ghir_A02G005150	24.4921	23.209	21.0779	22.6069	29.6853	38.2608	39.2691	52.7578
Ghir_A02G005240	202.163	25.3791	45.5694	42.9834	107.351	77.4753	211.34	192.132
Ghir_A02G005340	10.3492	8.71044	10.791	8.18651	7.28128	7.40027	4.92026	7.28342
Ghir_A02G005350	5.58292	3.53003	3.01771	3.45998	2.20094	2.54268	1.58446	2.26717
Ghir_A02G005380	0.744516	0.807295	0.601984	0.773687	1.08179	0.836448	1.95256	1.6524
Ghir_A02G005410	7.2505	9.52669	9.13989	8.78292	9.38752	10.9799	13.0213	15.3635
Ghir_A02G005570	3.59761	8.33639	7.79011	6.77569	5.06473	6.15507	4.09428	5.11083
Ghir_A02G005600	1.63332	24.1125	4.96415	7.73052	2.09444	5.98733	0	0
Ghir_A02G005630	6.34987	13.3734	14.4251	13.2266	9.56198	10.141	8.91917	11.9767
Ghir_A02G005640	5.56646	4.74662	5.3664	5.72206	7.24516	12.4102	15.0179	23.4179
Ghir_A02G005790	4.7618	5.36995	5.15693	3.80865	3.11927	2.9193	1.89812	2.59235
Ghir_A02G005800	0.162254	0.486883	0.268927	0.247779	0.167366	0.224611	0.143606	0.133813
Ghir_A02G005810	0.518351	0.936712	1.07384	0.759535	0.561894	2.34836	0.112545	0.278533
Ghir_A02G005840	7.60809	4.98143	7.41534	6.0624	3.74349	3.98381	1.90887	3.75587
Ghir_A02G005970	181.333	89.6984	111.291	73.2335	61.1093	50.8766	53.084	41.8621
Ghir_A02G005980	2.43917	4.8561	5.07418	4.5139	3.36939	2.33691	1.63081	2.36073
Ghir_A02G006000	26.444	24.3035	23.4974	16.2995	12.9123	10.3837	7.36271	9.53784
Ghir_A02G006120	2.27603	4.78596	4.43774	3.36516	2.89829	4.32879	2.50084	4.00092
Ghir_A02G006180	11.9402	10.1372	7.92839	9.16001	6.528	5.11629	5.9158	5.16975
Ghir_A02G006250	2.86212	0.965411	1.83252	0.735099	0.66437	1.24781	0.60886	0.976071
Ghir_A02G006280	6.82083	5.91384	6.1397	5.34241	4.10032	3.90514	2.80082	3.17064
Ghir_A02G006290	2.23404	1.89566	2.12858	1.54971	1.19006	1.29248	0.585633	0.528646
Ghir_A02G006340	5.68865	7.18039	6.67657	6.45482	6.70897	8.43403	10.4748	11.6183
Ghir_A02G006360	63.0908	122.133	117.102	143.816	103.973	112.005	95.8595	88.9465
Ghir_A02G006470	1.95606	2.64552	3.91332	3.08984	2.7987	2.10571	2.04594	2.49429
Ghir_A02G006510	0.943937	2.95274	2.83928	2.59642	2.17125	2.9923	2.025	2.57651
Ghir_A02G006530	16.7072	30.7908	46.2854	35.0612	27.821	44.4009	38.8689	43.3444
Ghir_A02G006580	1.19441	0.959453	1.87206	1.79395	1.89966	1.73139	4.10292	4.14602
Ghir_A02G006590	7.89817	19.0981	20.7451	20.3778	11.5423	8.24668	5.50726	5.86661
Ghir_A02G006670	3.1045	7.48271	6.72758	6.31261	3.48652	2.82433	0.567651	1.60985
Ghir_A02G006740	6.79377	9.1632	8.66115	8.55403	10.0266	11.9148	13.3311	15.0849
Ghir_A02G006750	0.59451	1.7348	1.52555	1.21094	1.17696	1.11259	0.669604	0.532152
Ghir_A02G006770	3.99561	0.585926	0.837012	1.16427	1.1128	0.814386	0.516337	1.09376
Ghir_A02G006800	19.9464	2.64435	3.21114	3.37033	4.39377	3.72753	7.54019	13.3208
Ghir_A02G006850	4.4272	8.21797	8.10713	6.35529	2.95026	2.28209	0.397482	1.44898
Ghir_A02G006870	2.7631	0.0398843	0.147103	0.0907693	0.336776	0.0438153	0.922187	1.20453
Ghir_A02G006890	1.98092	3.14966	6.92908	5.33965	3.40222	2.63889	3.4985	3.37606
Ghir_A02G006900	73.6141	1.53951	2.90529	2.8673	5.4603	5.49212	12.4678	9.58772
Ghir_A02G006960	852.985	108.639	118.795	88.5245	140.042	109.31	188.455	156.594
Ghir_A02G006970	1.3692	2.70957	5.59405	5.52145	3.37453	2.7797	2.40347	2.05283
Ghir_A02G007010	3.3765	2.87168	1.46229	1.12792	0.466222	0.248095	0.0267803	0.0269193
Ghir_A02G007100	7.54355	6.75958	6.51473	7.29354	10.5575	13.7649	12.7426	16.1997
Ghir_A02G007110	2.47592	2.81253	2.93431	3.0443	5.73079	6.84388	6.57189	7.2051
Ghir_A02G007160	7.86053	4.00857	5.1075	11.2626	19.0988	17.7133	21.6484	21.7833
Ghir_A02G007200	8.8066	13.5458	10.6305	8.15446	5.94975	5.45897	4.75681	4.22411
Ghir_A02G007310	5.80408	0.662421	0.910923	2.47396	5.1408	4.49295	11.2817	8.40421
Ghir_A02G007550	4.59892	0.468713	0.554104	0.885107	0.986087	0.83309	3.57653	5.03724
Ghir_A02G007560	36.734	34.9561	24.007	28.7469	59.5625	93.0746	72.0642	97.2997
Ghir_A02G007610	4.03687	5.02156	4.43221	4.7991	8.69807	16.4944	12.1747	19.7139
Ghir_A02G007630	9.61766	2.47545	3.10278	5.65943	9.48329	7.39332	10.4677	11.9301
Ghir_A02G007680	23.2218	2.00872	2.71369	4.90067	19.3258	21.734	44.4302	55.5299
Ghir_A02G007800	34.1831	9.80678	11.5846	13.3959	14.0499	9.97303	24.5645	16.7593
Ghir_A02G007830	9.72177	13.9806	15.0384	16.053	20.1973	20.2793	22.7884	24.3364
Ghir_A02G007840	1.86159	2.68695	2.57787	2.74713	3.2762	3.94966	4.01271	4.74597
Ghir_A02G007870	55.2999	28.9211	45.2475	21.1595	18.5027	8.7128	9.47411	4.45671
Ghir_A02G007940	2.71044	4.40588	2.92545	2.53066	2.79192	2.19678	1.04981	1.72981
Ghir_A02G007960	0.879549	3.50302	4.48311	4.17091	4.41223	6.20597	3.38791	3.9108
Ghir_A02G008050	68.2272	56.3045	48.0303	50.9913	35.2215	29.6988	14.1908	25.8848
Ghir_A02G008070	5.8672	3.77711	3.17382	2.54708	2.10277	1.65213	1.46814	3.18176
Ghir_A02G008090	69.8521	85.2627	67.7966	73.9347	100.51	147.567	199.842	234.843
Ghir_A02G008130	17.6756	3.45357	7.13359	2.48457	1.69652	2.62909	1.00637	4.74579
Ghir_A02G008140	5.64881	10.6345	8.23926	7.06534	8.65297	12.0047	8.74169	11.942
Ghir_A02G008160	3.029	0.783491	0.927481	3.19112	5.0902	5.22335	13.6942	15.4003
Ghir_A02G008170	4.82192	1.80731	2.56754	2.77319	3.30155	2.01296	4.03445	6.50454
Ghir_A02G008200	4.8605	8.52922	7.5159	7.39709	8.55841	11.2044	10.3104	13.6447
Ghir_A02G008240	1.38541	3.49339	3.80973	5.24284	6.69376	6.0851	5.9088	6.49171
Ghir_A02G008340	50.8729	73.0822	54.9256	70.1746	68.3362	34.3772	19.3681	33.1639
Ghir_A02G008420	36.1464	37.6234	44.8909	34.2863	27.2544	21.2771	12.6951	16.8081
Ghir_A02G008460	0.768513	1.71163	3.32887	2.06699	1.00427	0.769142	0.614815	0.344653
Ghir_A02G008470	0.94963	2.74799	3.49138	2.3757	1.49398	1.69799	0.753522	0.747022
Ghir_A02G008500	13.9288	14.6628	14.8794	13.1809	9.0191	7.85385	3.13978	4.84176
Ghir_A02G008630	12.7341	14.9659	13.2335	11.6263	9.95238	6.79641	4.64187	5.48465
Ghir_A02G008680	1.07665	0.551086	0.470365	0.739127	1.21363	1.08753	3.24183	3.72265
Ghir_A02G008720	80.9534	7.27225	6.67481	7.37154	6.48057	6.43427	12.2706	37.5122
Ghir_A02G008730	0.780261	1.98222	1.86494	1.91295	1.43698	1.22701	0.905776	1.03342
Ghir_A02G008750	14.3433	34.9146	27.342	25.7399	17.3424	10.7866	4.1146	4.32325
Ghir_A02G008820	5.49716	7.36657	7.85961	9.17713	9.98607	8.17198	6.10124	12.6017
Ghir_A02G008840	2.25613	3.4054	3.09164	3.13981	2.48536	1.97545	0.93101	1.59917
Ghir_A02G008870	1.88887	4.15626	3.91252	4.08078	2.34357	1.8199	0.284188	0.26387
Ghir_A02G008890	5.83828	5.10258	2.98685	2.62212	4.21149	1.61814	2.21523	1.85127
Ghir_A02G008900	78.4423	68.3013	43.6911	40.9956	113.411	15.796	37.1391	26.0989
Ghir_A02G008980	0.953844	2.16607	0.559678	0.388852	0.426053	0.237749	0.03404	0.02218
Ghir_A02G009010	2.66193	3.06462	3.00471	3.08846	2.03751	1.81907	0.605171	0.618633
Ghir_A02G009030	1.95885	2.7555	1.88858	2.53133	1.16486	0.94142	0.253461	0.510639
Ghir_A02G009240	3.32691	4.56403	3.33721	2.86188	1.99406	2.00417	0.805129	1.36456
Ghir_A02G009260	27.872	4.37715	6.43266	9.0189	18.3802	16.2803	41.7905	50.4729
Ghir_A02G009450	0.888103	1.2887	1.35878	1.28804	1.34201	1.60422	1.34225	1.85082
Ghir_A02G009460	1.79256	0.844216	0.818382	1.04429	1.61668	1.69878	2.71448	4.16575
Ghir_A02G009470	0.784045	1.88237	1.52931	1.38072	0.563653	0.571345	0.129756	0.218499
Ghir_A02G009700	2.4992	2.46133	1.88469	2.16536	1.42524	1.14791	0.491077	1.04384
Ghir_A02G009770	7.19534	3.7178	4.15255	6.89177	13.6048	14.6337	24.9437	25.6169
Ghir_A02G009880	74.9683	34.0355	36.7471	29.4945	28.4346	23.1612	17.1162	19.2923
Ghir_A02G009950	26.5724	35.7985	39.722	31.2972	19.3533	14.7055	8.2663	10.9507
Ghir_A02G010090	2.74761	3.32571	3.9218	3.28487	2.51758	2.29992	1.34733	1.64201
Ghir_A02G010110	9.80723	24.1414	18.8451	15.0442	14.3908	17.8635	13.1926	14.0524
Ghir_A02G010120	12.5706	18.5057	19.0863	16.4963	12.2885	10.1382	4.1779	7.04642
Ghir_A02G010150	1.07272	2.93806	3.00133	2.41912	2.32574	1.47517	1.01087	0.937525
Ghir_A02G010240	0.936924	3.44054	3.14934	2.93124	2.28709	1.29652	0.584963	0.978108
Ghir_A02G010260	6.18709	12.3668	10.7671	10.292	7.12641	7.32471	5.98959	7.19839
Ghir_A02G010350	4.94035	1.99513	2.27975	3.96503	11.1644	10.9825	23.0146	20.4921
Ghir_A02G010400	19.1841	11.9288	11.475	19.3262	29.6016	42.8977	51.6853	54.9452
Ghir_A02G010450	2.18413	4.94863	4.48918	3.59748	2.33886	1.52617	1.02165	1.20628
Ghir_A02G010500	1.42222	1.28741	1.58955	1.57806	0.699306	0.728809	0.143013	0.477381
Ghir_A02G010530	0.619089	0.453096	1.45633	2.49675	1.47573	0.476724	0.809765	0.414627
Ghir_A02G010550	4.61748	4.71138	5.10328	3.40539	3.41146	2.4852	2.21981	2.85773
Ghir_A02G010660	4.77663	1.25852	6.07383	5.4168	3.94043	3.23798	7.12138	11.9665
Ghir_A02G010760	2.15004	2.74452	2.33357	4.91916	10.5568	8.94764	11.6408	12.8735
Ghir_A02G010770	11.0251	2.24947	3.09874	5.1679	5.73113	8.08205	7.05952	6.20409
Ghir_A02G010780	9.68299	12.0848	12.5949	15.6401	20.5544	17.9371	15.5624	18.0471
Ghir_A02G010890	1.95645	4.83734	4.05961	4.27154	2.97443	2.19128	0.519228	1.33909
Ghir_A02G010900	1.73758	3.79358	3.63496	3.47857	3.33279	3.60757	3.79869	3.8919
Ghir_A02G010950	5.17809	5.71868	5.73609	4.47816	3.94717	3.0278	1.79424	2.69896
Ghir_A02G010970	1.80822	2.13489	2.67231	1.00493	0.939759	1.24922	1.24889	0.858678
Ghir_A02G011040	2.07633	3.21427	2.45574	2.43761	1.50874	0.973636	0.408244	0.742148
Ghir_A02G011050	0.619969	2.03883	1.91022	1.95627	1.07986	0.991209	0.377393	0.694786
Ghir_A02G011070	2.78705	0.781415	0.872084	1.06084	0.974866	1.06861	7.26337	16.0941
Ghir_A02G011130	8.75815	1.93253	2.54746	3.79102	9.63596	5.10827	9.40085	5.46265
Ghir_A02G011140	97.2816	88.2913	104.046	81.2479	55.4277	38.5101	15.0396	24.9353
Ghir_A02G011270	2.80574	2.44025	4.10887	4.4252	5.21793	6.60137	6.12515	6.85511
Ghir_A02G011350	24.2705	4.75813	5.28718	5.36734	8.45725	6.78797	10.0479	12.892
Ghir_A02G011390	25.4123	23.0183	23.7932	27.6003	40.8947	53.549	69.6833	80.5322
Ghir_A02G011610	1.77873	3.00673	2.73848	2.73275	3.28374	4.12135	2.46304	4.55964
Ghir_A02G011630	2.31742	3.88075	3.67889	3.81829	4.62301	6.10133	4.29535	6.34518
Ghir_A02G011680	4.62577	9.8008	8.31643	6.24959	4.4281	2.80668	1.50556	1.78321
Ghir_A02G011710	1.82131	2.96068	3.15696	3.55501	7.33927	12.3744	8.12174	9.90472
Ghir_A02G011860	2.03466	2.04751	1.38768	1.67124	1.20691	0.829838	0.226125	0.60859
Ghir_A02G011970	6.63359	7.483	8.63086	6.24031	4.65454	4.12504	2.63531	2.54441
Ghir_A02G012060	3.38546	1.3387	2.70409	4.69855	6.3946	3.65081	5.03739	4.86864
Ghir_A02G012080	14.7753	0.470881	1.27312	2.04401	2.32809	1.66935	8.59482	4.68561
Ghir_A02G012100	4.0356	7.05022	6.09785	5.4191	4.29274	2.92722	1.73135	1.92252
Ghir_A02G012130	3.98999	2.80897	5.80237	3.12475	1.36425	2.17915	1.2728	1.80324
Ghir_A02G012150	2.78598	4.7129	4.34273	4.20743	4.3648	4.82217	4.36132	5.7193
Ghir_A02G012190	26.0436	8.17867	8.662	17.5278	29.6288	35.4067	65.5353	65.9441
Ghir_A02G012250	23.7413	12.0599	10.0304	7.04509	11.5257	18.1903	19.401	24.1863
Ghir_A02G012280	8.6111	2.87784	2.72708	2.31463	2.32592	3.18447	9.16863	11.2339
Ghir_A02G012320	4.77804	7.33773	7.36339	6.6182	7.7925	8.35812	7.48114	9.82383
Ghir_A02G012360	5.24837	4.82667	4.85891	4.55743	2.79537	2.46741	0.76514	1.82151
Ghir_A02G012370	1.37213	1.77626	1.469	1.27159	0.880998	0.713291	0.326329	0.582091
Ghir_A02G012430	2.2646	2.04321	2.49924	2.66517	1.46935	1.34633	1.27105	0.871961
Ghir_A02G012470	26.6862	2.08645	2.51651	2.01266	1.63462	1.695	0.658294	0.867519
Ghir_A02G012490	0.761752	1.09904	0.997862	1.07916	0.79013	0.677376	0.343985	0.491499
Ghir_A02G012570	0.689208	2.33707	1.65649	2.08388	1.38585	1.24529	0.479421	1.03639
Ghir_A02G012620	19.102	27.8904	27.2962	51.0804	65.1719	35.3214	58.8018	42.0838
Ghir_A02G012730	36.2525	5.18059	6.12071	4.73124	3.76655	3.30841	3.27196	3.23949
Ghir_A02G012880	72.7616	8.28769	11.6487	33.9679	59.2527	50.448	98.3114	111.622
Ghir_A02G012910	1.56776	2.93757	3.37224	2.88568	1.8709	1.87511	0.804328	1.23846
Ghir_A02G013260	5.06089	6.73547	5.22242	5.67672	3.6096	3.30338	1.55758	2.42112
Ghir_A02G013330	82.1764	101.4	123.271	177.681	105.596	99.2751	49.9535	55.2393
Ghir_A02G013430	1.19094	3.23741	3.02929	3.17424	1.58001	1.10254	0.066938	0.645411
Ghir_A02G013490	1.38086	3.9909	3.14727	3.24671	2.28254	1.88097	0.821974	1.59609
Ghir_A02G013610	0.889451	0.715287	0.773782	0.80056	0.641967	0.476544	0.35532	0.393124
Ghir_A02G013620	5.14088	12.3044	10.9703	10.0793	7.67628	9.09117	6.30136	7.67496
Ghir_A02G013750	6.56917	8.47787	7.41132	7.93881	4.53142	3.55016	1.54356	2.00521
Ghir_A02G013770	9.76258	10.9416	7.45662	7.69768	5.23715	4.64401	1.4477	2.7524
Ghir_A02G013850	1.12967	1.30409	1.1012	1.29109	1.09081	0.581295	0.574663	0.51526
Ghir_A02G013990	1.86226	2.75273	2.33091	1.70858	1.28488	1.38154	0.797321	0.915008
Ghir_A02G014090	20.8401	37.2192	30.723	27.1113	29.6236	36.3672	29.0224	44.3123
Ghir_A02G014160	7.91243	10.7278	8.84419	8.43298	5.87174	4.95942	2.74784	3.89137
Ghir_A02G014180	2.63509	1.12243	1.25137	0.746946	0.459962	0.53765	0.10369	0.264814
Ghir_A02G014320	5.52596	7.26699	7.15534	7.1459	5.07617	3.84888	3.22802	2.70812
Ghir_A02G014400	59.5541	61.5581	66.6509	56.7835	48.1523	41.5659	28.4646	28.9739
Ghir_A02G014420	1.32174	1.9197	1.8457	1.88363	1.96496	2.08747	2.72769	4.03049
Ghir_A02G014440	4.26626	3.4953	3.69672	2.68465	1.75974	1.43955	1.04469	1.11448
Ghir_A02G014620	42.5977	47.0286	51.3617	54.6796	33.3254	25.5549	10.3078	19.8976
Ghir_A02G014660	1.3393	6.39502	5.86941	3.35901	2.5	1.90635	1.46889	1.35035
Ghir_A02G014670	3.67971	12.9385	11.9294	5.13024	2.72908	2.53066	0.367704	0.662911
Ghir_A02G014690	13.4624	38.2464	35.4936	35.2282	28.6086	35.9266	27.5149	29.9964
Ghir_A02G014700	19.2517	16.8937	23.2746	24.1242	23.1945	12.3013	6.44722	10.3002
Ghir_A02G014740	4.87277	2.10599	2.56084	2.92263	1.94195	1.63162	1.13039	1.47395
Ghir_A02G014770	7.69047	13.7947	18.5544	17.2111	8.89316	8.94676	1.0871	3.07636
Ghir_A02G014820	4.94706	6.8382	6.54557	4.95712	4.34079	3.52974	2.30397	3.49168
Ghir_A02G014880	4.0032	3.95276	4.50793	3.73057	2.77305	2.39214	1.64815	2.06026
Ghir_A02G014980	8.91947	7.88265	7.059	7.2805	5.64627	4.96585	3.01961	4.81702
Ghir_A02G015010	8.7135	15.7732	16.1099	9.84887	4.17908	4.53168	1.14346	1.14139
Ghir_A02G015050	2.01618	0.886305	1.19397	4.8552	8.13717	8.84856	9.38968	9.72199
Ghir_A02G015080	1.6415	0.916164	0.970601	0.645731	0.698217	0.91012	0.737689	0.763939
Ghir_A02G015090	9.00192	8.13469	7.31033	8.34798	6.38975	4.48362	4.37556	5.20048
Ghir_A02G015100	3.26359	6.49132	5.41803	5.30125	3.3879	2.58063	1.07915	1.0675
Ghir_A02G015170	26.8322	0.373824	0.517323	0.932395	0.961864	1.09608	3.62848	3.92319
Ghir_A02G015180	6.14428	9.17057	7.25703	9.38697	7.23601	4.94259	2.03782	3.87609
Ghir_A02G015220	27.3247	16.2512	19.1568	15.4124	11.7426	10.1059	5.60337	8.27237
Ghir_A02G015280	1.62681	4.19751	5.9932	5.04992	2.55932	2.16345	1.38326	2.6802
Ghir_A02G015310	7.14621	12.5174	10.924	8.29363	6.03777	6.07862	2.61339	4.26868
Ghir_A02G015320	9.33818	15.5109	19.7916	19.5763	21.0024	16.2144	17.2714	18.7957
Ghir_A02G015430	7.47117	2.90721	4.13123	4.33045	4.97175	4.27022	5.13186	5.37622
Ghir_A02G015530	15.1581	5.81745	3.78087	3.08014	11.6159	1.41009	4.00514	1.58011
Ghir_A02G015540	6.9679	9.46308	8.23032	5.36626	3.77831	5.53998	3.23242	4.71761
Ghir_A02G015710	3.11575	7.01598	5.8655	8.18809	8.98918	11.2063	9.05325	9.76244
Ghir_A02G015720	9.18954	15.5741	10.8691	14.1072	9.75115	7.60192	3.78064	5.25436
Ghir_A02G015830	2.3537	3.21322	3.78644	2.74114	2.06418	1.42002	0.735402	0.875257
Ghir_A02G015850	3.62809	4.33047	3.73936	3.86907	4.84519	5.2458	6.51357	7.41653
Ghir_A02G015880	11.4254	11.8916	12.0312	10.0724	6.76047	6.25611	3.0004	4.98152
Ghir_A02G015920	19.9785	7.76743	8.97668	6.55855	7.16805	6.67778	5.14404	4.75195
Ghir_A02G015930	19.2063	48.5102	38.1911	28.2887	27.2518	33.6682	36.3734	49.3807
Ghir_A02G015940	2.13486	3.2376	3.14671	2.93809	2.4372	1.82283	0.740369	1.49709
Ghir_A02G015950	22.5028	20.2914	23.0034	23.0213	21.3957	19.14	10.7014	14.3116
Ghir_A02G015960	4.08394	4.0122	3.83286	3.65744	4.82494	5.36315	6.99731	8.90336
Ghir_A02G016000	2.43929	5.69663	5.06657	4.87205	4.45301	5.63516	4.09056	5.54351
Ghir_A02G016020	3.80395	2.12944	2.30147	2.62318	3.71591	5.36841	8.77174	9.79542
Ghir_A02G016050	6.40609	6.57756	6.55008	5.89706	4.55559	4.10527	3.14352	3.60311
Ghir_A02G016100	1.02581	0.965965	0.913905	1.14391	1.79199	0.677874	0.457141	0.817158
Ghir_A02G016150	22.6516	14.405	12.2994	11.0384	10.3256	10.3541	9.62671	8.58061
Ghir_A02G016170	4.06602	1.6514	2.07224	1.67352	1.44899	0.758306	0.39561	0.739807
Ghir_A02G016230	46.8667	66.3058	56.0071	81.2353	53.2894	40.0207	97.7589	186.418
Ghir_A02G016270	1.79166	1.64035	1.6965	1.46982	1.08807	0.694792	0.322115	1.35536
Ghir_A02G016280	2.09109	0.743306	1.52429	0.917799	1.1642	0.6088	0.24319	0.372992
Ghir_A02G016290	20.9921	36.7687	31.3769	30.6978	20.7717	14.7944	8.74515	10.6896
Ghir_A02G016300	36.3365	49.9168	43.4919	42.4416	33.8971	25.8234	17.4811	21.827
Ghir_A02G016320	2.90785	2.99895	3.10092	2.88638	2.32509	2.03223	1.44736	1.82034
Ghir_A02G016350	24.3713	25.1889	28.4997	23.7923	18.7995	12.3713	6.97862	9.33314
Ghir_A02G016380	28.9098	43.552	32.1908	27.535	19.4558	12.2579	5.58912	17.4135
Ghir_A02G016440	9.29237	7.21434	6.97047	6.30645	4.77093	4.42295	3.02268	3.87958
Ghir_A02G016450	22.3911	16.4058	17.7771	14.8226	10.7394	9.9682	6.25565	8.66241
Ghir_A02G016480	1.01309	1.249	1.37403	0.996137	0.466837	0.48457	0.15247	0.354656
Ghir_A02G016570	4.14071	2.25325	1.97844	1.7119	1.10529	1.3646	0.861234	0.848848
Ghir_A02G016620	7.42041	7.78429	8.75104	6.96281	5.73841	3.76329	2.37844	3.52031
Ghir_A02G016630	31.6898	34.7948	32.9638	38.3223	50.528	54.9425	57.1326	67.7363
Ghir_A02G016660	4.39636	4.83816	4.08362	2.97647	2.46519	1.93191	0.631788	1.20646
Ghir_A02G016820	41.5297	15.8357	16.1476	8.96905	25.4793	17.1342	33.0807	25.9497
Ghir_A02G016860	2.42615	3.59259	2.93222	3.14467	2.64649	2.36568	0.988245	1.23275
Ghir_A02G016950	68.5729	100.967	50.8072	33.9864	50.1403	78.0231	80.8104	108.89
Ghir_A02G016960	2.70425	1.09215	0.980626	0.91264	1.53511	0.466778	0.754101	0.581695
Ghir_A02G016990	3.82892	10.6926	9.44927	10.1438	6.86956	4.82619	2.31517	3.49472
Ghir_A02G017000	2.74612	5.57066	6.61696	6.34273	4.97116	4.46839	2.87883	3.79668
Ghir_A02G017010	2.08927	4.4108	4.23316	3.89897	1.61177	1.4265	0.586267	0.892788
Ghir_A02G017020	4.06968	7.23107	6.05005	5.43822	6.77235	7.44781	7.56906	9.61318
Ghir_A02G017030	6.52091	5.52606	4.0486	4.50634	3.04713	1.94733	0.712443	1.58976
Ghir_A02G017050	24.5281	39.8688	45.8264	29.7169	22.3933	18.7643	10.7598	14.436
Ghir_A02G017140	14.503	7.45792	7.4667	7.41653	8.06826	6.78536	9.07807	10.0565
Ghir_A02G017150	5.74685	3.35245	3.03203	2.59544	3.43676	3.18169	4.06987	3.85945
Ghir_A02G017160	2.26014	2.18283	1.74583	2.0718	1.39966	0.738593	0.375808	0.592243
Ghir_A02G017170	4.10225	4.32737	3.94388	4.24552	3.3407	2.20567	1.4057	2.01122
Ghir_A02G017180	4.08567	3.85941	3.44418	3.24869	4.58298	4.9984	10.2902	9.04543
Ghir_A02G017190	2.9793	1.24864	0.934857	1.8795	1.29678	0.763686	3.70218	1.89785
Ghir_A02G017210	1.66471	4.02898	3.01732	3.19631	1.8433	1.4733	0.531267	0.782999
Ghir_A02G017220	8.48974	17.2607	15.6065	14.1739	14.1069	17.1463	14.034	16.1931
Ghir_A02G017230	0.490005	0.406075	0.583559	0.871801	1.26627	1.52313	1.89672	1.96438
Ghir_A02G017280	21.8596	15.2201	17.2106	27.8806	37.7828	37.2684	60.1254	54.2217
Ghir_A02G017390	3.86872	2.30351	2.03454	2.63294	5.17038	6.39495	14.7894	19.6286
Ghir_A02G017400	2.7927	4.04321	3.5214	2.94005	2.20741	1.73871	0.939432	1.0753
Ghir_A02G017500	7.09877	5.22098	5.62932	6.48005	8.78124	14.4263	14.8749	20.2375
Ghir_A02G017780	18.5939	20.677	18.0073	18.0897	14.5548	10.4418	7.56452	9.26043
Ghir_A02G017790	9.06166	12.4644	11.1328	7.42115	5.86501	5.8065	3.78583	4.44244
Ghir_A02G017810	1.16018	1.84764	2.58663	2.09905	2.43111	8.80808	9.68328	11.6146
Ghir_A02G017820	0.517457	0.835411	1.06859	1.20666	0.370186	0.626568	0.228179	0.691888
Ghir_A02G017830	6.24086	3.77958	1.8517	1.46536	5.20078	4.5908	3.2307	7.7139
Ghir_A02G017850	10.3553	14.4529	13.6898	17.617	13.1828	14.2114	18.5475	23.8556
Ghir_A02G017910	1.12361	0.498606	0.446295	1.8277	2.29189	1.90853	1.88291	2.72003
Ghir_A02G017930	2.63762	2.21097	2.62269	2.79515	2.48361	1.69717	1.16224	1.22003
Ghir_A02G017970	0.807713	0.721736	0.384088	0.967564	1.2468	2.31934	1.95957	1.76756
Ghir_A02G017990	11.3238	20.8887	18.0188	22.1357	25.8596	23.8512	20.2442	24.1071
Ghir_A02G018020	6.91563	5.45701	4.55617	4.94044	4.13768	2.98699	2.16401	2.56583
Ghir_A02G018030	4.32577	3.4543	3.23277	3.00487	2.34139	1.61329	1.20717	1.4013
Ghir_A02G018080	4.83636	9.83641	8.85009	9.46047	11.6676	14.4718	11.8939	16.8316
Ghir_A02G018120	1.96212	1.35107	1.67683	1.55545	1.12568	0.998246	1.44058	0.947397
Ghir_A02G018160	18.0095	26.7311	22.5887	22.9103	27.1091	33.4749	33.0937	36.3548
Ghir_A02G018300	7.58289	18.3071	15.9697	16.0627	10.5282	9.22396	5.29508	5.8506
Ghir_A02G018350	2.61317	3.98041	4.04512	3.39436	4.44431	4.47577	3.96703	6.00563
Ghir_A02G018370	1.56059	0.610271	0.485988	0.538741	0.652665	0.975145	1.22779	0.878435
Ghir_A02G018380	7.18648	4.64831	5.70055	6.96913	7.18022	9.18754	13.1426	16.0234
Ghir_A02G018460	7.98666	12.7297	12.4202	12.3783	7.47862	5.78276	1.41248	4.14297
Ghir_A02G018530	2.09884	4.54734	3.58911	2.81465	2.2866	1.94261	1.52479	1.7596
Ghir_A02G018540	4.23407	4.34355	2.23835	1.81399	1.41815	0.518036	1.0234	0.679587
Ghir_A02G018550	3.23983	4.22704	4.83702	3.78364	2.2145	1.77669	0.579522	1.10028
Ghir_A02G018620	66.3939	6.28024	11.988	27.1813	59.0899	45.5566	77.0258	58.686
Ghir_A02G018630	8.14041	2.32456	2.26045	3.17175	5.67498	5.75859	6.08154	7.06568
Ghir_A02G018660	2.6281	2.75619	1.431	1.70682	0.960275	1.0273	0.189958	0.655608
Ghir_A02G018680	38.3655	12.1373	11.2726	20.816	44.978	66.9577	94.4472	116.449
Ghir_A02G018690	8.37889	0.881898	0.559684	0.72214	0.376462	0.094035	1.90384	0.143714
Ghir_A02G018780	4.87713	8.05985	17.6688	14.595	7.97342	8.49376	6.58103	6.82607
Ghir_A02G018800	1.99552	5.56553	6.55011	4.29365	3.66305	3.08922	1.79661	1.84166
Ghir_A02G018860	3.08452	3.69659	3.446	4.21387	2.44888	1.68637	0.811334	1.79761
Ghir_A02G018890	13.3539	18.4495	18.9965	9.33125	5.65439	5.21607	0.635588	2.00403
Ghir_A02G018930	27.1395	27.2974	25.6578	23.3596	15.257	13.7107	4.88429	7.84421
Ghir_A02G018950	4.02425	4.64587	5.18975	4.47688	2.65845	2.40749	0.588755	1.50778
Ghir_A02G018960	6.20665	7.30085	8.05331	7.76875	6.25625	4.02086	1.83744	3.57888
Ghir_A02G018990	2.27204	4.05097	3.48158	3.91518	3.58687	5.20942	5.37978	6.31098
Ghir_A02G019040	24.887	62.0487	47.4187	48.219	41.074	42.0592	22.0641	26.7605
Ghir_A02G019110	8.92192	5.5991	5.88089	8.18897	9.18766	9.51182	11.2911	20.6669
Ghir_A02G019230	4.16883	4.34663	3.37743	5.10428	10.7506	20.2602	22.5819	23.7992
Ghir_A02G019240	1.28267	1.62915	1.5033	1.91947	3.07042	2.63123	4.4889	4.28562
Ghir_A02G019260	2.98429	3.22374	3.57075	4.06104	2.29826	2.00316	1.22297	1.46084
Ghir_A02G019280	4.38586	3.92714	2.69071	3.21956	1.86773	1.57411	0.454931	1.18971
Ghir_A02G019300	7.67079	16.3178	12.6717	10.0805	8.23675	7.67206	7.72755	6.84489
Ghir_A02G019440	19.7912	3.52815	4.03047	7.44882	9.8869	14.6225	18.7631	13.8739
Ghir_A02G019450	16.0868	5.72666	6.4733	7.7765	7.84133	7.63529	13.0012	12.29
Ghir_A02G019490	4.08858	0.184115	0.409066	1.41387	4.93184	13.8253	33.4904	41.6404
Ghir_A02G019600	23.6041	10.7729	10.0547	3.37154	4.35543	4.18803	8.0383	8.86588
Ghir_A02G019660	3.71478	2.50976	2.47996	2.23354	2.03928	1.61819	1.60361	1.09554
Ghir_A02G019670	7.2408	4.10857	4.33883	5.18862	4.42576	4.13094	4.84579	2.85142
Ghir_A03G000010	1.38547	4.59492	3.87492	3.0792	1.6539	2.37904	1.18859	1.84847
Ghir_A03G000030	13.8448	20.7795	21.2824	14.8815	10.4306	7.50102	3.36782	5.16015
Ghir_A03G000040	9.40809	30.4455	24.627	17.2349	8.08146	6.37435	1.68373	2.12548
Ghir_A03G000050	68.0958	40.2942	54.3812	81.3861	168.629	149.891	232.126	253.219
Ghir_A03G000060	30.6541	92.7284	66.6138	66.6591	33.3304	23.7822	5.16089	9.13837
Ghir_A03G000080	5.17903	3.14559	2.82567	3.53885	3.77078	7.92478	9.19071	14.804
Ghir_A03G000100	2.84774	3.07191	2.59373	2.58469	1.78097	1.74241	1.19725	1.57736
Ghir_A03G000110	2.39576	5.94956	4.63222	3.54727	4.80318	7.01141	7.80935	6.68631
Ghir_A03G000200	0.668808	1.89304	1.88007	1.78536	1.06724	1.45006	1.20892	0.962204
Ghir_A03G000210	2.26515	6.56131	5.35507	4.27321	3.96785	5.67645	4.46144	4.31735
Ghir_A03G000280	6.39357	7.8332	7.79436	8.33974	7.87643	8.89519	10.3757	14.8619
Ghir_A03G000300	4.29014	3.11877	2.6526	3.22812	3.77422	4.70967	10.5441	11.7763
Ghir_A03G000330	4.88331	3.78024	3.65385	3.34993	2.4531	2.58217	6.03056	11.5762
Ghir_A03G000540	13.3362	10.8127	10.096	20.9329	21.8683	9.52116	31.3697	41.9979
Ghir_A03G000550	71.6876	57.507	38.0995	44.522	29.5789	14.5461	10.0929	20.6459
Ghir_A03G000600	7.38062	6.33409	5.45948	7.30144	11.6244	14.2432	17.3823	19.6196
Ghir_A03G000630	11.2685	13.0845	9.94557	8.76888	6.10605	5.0233	6.8244	8.59603
Ghir_A03G000680	4.05271	0.553328	0.776024	1.23095	1.51158	2.48945	7.70362	6.56619
Ghir_A03G000710	0.653229	1.17373	1.0231	1.09678	0.759392	1.29416	1.38417	1.24806
Ghir_A03G000730	0.672933	2.00192	7.13186	7.67238	13.3423	6.47418	8.45538	8.87947
Ghir_A03G000760	3.63853	4.779	4.18568	2.88839	2.37521	1.17081	0.830367	0.50998
Ghir_A03G000800	2.54082	2.94967	3.35105	3.29725	2.51134	1.80408	1.07227	1.29295
Ghir_A03G000880	2.84117	6.97253	6.81825	6.32338	6.53043	4.74906	4.78593	4.96815
Ghir_A03G000900	3.20151	6.38137	5.69398	5.53072	4.91747	4.97148	4.9067	6.17263
Ghir_A03G000950	6.83309	10.1639	8.36982	7.05248	5.83924	4.83336	3.32845	4.04721
Ghir_A03G001170	9.91463	3.7411	2.53169	2.14458	1.84141	1.87189	1.81302	7.65142
Ghir_A03G001200	4.48872	1.86285	2.08825	2.3597	3.07517	1.67887	1.78112	1.54871
Ghir_A03G001280	4.52007	7.33099	6.19367	6.93246	9.09737	12.7541	12.8837	15.2139
Ghir_A03G001330	9.08907	6.84254	4.9201	3.89969	4.21163	3.95049	2.21168	2.49303
Ghir_A03G001340	13.3878	94.5717	68.6134	60.9258	77.0766	137.647	370.973	326.724
Ghir_A03G001410	7.04895	1.70786	1.5136	1.80808	2.44489	1.53773	4.27292	4.1593
Ghir_A03G001460	7.09117	15.2779	8.40531	6.15596	7.06992	8.84432	3.93702	2.89104
Ghir_A03G001480	18.5891	9.52402	6.82118	5.73071	7.16891	12.4464	13.6178	17.2485
Ghir_A03G001560	3.68207	2.03306	2.39545	1.23301	1.38598	0.859114	4.99004	17.9575
Ghir_A03G001590	0.757538	1.23716	2.20552	1.99303	1.42087	1.33499	1.48406	1.29607
Ghir_A03G001730	1.90853	2.80664	2.93013	2.51376	1.7427	1.1336	0.448988	0.682896
Ghir_A03G001740	6.23358	2.32935	1.70014	1.31036	1.47283	1.52809	2.07433	3.73278
Ghir_A03G001770	2.09463	0.20935	0.233612	0.248708	1.15434	5.59948	20.051	27.3505
Ghir_A03G001780	3.67172	3.93446	2.89559	3.45433	5.10625	6.99143	6.84537	8.74901
Ghir_A03G001820	120.098	41.3426	37.9983	49.5156	72.9197	100.013	220.393	239.541
Ghir_A03G001840	7.51431	1.98611	1.64192	1.68301	3.78412	7.11828	9.68468	10.3669
Ghir_A03G001940	3.02042	6.46907	10.4548	9.2888	4.22086	3.84929	3.79106	5.15652
Ghir_A03G002020	74.8614	80.8494	78.6944	68.4402	55.6683	48.9901	34.0069	38.5338
Ghir_A03G002050	1.5551	4.18318	3.60531	4.09072	4.33057	2.50167	2.18758	2.52153
Ghir_A03G002060	14.4503	7.11616	7.85957	8.2832	8.64654	9.9069	11.561	11.6386
Ghir_A03G002160	3.58418	0.131467	0.486101	0.297531	1.74035	2.86088	12.9015	16.969
Ghir_A03G002180	4.61119	2.67386	2.06906	2.72903	2.01346	1.69068	2.62935	3.1925
Ghir_A03G002220	18.448	13.5636	15.254	11.643	7.72421	6.64891	4.96658	5.93852
Ghir_A03G002260	6.88052	3.74102	2.35698	5.22032	6.69496	9.00251	14.6679	15.7758
Ghir_A03G002270	0.96211	1.51525	1.27414	5.7768	8.30083	11.0858	13.9348	15.5573
Ghir_A03G002280	8.61081	5.91064	8.9364	8.02351	5.94613	17.6111	33.9006	59.2336
Ghir_A03G002300	8.872	3.17005	4.97045	9.36614	53.0161	143.376	117.467	171.359
Ghir_A03G002310	5.97956	5.66163	5.26794	4.47581	4.12338	3.06671	3.9084	7.47562
Ghir_A03G002320	1.39042	3.66042	3.26681	2.59838	2.54267	2.27066	2.29594	1.71439
Ghir_A03G002330	0.839524	2.12965	1.30648	1.21117	0.967329	0.593042	0.698844	0.528785
Ghir_A03G002350	8.62697	11.9756	9.18116	9.2391	6.18558	4.30161	1.28168	2.48221
Ghir_A03G002380	13.1426	14.5583	13.3442	12.4367	9.08823	6.71368	2.8676	3.60772
Ghir_A03G002400	1.50491	2.5524	2.28733	2.04854	1.50058	0.882697	0.502986	0.765138
Ghir_A03G002410	5.99711	7.98524	8.23902	6.68475	4.66294	4.13043	2.66841	3.19955
Ghir_A03G002480	19.1824	35.4772	30.2412	28.7351	22.3943	15.8187	6.8412	11.481
Ghir_A03G002490	5.52041	2.87576	3.00226	5.70262	10.0878	9.98899	16.3157	14.8575
Ghir_A03G002500	2.57235	1.12166	0.906507	1.40077	2.80833	3.00822	4.51173	6.44965
Ghir_A03G002510	4.35819	1.08544	0.585021	1.31374	6.75002	9.25323	13.9058	17.4202
Ghir_A03G002520	11.5977	16.7298	14.7391	19.4775	22.3888	20.4275	24.6834	26.1322
Ghir_A03G002710	9.55402	5.7639	4.354	3.97675	4.57461	5.15515	5.56394	3.71525
Ghir_A03G002720	4.64614	5.73715	4.93155	3.55985	2.45569	1.7709	0.793114	1.42847
Ghir_A03G002770	23.1345	18.3483	19.322	16.8693	13.2399	9.44356	7.16406	9.91136
Ghir_A03G002850	1.58351	3.39294	2.8809	3.7965	4.81589	4.33591	3.49667	5.26062
Ghir_A03G002920	20.6187	9.16204	18.2986	14.5523	12.6082	18.3862	17.6109	15.8984
Ghir_A03G002940	6.56098	12.5535	13.5083	10.9274	7.43331	6.50036	4.26935	5.85061
Ghir_A03G002950	15.8841	10.2922	13.0161	14.9196	11.1853	9.17061	7.72195	7.83741
Ghir_A03G002970	34.6426	26.6196	31.32	19.8643	15.0198	10.7903	9.39816	10.0745
Ghir_A03G002980	6.86431	8.32234	8.77931	6.50172	4.7205	4.45328	2.8227	4.18853
Ghir_A03G003020	5.0682	5.98564	6.24662	5.23989	4.21048	3.26889	1.58486	2.37217
Ghir_A03G003030	0.564884	2.80563	2.94438	2.70782	2.97134	3.57277	4.19657	2.93419
Ghir_A03G003080	69.6242	27.7458	38.9302	40.3283	44.9085	54.5527	59.9128	64.897
Ghir_A03G003100	2.61338	4.64688	3.81365	2.88436	2.68677	2.43876	1.11769	1.81474
Ghir_A03G003150	104.865	52.024	47.4	31.2537	32.3575	19.4563	13.2835	16.9326
Ghir_A03G003160	1.7287	5.12706	2.3652	1.99537	0.945888	0.530276	0.393316	0.202249
Ghir_A03G003260	6.69911	3.08715	2.68536	2.76578	3.07071	3.08716	4.63449	3.96602
Ghir_A03G003270	62.74	13.3885	15.2708	20.7827	28.5608	37.2903	64.1592	70.2122
Ghir_A03G003310	2.32881	2.34698	2.20165	2.75115	5.6736	6.4407	6.90963	8.62415
Ghir_A03G003350	0.885563	6.02289	4.75708	3.73896	1.9292	2.65797	1.4081	1.33398
Ghir_A03G003540	2.23989	5.37463	5.69763	2.5625	1.2158	1.22667	0.210156	0.403647
Ghir_A03G003580	3.29899	0.944969	0.894176	1.5463	1.31824	1.18788	1.51409	2.55392
Ghir_A03G003600	31.1243	2.72277	3.31387	1.96393	3.34119	2.7061	6.94318	5.21027
Ghir_A03G003630	4.26712	6.84696	4.51484	4.52342	3.36582	2.2633	1.10901	1.30441
Ghir_A03G003660	15.9326	78.688	42.2507	24.1862	12.8203	7.51083	0.94399	6.00329
Ghir_A03G003690	2.96413	6.68247	12.4719	11.6851	7.14251	6.00603	7.46838	6.32053
Ghir_A03G003700	80.774	16.6472	14.9555	17.3967	25.6871	23.4023	34.0959	25.397
Ghir_A03G003710	314.22	47.3357	52.9021	66.7713	108.816	98.1561	250.333	193.909
Ghir_A03G003720	6.08526	5.70848	3.64368	2.80637	1.69884	1.9061	1.52323	1.24042
Ghir_A03G003740	4.29525	4.11092	3.58894	9.08562	13.0906	9.23332	10.2814	9.78936
Ghir_A03G003830	1.3662	0.6604	0.890167	0.914983	1.09206	0.562592	0.256229	0.753793
Ghir_A03G003900	7.12248	12.3834	11.6068	10.1974	6.59805	5.60158	2.87089	3.57647
Ghir_A03G003910	11.6934	18.2033	17.2977	10.0253	6.9797	7.05967	2.49022	3.6781
Ghir_A03G003970	2.16146	2.51636	2.94182	1.9336	1.1182	0.947356	0.335984	0.559538
Ghir_A03G004000	16.571	26.8768	29.0766	21.6093	13.9556	11.4655	5.82398	8.12223
Ghir_A03G004010	2.8948	3.94497	4.33691	3.38257	2.4258	2.42173	1.32187	1.79782
Ghir_A03G004100	39.9057	124.188	119.758	109.029	123.851	109.196	127.712	91.4339
Ghir_A03G004220	40.8492	8.93384	12.6893	10.3941	13.0203	14.519	11.3927	29.8718
Ghir_A03G004270	26.8072	9.57227	14.1674	23.469	20.3367	16.1806	31.7995	27.0392
Ghir_A03G004280	6.72587	14.6343	11.7524	9.46683	7.50592	5.73785	3.92322	5.11964
Ghir_A03G004320	5.52885	15.3002	11.4385	11.5413	11.0591	10.3607	6.49272	7.5187
Ghir_A03G004330	1.56233	2.37716	2.06387	1.58306	1.48398	1.02137	0.521481	0.764804
Ghir_A03G004390	3.82763	6.29523	5.63271	4.79625	2.69245	2.04817	0.396745	1.22401
Ghir_A03G004450	4.66552	4.72148	3.5587	5.17412	3.85829	3.38853	2.12625	2.09042
Ghir_A03G004480	2.31655	2.7744	2.72056	2.30048	1.79655	1.52178	0.910452	1.45833
Ghir_A03G004560	4.15589	5.06454	4.40116	4.40827	6.52944	9.05862	5.50313	8.48394
Ghir_A03G004610	1.82634	3.75409	4.95406	3.1293	2.04822	2.51147	1.31798	2.97719
Ghir_A03G004640	1.67166	0.639187	0.801422	2.49616	2.8904	2.55948	4.7074	4.29549
Ghir_A03G004730	1.99138	7.67168	6.56723	6.88758	6.22109	6.74279	6.37813	7.53953
Ghir_A03G004780	35.9649	32.7598	20.6789	25.4237	18.4413	15.9107	5.74437	12.767
Ghir_A03G004800	8.11787	6.86507	9.71609	7.1489	4.84484	4.11895	1.97157	2.85367
Ghir_A03G004830	6.25466	6.53689	4.04156	5.34509	25.5466	33.9433	40.5487	52.7299
Ghir_A03G004870	2.64575	4.14241	3.60676	4.26113	6.01053	6.38421	4.5178	7.26239
Ghir_A03G004910	2.63191	3.93168	3.41493	2.7875	4.48982	4.34228	6.40519	5.99946
Ghir_A03G004990	7.24909	10.0995	11.2117	13.3038	13.5582	13.1744	16.7877	16.9803
Ghir_A03G005000	2.05978	0.580363	0.356408	0.409225	0.620861	1.14432	2.21091	3.17881
Ghir_A03G005040	1.31345	2.75483	2.10502	2.5672	2.18566	1.55285	1.211	1.58481
Ghir_A03G005070	17.647	8.79787	8.28684	9.89162	11.9894	16.4185	21.9921	14.9271
Ghir_A03G005110	9.69451	8.78626	8.29339	8.38888	8.18756	6.96491	4.80645	6.29211
Ghir_A03G005130	0.757917	2.055	1.79063	1.86644	2.02221	1.34838	0.949847	1.2572
Ghir_A03G005140	9.24091	24.4707	21.1202	26.9827	19.107	26.2923	21.4771	42.7632
Ghir_A03G005250	8.90404	1.09738	2.26055	2.13865	2.31272	1.13863	1.92713	1.60379
Ghir_A03G005270	3.39341	5.72624	12.1667	9.94699	6.48773	4.00689	1.91096	2.16723
Ghir_A03G005310	2.12275	5.16632	4.75536	4.10608	3.51518	3.89503	3.42968	3.93557
Ghir_A03G005320	67.7174	18.2663	21.7414	22.2814	23.0566	21.2776	29.2584	41.9268
Ghir_A03G005350	2.2907	0.935412	0.745222	1.10479	1.37859	1.63963	2.55762	4.00437
Ghir_A03G005380	0.722982	2.09345	1.43441	1.30486	1.57128	1.63502	1.1323	1.49877
Ghir_A03G005390	3.3203	3.05354	3.4411	3.53387	2.08539	1.94186	0.488887	0.922292
Ghir_A03G005510	2.6087	14.7952	11.5445	13.2896	5.02786	5.56193	2.32055	1.8941
Ghir_A03G005560	6.67145	6.81026	5.55096	4.30404	3.57423	2.78631	2.02215	2.67101
Ghir_A03G005590	7.64883	4.21607	3.74612	2.75195	3.1586	5.37639	4.24204	1.71256
Ghir_A03G005610	1.77112	3.87613	3.98323	4.5932	3.70007	3.14973	2.52941	2.48228
Ghir_A03G005620	2.57785	4.67939	4.94618	4.10072	2.46155	1.68422	0.546195	1.0836
Ghir_A03G005650	53.9409	59.1158	44.512	50.6849	30.1984	26.5563	9.22645	16.0279
Ghir_A03G005690	1.16702	1.22613	1.1778	1.93165	2.52512	2.30174	2.04557	2.54601
Ghir_A03G005790	15.3581	11.3268	9.9897	12.7255	16.5544	19.8207	29.2577	32.0317
Ghir_A03G005800	5.87191	15.0195	27.4446	21.9953	17.7497	13.3437	10.9572	15.9905
Ghir_A03G005850	13.9915	27.534	31.095	24.3189	18.6327	11.0081	6.05653	5.6598
Ghir_A03G005860	3.93869	2.82678	3.34824	2.77818	2.34405	1.29324	0.995012	1.26371
Ghir_A03G005890	2.98153	3.10337	3.05672	3.29956	3.13037	2.67775	1.38982	1.73406
Ghir_A03G005920	2.14658	3.09936	3.16322	2.58844	1.7722	1.57708	0.835484	1.25102
Ghir_A03G005930	5.82029	10.8862	10.5207	8.53022	5.078	5.41182	2.63574	3.38008
Ghir_A03G006010	0.911319	2.1966	2.22846	2.09403	1.82433	1.79716	1.7984	1.66711
Ghir_A03G006020	5.50005	9.34875	6.10968	8.01347	8.58941	9.05234	13.1344	11.6385
Ghir_A03G006040	75.4088	31.2872	27.8021	38.4082	56.7284	51.4987	111.42	88.5934
Ghir_A03G006050	21.4088	3.10201	4.27419	3.68095	3.30721	3.62561	3.26974	4.13641
Ghir_A03G006070	5.49371	1.94445	1.93046	2.15658	2.37957	1.71146	3.62084	4.96975
Ghir_A03G006140	3.53417	4.20533	4.05266	3.11418	2.54258	3.19014	1.7564	1.95982
Ghir_A03G006280	8.68465	10.7124	9.43925	9.31431	12.0952	14.5438	15.1983	18.766
Ghir_A03G006310	0.425503	2.17698	2.52155	1.84117	0.882085	1.23133	0.426295	0.402137
Ghir_A03G006330	1.43245	2.51949	2.16902	2.31506	2.49377	2.85648	1.92341	2.95825
Ghir_A03G006380	5.76799	1.83532	2.51897	3.62237	4.70454	2.61115	6.93657	3.95739
Ghir_A03G006390	4.77972	6.71728	6.14687	11.2105	8.83966	6.13074	2.84391	4.82069
Ghir_A03G006450	0.856556	0.764117	0.924039	0.707255	0.703665	0.573244	0.367472	0.65365
Ghir_A03G006530	1.3055	2.01217	3.10243	4.00631	2.15877	2.63263	1.91142	1.53761
Ghir_A03G006600	0.845367	0.55583	0.549822	1.24705	2.25172	2.69632	3.57421	3.47358
Ghir_A03G006770	1.49124	1.71846	1.33149	1.59185	1.23526	0.996118	0.619593	0.577619
Ghir_A03G006800	125.54	44.0022	41.8038	49.1987	34.3786	32.6749	16.6787	29.7267
Ghir_A03G006840	157.384	381.856	269.632	237.701	144.886	121.755	88.0815	50.3319
Ghir_A03G006890	2.85903	4.85536	5.87763	4.09975	2.72062	2.03969	1.06257	1.12291
Ghir_A03G006900	1.27008	0.558127	0.686449	1.59134	1.86943	1.35974	4.87649	13.3921
Ghir_A03G006950	4.74596	6.52282	4.68899	5.66001	3.58908	2.65304	0.936475	1.85447
Ghir_A03G007000	5.78709	5.01524	5.28417	4.36252	4.12007	2.77261	1.78683	2.50432
Ghir_A03G007010	23.4	11.0208	19.9004	26.7837	25.2032	18.1389	26.6898	26.2018
Ghir_A03G007060	85.8481	9.83725	8.4704	14.8428	13.2934	10.5327	26.2556	32.1257
Ghir_A03G007160	23.8923	4.84003	5.2918	8.07696	9.1949	11.7401	42.6218	81.9878
Ghir_A03G007230	1.25695	2.63659	2.49316	2.03547	1.37152	1.14925	0.549978	0.861368
Ghir_A03G007240	0.726414	1.65711	1.49127	1.52529	1.89819	2.22341	1.97259	2.62819
Ghir_A03G007430	16.4982	45.6042	32.6756	32.0191	21.4286	17.2461	6.92885	7.30667
Ghir_A03G007440	1.91782	8.70032	8.43319	5.89635	1.63574	1.92157	1.52389	1.16168
Ghir_A03G007460	4.22362	2.81838	3.72257	7.24315	8.92105	8.52122	8.27517	8.79997
Ghir_A03G007470	4.40207	6.48759	8.18288	11.9773	12.0438	6.51362	6.43109	3.02621
Ghir_A03G007560	5.76564	3.09104	2.6279	3.35216	3.83594	12.0252	23.2058	24.3618
Ghir_A03G007580	3.52418	7.98704	9.72659	8.37318	10.1257	11.3418	8.95974	8.79485
Ghir_A03G007640	5.76016	4.35787	4.22384	3.99071	3.93078	2.95336	1.8312	2.50674
Ghir_A03G007840	3.38921	8.10321	6.18628	5.99648	4.36144	3.50894	1.79085	1.67845
Ghir_A03G007880	7.53555	13.9706	13.4432	13.7065	16.4583	15.8181	11.1174	11.6605
Ghir_A03G007910	9.34937	6.3547	7.76961	6.44856	5.19657	4.62776	3.64535	4.43275
Ghir_A03G007930	11.0638	12.7017	13.8852	14.6934	10.1244	7.42837	5.13343	5.83742
Ghir_A03G007970	3.06657	5.75954	7.22305	6.62108	5.72794	3.64176	2.92704	3.29953
Ghir_A03G007980	9.38915	14.0573	14.6931	9.5654	5.7715	4.1959	0.956918	2.26944
Ghir_A03G008130	0.599325	1.21178	1.04643	0.488988	0.341613	0.311705	0.10592	0.0770787
Ghir_A03G008150	7.09913	5.3716	5.57556	6.3503	5.19088	4.85684	4.44512	3.48362
Ghir_A03G008190	16.6273	20.2102	18.9454	22.2497	11.4542	8.4533	1.83256	5.64916
Ghir_A03G008260	2.8804	8.67412	6.41876	7.43102	4.51056	3.91862	1.16243	2.55881
Ghir_A03G008300	10.616	11.9907	12.1078	12.8088	10.6634	6.82379	5.08893	7.04233
Ghir_A03G008330	26.9647	70.7092	70.6625	36.4819	16.3564	15.7633	0.872455	5.8206
Ghir_A03G008350	0.832574	2.96663	2.22428	1.57236	1.08839	1.04681	0.430935	0.655052
Ghir_A03G008510	8.40944	6.49338	6.73174	6.10608	4.93158	4.42283	3.69156	4.89833
Ghir_A03G008570	6.78506	12.5457	9.67603	9.88386	10.7386	18.6926	16.4116	18.5538
Ghir_A03G008650	4.57571	8.28347	7.61416	5.76312	2.93258	3.08419	0.767715	1.34036
Ghir_A03G008730	3.56632	2.73608	2.94234	3.41657	4.30038	7.17139	8.35343	10.0593
Ghir_A03G008760	2.32099	1.24683	0.930996	0.818248	0.751953	1.21557	0.98727	0.35285
Ghir_A03G008870	12.2313	22.2024	24.8536	18.4165	11.1823	9.07642	3.52238	5.35725
Ghir_A03G009000	12.5013	7.99093	5.97913	3.62545	1.68948	6.28798	3.35067	6.17378
Ghir_A03G009090	11.3061	15.0294	12.7701	10.8518	12.7114	16.747	17.0033	24.7253
Ghir_A03G009140	9.09433	12.3576	10.4812	11.4543	13.906	15.5614	15.2226	19.131
Ghir_A03G009150	1.28075	0.0812887	0.080005	0.0681697	0.778577	1.41588	4.54817	4.44595
Ghir_A03G009300	9.36687	4.50322	7.29559	4.00585	4.13405	4.71113	3.50479	5.7441
Ghir_A03G009340	1.68113	0.134035	0.448535	1.15222	1.63608	8.34358	72.2801	79.4082
Ghir_A03G009350	9.95073	6.55848	4.93294	7.78884	14.0868	11.7449	11.3277	9.14754
Ghir_A03G009400	1.27185	1.85293	1.65367	1.58264	1.81777	2.20382	2.06187	2.60726
Ghir_A03G009530	4.10115	0.376704	0.604863	0.643413	2.55811	2.48215	7.65815	9.658
Ghir_A03G009610	1.38329	1.8348	1.70283	1.59932	1.69469	2.61544	3.07898	3.0498
Ghir_A03G009640	8.81312	0.648413	0.594003	0.629698	1.34877	1.78591	10.4329	10.334
Ghir_A03G009690	2.76721	2.39408	1.71319	2.46744	5.01232	9.56497	12.8307	15.9828
Ghir_A03G009850	0.377144	1.85086	1.57657	1.87218	1.35451	1.06634	0.48392	0.682735
Ghir_A03G009860	0.715155	2.24333	4.67762	5.21955	2.54123	1.98398	1.77018	2.08432
Ghir_A03G009910	2.26089	0.611924	0.669818	1.29446	1.16319	0.581967	1.56584	0.702222
Ghir_A03G009930	18.7408	21.6828	21.0982	14.6606	12.1422	11.9238	9.32077	11.346
Ghir_A03G010030	9.19059	13.3445	13.2062	16.6048	21.3531	22.3198	27.4828	28.3712
Ghir_A03G010080	2.14669	5.28535	4.8216	4.3587	2.50851	1.81849	0.822608	1.2715
Ghir_A03G010240	2.81725	1.05548	1.45859	0.968703	0.461745	0.322335	0.246156	0.266012
Ghir_A03G010320	16.0279	4.65613	5.42638	4.26179	4.98577	6.30458	6.8165	16.7227
Ghir_A03G010340	30.1041	47.1963	46.4423	41.3001	27.7026	21.1252	6.82069	12.4802
Ghir_A03G010460	9.20402	114.174	133.465	85.2988	24.9783	42.2457	15.2338	9.74739
Ghir_A03G010500	3.59145	1.18123	1.02593	1.12014	1.44194	1.36202	1.4134	1.51706
Ghir_A03G010590	3.3032	1.58908	1.89351	3.57153	4.35722	3.34977	4.72854	3.52421
Ghir_A03G010730	4.67077	7.0558	6.00769	4.51762	3.922	3.10133	1.26854	1.80057
Ghir_A03G010840	1.22461	1.50376	2.07476	2.16635	1.92503	2.4732	1.96986	1.8428
Ghir_A03G010870	8.67594	15.2287	14.9102	15.1418	23.81	44.8762	34.6953	45.582
Ghir_A03G010930	3.09814	7.13666	6.38863	8.25161	4.01392	3.47436	1.62291	2.48252
Ghir_A03G011010	5.86829	8.15471	8.09539	8.70836	7.45895	4.38016	2.58976	3.17334
Ghir_A03G011020	7.01633	7.98803	8.01325	5.85501	4.26103	3.97263	2.98928	3.32456
Ghir_A03G011120	15.86	14.6271	15.1043	14.1898	10.1761	7.03427	3.26539	4.89482
Ghir_A03G011140	11.6382	17.9668	12.7454	9.8359	7.16258	4.03496	2.49936	2.03714
Ghir_A03G011220	2.63573	6.36891	5.04651	5.542	2.83737	2.00283	1.01316	1.36566
Ghir_A03G011290	4.1781	12.5532	30.9404	30.6965	53.7204	75.7113	59.1384	70.9239
Ghir_A03G011410	1.48031	0.738561	0.794399	1.14805	1.17451	2.11367	3.15051	4.06364
Ghir_A03G011450	1.10046	2.32099	2.25012	2.88883	1.3588	1.22643	1.06778	0.929642
Ghir_A03G011510	8.40603	27.6336	22.3004	21.566	12.3226	9.3848	2.82703	5.81558
Ghir_A03G011520	13.2537	3.78825	3.46135	5.98241	33.7095	105.889	110.426	195.328
Ghir_A03G011530	19.8931	4.6877	5.66981	6.96748	9.27315	10.0137	16.0175	15.5151
Ghir_A03G011580	1.94	1.2894	1.61872	1.25149	1.09521	0.970337	0.542054	0.876958
Ghir_A03G011630	13.9397	18.0941	19.0442	19.9231	11.5127	10.1774	5.04191	6.37819
Ghir_A03G011640	43.6719	46.4965	34.0224	31.3608	10.3589	8.33856	1.83564	6.21379
Ghir_A03G011670	0.39006	0.766074	0.901749	0.734313	0.805294	0.715859	0.497134	0.574449
Ghir_A03G011710	1.2608	1.60374	1.58498	1.96628	2.48105	2.89729	2.3881	3.16567
Ghir_A03G011740	4.67765	2.3315	2.56033	1.32537	1.12461	0.958222	0.4638	0.608498
Ghir_A03G011910	10.1823	3.9246	5.27461	7.08619	6.58991	5.36069	7.34231	6.14398
Ghir_A03G011940	1.53696	2.18205	2.6038	2.57202	1.26353	0.681811	0.341882	0.568053
Ghir_A03G012000	44.729	7.62064	9.67291	7.72949	9.77771	9.22545	14.8703	13.3871
Ghir_A03G012050	2.16332	6.43285	4.57029	3.84603	2.36108	1.87879	0.642812	0.97765
Ghir_A03G012220	14.0333	0.6591	0.687662	1.89741	2.98686	3.00678	7.60873	4.24682
Ghir_A03G012250	1.80435	4.02111	3.23845	3.06101	3.57372	4.71807	5.14822	4.63955
Ghir_A03G012270	4.70653	12.4343	7.17128	7.51759	7.6082	6.39691	4.70493	7.67698
Ghir_A03G012300	3.62594	11.1925	8.46372	7.39771	6.56326	11.2473	8.84147	7.9123
Ghir_A03G012540	7.83298	0.966912	2.49688	3.75169	8.96123	8.82427	18.0818	22.3195
Ghir_A03G012640	1.62462	4.12107	2.64647	2.08595	1.46189	1.29185	0.530812	0.666066
Ghir_A03G012690	3.02735	4.94092	4.06515	3.43935	2.87448	1.81195	1.03179	1.21672
Ghir_A03G012710	1.97955	5.33722	4.08929	2.94166	1.75326	1.21438	0.213769	0.643923
Ghir_A03G012730	10.8548	0.882449	1.68348	2.26602	2.19525	2.2055	3.91586	7.145
Ghir_A03G012890	1.64513	1.05848	1.20035	0.926567	1.09843	0.922329	0.674585	1.26663
Ghir_A03G012900	0.748363	1.69834	1.34216	1.56018	1.12921	1.02567	0.705696	0.888164
Ghir_A03G012920	13.9147	5.053	5.09911	5.25351	11.6631	19.3911	23.707	25.4707
Ghir_A03G012930	8.69138	13.328	13.3919	13.8277	7.08029	4.81606	3.04948	2.93093
Ghir_A03G013060	3.79808	4.83587	4.9358	4.43991	2.89023	2.00382	1.2094	1.0523
Ghir_A03G013200	0.525475	2.66602	2.73355	2.32253	1.29202	1.31741	0.699911	1.03786
Ghir_A03G013280	46.2648	97.8887	138.755	162.006	61.4845	42.3873	20.526	34.9285
Ghir_A03G013300	0.487227	1.06634	0.846734	0.855322	1.27538	1.66452	1.53582	1.67074
Ghir_A03G013320	17.7436	4.63	3.18053	4.95618	9.67073	19.7611	17.9355	34.3382
Ghir_A03G013340	26.1717	41.2076	35.4054	33.7896	57.1335	99.3386	79.9578	109.494
Ghir_A03G013370	2.79884	6.60499	6.32416	6.46775	4.40661	3.16558	2.22553	2.69614
Ghir_A03G013420	66.2775	21.925	30.6473	50.3037	50.6087	42.5902	75.4807	55.4048
Ghir_A03G013490	7.04516	4.41003	4.60791	2.03743	1.50214	3.24743	7.5947	3.16078
Ghir_A03G013500	7.71071	20.1269	14.8135	12.3875	6.097	7.21549	1.13075	2.90265
Ghir_A03G013530	317.209	851.81	795.652	765.372	339.196	323.681	118.128	181.253
Ghir_A03G013540	319.274	610.879	502.754	687.03	219.912	316.31	129.549	122.231
Ghir_A03G013620	2.80491	6.24031	6.03956	5.77482	4.36382	4.56922	2.95311	3.62701
Ghir_A03G013630	2.4666	4.94724	4.49405	4.05248	3.76689	4.4207	3.74605	4.65405
Ghir_A03G013650	5.63972	5.73603	6.22583	6.03714	6.29839	8.17683	10.0602	13.742
Ghir_A03G013740	4.30386	2.11143	3.54098	4.11385	4.52007	3.4808	2.00216	2.25928
Ghir_A03G013780	10.3793	3.51359	3.63911	5.17495	9.90688	10.5481	19.0033	21.9915
Ghir_A03G013800	19.3989	10.4887	10.763	10.0659	11.9504	7.22693	7.85374	11.7225
Ghir_A03G013830	17.9121	13.1338	12.1027	14.0134	7.87997	5.8911	4.31592	4.43692
Ghir_A03G013940	0.942412	1.91952	2.28131	1.94008	1.28804	1.36744	1.7271	1.99146
Ghir_A03G014070	2.22053	7.05498	5.03498	3.83645	5.54459	6.28793	5.09337	5.77076
Ghir_A03G014090	12.5794	15.3281	12.7909	15.1221	16.4816	22.0081	23.7367	25.9869
Ghir_A03G014160	16.8964	27.0146	27.2807	15.8484	8.40544	6.93534	2.14165	3.31561
Ghir_A03G014240	3.31785	4.46394	7.53517	6.65536	3.21001	2.79864	1.56932	2.09845
Ghir_A03G014290	1.53683	2.89112	2.3736	2.03943	3.35776	6.03594	5.94051	5.71095
Ghir_A03G014320	7.16638	12.1978	10.7666	9.75418	6.99728	5.95522	2.86539	2.26651
Ghir_A03G014360	8.56121	9.31009	8.37318	7.31464	5.59549	4.72472	3.99104	4.53799
Ghir_A03G014400	1.16916	1.05925	1.02945	1.34964	1.37318	1.09881	0.591914	0.819717
Ghir_A03G014410	10.0045	3.59511	4.22806	3.45871	3.95644	2.9399	2.87081	2.07439
Ghir_A03G014420	4.99819	0.834831	0.689741	1.49622	1.26034	1.56937	2.21281	2.83801
Ghir_A03G014430	231.179	62.7821	64.7166	59.3596	77.2172	55.7044	75.7048	69.4205
Ghir_A03G014440	9.73616	0.953595	1.40473	1.22979	7.96735	6.69803	15.6141	16.3802
Ghir_A03G014450	0.743611	0.629859	0.0946957	1.95717	11.8721	12.3071	29.9231	23.5142
Ghir_A03G014470	9.54389	9.93991	6.83167	8.56761	4.23388	3.9114	1.22945	2.1948
Ghir_A03G014480	1.61046	1.99651	2.15038	2.06242	2.61219	2.96975	2.68493	3.54244
Ghir_A03G014510	2.19645	6.02597	6.33788	7.27024	4.17329	3.48812	2.25527	3.48622
Ghir_A03G014530	0.888062	1.25952	0.838553	0.996074	0.635083	0.475003	0.195641	0.366144
Ghir_A03G014540	0.968786	2.12028	3.29146	3.05039	2.34997	2.30214	1.59079	1.61482
Ghir_A03G014550	2.50058	3.97708	4.47082	4.84232	5.00451	6.71728	4.44686	6.14889
Ghir_A03G014580	8.78365	0.887556	1.23709	0.872475	0.583454	0.540923	0.448134	1.39191
Ghir_A03G014650	2.34083	2.92771	3.04323	2.30866	1.33978	1.55869	1.00782	1.06431
Ghir_A03G014660	8.38481	14.6108	12.739	11.9459	13.0101	15.1195	17.2052	17.9837
Ghir_A03G014700	8.41314	12.3705	12.0429	9.95065	7.51217	5.48103	2.8426	3.79295
Ghir_A03G014730	2.10549	6.41222	6.05761	6.01081	4.86363	2.14641	1.11325	1.71397
Ghir_A03G014840	0.962414	1.98744	1.97332	1.63345	1.39581	1.28435	1.03306	1.16635
Ghir_A03G014870	5.76038	2.52527	3.00297	3.93436	5.05997	5.51443	7.93905	7.72394
Ghir_A03G014920	7.58458	12.1185	14.3736	15.2804	18.8642	32.4936	19.6267	26.2329
Ghir_A03G015010	15.5806	5.04012	6.24818	6.99477	17.1054	25.1931	20.2018	28.2015
Ghir_A03G015070	4.57464	8.11721	5.90783	4.96982	6.7199	16.5443	12.9337	18.6745
Ghir_A03G015080	16.0265	25.5982	22.5359	20.9529	26.4925	58.398	45.0773	64.933
Ghir_A03G015150	2.81414	3.97161	4.06325	4.70423	5.44897	5.57793	5.95738	5.94063
Ghir_A03G015310	1.82191	3.92647	3.01997	2.63796	1.71586	1.2933	1.11471	0.854226
Ghir_A03G015340	5.79718	1.83601	2.79091	2.91574	4.06233	4.2252	5.92851	5.72953
Ghir_A03G015350	7.17937	3.87859	3.87164	3.5044	3.94556	4.74809	5.16966	4.85309
Ghir_A03G015380	9.73208	9.44018	12.67	19.2981	20.0451	15.7706	18.5492	17.6404
Ghir_A03G015400	1.81065	4.91404	64.5528	76.4843	28.7978	27.5837	33.8421	34.3055
Ghir_A03G015410	5.57877	3.37584	3.68525	2.26409	2.67884	3.46125	1.43487	2.09581
Ghir_A03G015450	17.8562	27.2928	33.5048	111.052	112.365	63.7937	102.18	61.6771
Ghir_A03G015480	10.4669	1.86033	2.63268	3.02699	3.92342	3.18661	8.90061	23.5848
Ghir_A03G015550	6.47136	4.27186	10.9311	9.04718	6.09222	5.09575	2.06937	3.41895
Ghir_A03G015570	10.6613	6.99742	6.78806	7.80862	7.82526	5.41056	3.89247	4.47049
Ghir_A03G015580	8.81171	9.9475	6.96314	8.74364	5.19306	4.00928	1.0876	2.87829
Ghir_A03G015660	0.714117	0.581994	0.582907	0.697314	0.829071	0.852273	1.44416	2.18946
Ghir_A03G015710	60.8605	22.2838	38.0629	39.7962	38.5931	36.1029	32.9834	38.3171
Ghir_A03G015760	36.1655	15.013	16.1131	17.8461	19.2751	23.0242	26.6024	31.201
Ghir_A03G015800	0.41663	1.01487	0.494518	0.403333	0.332211	0.157978	0.0885653	0.184365
Ghir_A03G015840	1.21168	11.7243	17.1886	10.701	2.93842	6.02334	0.547622	1.12099
Ghir_A03G015880	19.828	10.2475	8.45364	10.355	9.19298	7.56815	5.94568	8.34522
Ghir_A03G015920	2.59779	2.56853	2.50583	3.61606	4.64519	6.57419	5.59697	6.60252
Ghir_A03G015930	11.5105	21.7482	25.3268	21.102	16.0733	14.8986	10.9254	10.4467
Ghir_A03G015980	116.33	7.2475	8.94188	4.24745	6.85088	5.94781	8.06267	3.82962
Ghir_A03G016010	6.55121	4.34846	7.17081	8.79223	11.5197	16.7212	23.0716	26.889
Ghir_A03G016070	1.39629	2.68125	2.42394	2.16289	1.88729	2.3321	1.70863	2.22774
Ghir_A03G016110	3.84492	2.40489	3.09755	1.90327	1.58896	1.80319	1.6504	3.07118
Ghir_A03G016120	63.2525	36.761	38.6681	36.9122	39.2702	28.878	42.3889	35.7122
Ghir_A03G016140	6.09213	11.1479	9.45564	8.35743	5.00626	3.09759	1.12013	2.02168
Ghir_A03G016150	6.67273	10.3327	8.77387	7.81496	6.15041	5.63157	3.24825	4.17042
Ghir_A03G016180	4.23065	1.75527	2.12153	2.49029	2.23021	2.01705	2.21282	1.92776
Ghir_A03G016190	2.52514	3.14294	4.17365	3.17051	2.00573	1.79539	0.510193	1.16528
Ghir_A03G016200	1.83972	4.55464	4.11314	3.55469	1.91366	1.67114	0.300012	0.963135
Ghir_A03G016220	3.17405	3.67954	3.45007	2.94742	2.06267	1.28769	0.718351	1.05532
Ghir_A03G016230	2.1831	2.993	2.8267	2.5143	1.9593	1.27668	0.716392	0.782803
Ghir_A03G016250	2.06594	2.52426	2.48609	2.6256	2.06705	1.70548	0.928568	0.969926
Ghir_A03G016260	9.20485	10.7064	10.5221	13.3727	14.599	12.8061	22.7286	31.89
Ghir_A03G016310	1.72421	1.41708	0.511832	0.439606	0.18176	0.166506	0.145856	0.0350453
Ghir_A03G016360	18.7219	18.99	18.8062	20.1841	18.2252	11.6687	8.60273	10.9067
Ghir_A03G016430	6.47875	3.2156	3.8726	3.82018	3.9324	3.21048	3.1441	3.84461
Ghir_A03G016440	18.0734	3.98154	3.92091	4.19055	7.97232	11.3548	68.2711	99.6579
Ghir_A03G016510	19.1224	18.7462	21.983	17.0073	12.1033	9.46704	5.65513	9.68923
Ghir_A03G016530	2.10443	2.9925	3.60277	3.80157	3.01043	1.77982	0.610338	1.26829
Ghir_A03G016590	11.3451	11.8026	11.0081	11.1908	7.23701	4.81161	1.98203	3.12306
Ghir_A03G016610	2.33864	0.46751	0.611712	0.357983	0.532547	0.708685	0.876319	1.20697
Ghir_A03G016620	6.86029	16.4488	14.9601	9.94596	7.69726	6.95918	5.02901	5.04444
Ghir_A03G016680	9.20177	2.11982	1.95319	5.38346	13.0615	10.2694	15.8677	13.6196
Ghir_A03G016760	34.314	14.749	11.5248	13.3101	14.7521	19.9667	27.2695	33.0477
Ghir_A03G016780	0.665186	2.79748	2.29674	1.7288	1.62135	1.98794	1.97187	2.40999
Ghir_A03G016800	1.50876	2.30015	2.42418	2.24073	2.59022	2.55022	2.83777	3.26513
Ghir_A03G016830	15.0886	5.85405	8.54584	13.6432	21.1521	16.0878	35.8443	32.258
Ghir_A03G016860	7.04049	0.713643	1.49547	1.65904	5.31839	2.61365	9.32891	17.0247
Ghir_A03G016870	0.908217	1.56373	2.41571	2.19225	1.44808	1.0581	1.10224	1.21476
Ghir_A03G016900	8.95512	2.85637	2.76762	2.92734	3.51008	4.34862	3.30349	4.71125
Ghir_A03G016960	1.20784	1.75124	1.36469	1.32907	0.879417	0.861153	0.589895	0.788129
Ghir_A03G016980	9.51045	1.86485	3.81577	5.96199	44.4533	90.9017	90.0608	126.888
Ghir_A03G017020	1.56402	1.31633	0.935061	0.982627	0.731781	0.496795	0.382688	0.271033
Ghir_A03G017030	16.0783	6.15206	7.07166	6.36677	5.60137	4.12781	2.7046	3.18645
Ghir_A03G017040	24.8326	33.7192	43.4099	22.9372	16.3389	12.3736	2.89912	5.85304
Ghir_A03G017070	3.89317	0.460404	0.484353	0.581023	0.752238	0.690865	0.812312	1.36318
Ghir_A03G017090	1.17613	1.09233	1.22558	1.17283	1.69155	2.77503	2.59468	3.13062
Ghir_A03G017130	37.62	13.8904	14.0248	12.0487	11.4035	13.1017	14.3924	15.369
Ghir_A03G017160	11.9122	0.764201	1.75047	2.69579	1.88058	3.20456	17.6795	22.5057
Ghir_A03G017170	0.443563	1.25089	1.32464	0.972993	1.27349	1.61474	1.38463	1.9263
Ghir_A03G017200	27.7754	56.4492	44.6293	38.0248	24.0743	20.6852	7.92809	9.59961
Ghir_A03G017240	6.17648	5.2911	3.80961	5.016	3.11798	2.16345	0.774658	1.58954
Ghir_A03G017270	23.5946	3.69371	4.24048	3.15087	2.55057	2.19441	2.86036	6.07195
Ghir_A03G017290	3.2621	3.55147	2.68148	3.33354	1.63572	1.33398	0.486028	0.841829
Ghir_A03G017310	1.37208	2.03064	2.29054	1.60184	1.68446	1.96381	1.23264	1.50756
Ghir_A03G017340	2.66876	0.36631	0.28555	0.755279	3.01051	4.99336	7.75177	7.67867
Ghir_A03G017370	6.847	7.73201	8.23096	5.45116	4.11902	3.86365	1.64947	2.32366
Ghir_A03G017460	17.8872	11.3704	10.878	8.61722	8.66972	12.3742	24.8545	45.776
Ghir_A03G017470	19.1472	28.0951	33.8742	26.3044	16.4689	16.7739	6.44495	12.0728
Ghir_A03G017480	1.2661	5.81375	3.13612	4.09721	2.49299	1.40943	0.0675537	2.13586
Ghir_A03G017490	1.40028	2.95839	2.73851	2.38821	1.23107	0.812646	0.227545	0.70219
Ghir_A03G017540	417.25	149.879	201.905	324.384	1037.83	779.869	1464.51	1565.86
Ghir_A03G017560	9.64382	10.6647	7.34676	10.9483	18.6542	32.4286	37.8595	50.0239
Ghir_A03G017570	86.7002	142.312	135.175	113.005	74.9481	55.187	22.6567	36.7202
Ghir_A03G017630	25.2727	21.3169	20.5943	20.3236	24.8482	38.0644	36.9124	54.1268
Ghir_A03G017720	3.26342	3.27323	2.69851	3.30061	2.60069	1.4413	0.726058	1.06393
Ghir_A03G017740	18.4603	0.889036	1.64376	0.46768	1.23689	0.931481	3.72171	2.0645
Ghir_A03G017750	37.9721	4.84193	4.4482	2.87256	2.69905	2.23929	6.5702	2.99073
Ghir_A03G017760	39.3212	0.733473	1.21158	0.370305	1.38494	0.909666	5.04394	1.69078
Ghir_A03G017800	18.5698	23.2378	22.685	21.8109	28.1616	49.3797	75.6369	78.4781
Ghir_A03G017810	8.52172	12.1043	9.6682	9.69046	11.7593	16.0044	17.8326	20.9904
Ghir_A03G017970	13.0991	14.896	18.0431	11.8493	11.9503	9.76331	3.27396	4.99524
Ghir_A03G018010	0.551064	1.19309	1.01973	0.856084	0.859326	0.649004	0.396752	0.521253
Ghir_A03G018190	21.7133	8.23556	6.96341	8.98279	12.504	13.0987	21.6246	22.1325
Ghir_A03G018320	2.79357	0.383404	0.826618	0.603785	0.831206	0.652321	2.87111	9.96209
Ghir_A03G018330	6.15529	1.07758	1.51846	1.30852	1.16395	0.863586	1.49375	2.38331
Ghir_A03G018470	11.8802	21.044	32.0264	24.8681	15.8959	14.9906	11.4237	13.0197
Ghir_A03G018510	124.504	38.74	42.9652	39.4907	41.089	33.7143	42.3325	33.7645
Ghir_A03G018550	6.70583	8.57672	7.95638	6.37409	4.80304	4.521	2.93254	4.07447
Ghir_A03G018600	44.6514	47.8437	39.4076	37.0101	29.3331	26.8307	16.2128	24.2354
Ghir_A03G018610	1.59065	1.62892	1.04777	0.966916	0.602959	0.527499	0.357787	0.605997
Ghir_A03G018660	29.4213	7.24109	6.71706	7.8053	9.91209	11.8912	27.9138	23.1669
Ghir_A03G018670	20.3817	5.9393	5.09731	4.8791	10.7524	14.3566	35.4311	32.3986
Ghir_A03G018690	4.1464	1.18598	1.40677	1.43961	3.32165	3.36994	6.37772	6.84483
Ghir_A03G018700	249.063	157.675	123.411	126.473	198.883	461.128	691.789	858.409
Ghir_A03G018770	27.0411	24.5804	28.6881	16.3281	10.2477	8.98086	2.67393	5.66322
Ghir_A03G018810	2.39791	1.32716	1.28844	1.2495	1.11752	0.851995	0.67384	1.03213
Ghir_A03G018820	45.1912	19.1777	19.6331	18.7505	21.0184	22.2357	35.6152	47.4157
Ghir_A03G018830	9.97422	10.8836	15.5267	11.3902	6.959	6.81144	2.83197	5.26906
Ghir_A03G018850	7.41456	2.69884	3.54359	4.47228	5.8607	7.19683	8.78741	10.362
Ghir_A03G018860	3.27201	5.8502	10.1792	13.492	8.73258	10.8054	5.57763	10.7204
Ghir_A03G018910	32.9239	30.7303	29.0938	23.7536	18.1142	18.7745	6.4611	5.63919
Ghir_A03G018970	0.700547	0.499513	0.168398	1.46873	5.49121	7.29281	14.5554	12.5639
Ghir_A03G019010	2.57499	3.99453	11.8528	10.1015	6.58486	5.64897	4.6494	3.99487
Ghir_A03G019040	6.21078	17.4576	17.7079	10.542	10.2356	9.61434	7.16304	4.65802
Ghir_A03G019050	10.7269	0.344087	1.61348	0.988104	0.523921	1.05905	1.57999	2.46389
Ghir_A03G019060	33.4185	1.72376	8.16758	2.15267	2.42535	1.99088	3.02973	3.36797
Ghir_A03G019070	29.3854	0.405107	1.52918	0.432691	0.621106	0.141229	1.81516	1.6893
Ghir_A03G019250	2.3637	1.71218	3.22195	6.0518	5.39853	3.55045	3.70949	4.12657
Ghir_A03G019350	32.3137	10.1649	9.76629	13.8187	10.0134	8.25002	38.508	29.1908
Ghir_A03G019360	17.9342	18.7106	13.6012	16.1773	10.8261	8.66236	3.56203	4.70542
Ghir_A03G019390	2.02349	2.32343	2.03349	2.00704	1.55697	1.33629	0.688125	1.08444
Ghir_A03G019410	31.4418	36.5297	29.9261	29.7217	24.8457	18.9061	16.4808	14.9577
Ghir_A03G019420	16.7529	0.959177	1.35648	1.82153	1.88031	0.989784	2.76445	4.10678
Ghir_A03G019510	5.12692	7.64503	8.21062	6.88957	4.83159	4.80701	2.32708	3.18188
Ghir_A03G019530	4.85544	9.10836	8.87597	9.91508	7.86191	6.67458	5.3494	5.9293
Ghir_A03G019600	4.58849	2.23858	2.96423	2.50837	2.82102	2.3361	3.93165	2.93112
Ghir_A03G019620	24.7412	32.0896	32.5955	40.5804	62.7588	81.9303	95.357	120.293
Ghir_A03G019670	3.57283	3.32206	4.65033	4.0377	3.78172	5.48363	5.74991	7.40306
Ghir_A03G019760	98.1545	33.1856	28.3241	23.5808	32.1396	48.6573	43.9791	48.6639
Ghir_A03G019790	1.24635	2.04231	1.97606	1.79502	2.01166	2.80214	2.64182	3.21381
Ghir_A03G019840	1.39674	3.72541	3.02859	2.49714	2.99328	3.1559	2.06562	2.55101
Ghir_A03G019850	2.69705	2.52358	1.91327	2.52435	1.37484	1.11177	0.383174	0.793408
Ghir_A03G019860	123.646	144.556	126.414	118.699	68.2248	55.2382	19.2628	30.2734
Ghir_A03G019870	23.9146	26.4955	20.6003	17.0059	12.0229	11.13	6.192	9.10897
Ghir_A03G019890	0.60958	0.66407	0.663101	0.89443	0.780992	1.34703	1.60923	2.11388
Ghir_A03G019900	4.43952	0.0938243	0.180786	0.200791	0.596614	0.984895	7.20268	8.82075
Ghir_A03G019990	51.5238	23.2328	24.4132	23.2469	20.3705	19.8529	18.5707	20.9326
Ghir_A03G020010	17.6338	34.1646	33.9825	27.1241	16.8586	12.7751	3.57356	5.6218
Ghir_A03G020110	6.3689	8.02444	6.6134	7.88229	4.9446	4.45	3.10165	3.47669
Ghir_A03G020130	17.0311	1.95704	2.34994	3.59906	4.71641	9.22266	23.0206	83.2736
Ghir_A03G020160	5.46052	6.39025	6.31439	3.92706	2.24403	1.73545	0.862207	0.911047
Ghir_A03G020170	27.6498	19.2536	17.9376	20.6834	21.3769	15.4869	12.1776	14.4596
Ghir_A03G020190	16.8345	7.46051	9.35327	7.91197	8.03826	5.79923	7.51635	11.9217
Ghir_A03G020200	4.22842	1.3872	1.37558	1.70885	2.94456	6.97327	27.1507	43.9404
Ghir_A03G020210	10.4869	0.0531403	0.360929	0.643211	5.9157	19.8853	89.7136	170.311
Ghir_A03G020240	81.256	77.6568	103.249	67.676	47.9261	41.5468	15.1184	23.7116
Ghir_A03G020260	2.95171	4.5327	7.56238	6.03411	3.35057	2.39177	1.25073	1.66368
Ghir_A03G020320	5.60672	1.42484	1.42352	3.72146	3.51842	2.9173	8.06321	8.99208
Ghir_A03G020340	15.9467	10.5153	10.6816	12.1034	11.201	8.0421	6.12334	6.40238
Ghir_A03G020430	5.2048	1.47668	3.47552	1.86155	1.42021	1.43695	1.4891	3.71602
Ghir_A03G020490	3.19564	3.62318	3.80499	3.75909	2.32906	1.63007	0.478176	0.953986
Ghir_A03G020520	2.19727	2.11852	2.22303	2.2363	4.16773	3.99712	5.35647	5.95025
Ghir_A03G020540	4.63009	6.20841	6.12614	7.8975	9.48412	5.90731	5.77526	6.13945
Ghir_A03G020560	3.45567	7.62614	6.71684	6.55307	3.38008	2.4857	0.770825	1.33375
Ghir_A03G020600	8.36113	10.5791	9.97255	11.0637	7.4092	4.66402	1.96976	2.92886
Ghir_A03G020610	3.04657	4.35052	4.1299	3.06901	3.42601	7.48174	10.8585	13.7599
Ghir_A03G020640	8.00804	1.68506	1.72133	3.70973	3.95093	3.16643	11.0799	3.93935
Ghir_A03G020660	9.36528	7.38718	8.21088	7.13066	4.54887	5.48765	3.0984	3.14449
Ghir_A03G020680	10.4059	13.1412	12.236	12.1331	15.7521	20.9929	16.978	29.348
Ghir_A03G020700	3.57696	0.702165	0.763399	1.02281	2.24529	6.7954	15.9443	25.1246
Ghir_A03G020860	8.71816	4.72993	4.20504	5.20287	6.49387	4.11286	3.48867	3.69417
Ghir_A03G020890	3.64716	5.52163	3.51266	4.49242	2.34055	1.79771	0.425987	1.06606
Ghir_A03G020950	1.93136	1.13271	0.870883	1.59456	1.36917	1.4121	1.43944	1.08567
Ghir_A03G020960	6.96934	12.4193	12.8152	10.6114	7.27603	6.20708	3.37443	4.59921
Ghir_A03G021010	72.2574	60.5831	52.673	52.0086	52.8751	42.2968	43.0997	34.0946
Ghir_A03G021040	3.87739	1.47158	2.03887	2.77661	2.54753	2.40693	3.16934	2.86744
Ghir_A03G021120	7.39552	4.36135	6.98508	6.10444	6.40535	3.85609	3.61116	2.51132
Ghir_A03G021130	4.08923	4.28125	3.37915	4.16397	5.60131	7.41298	12.2257	12.7632
Ghir_A03G021200	1.69403	3.51022	3.1339	3.02565	2.46192	2.96541	2.03757	2.61422
Ghir_A03G021250	32.7183	49.8302	45.0744	110.179	121.151	72.1886	87.2345	68.7774
Ghir_A03G021260	2.06049	3.98494	4.3884	3.45761	2.5093	2.79611	1.61301	1.99811
Ghir_A03G021270	11.5373	15.8492	16.2083	9.07006	6.13616	4.73967	1.26294	2.11021
Ghir_A03G021360	5.08281	13.3115	20.3927	20.7337	12.2973	7.69992	6.64865	10.4078
Ghir_A03G021370	2.4429	3.01775	2.58054	3.13329	3.19204	1.88275	0.764389	2.30785
Ghir_A03G021420	5.26745	10.2264	11.2941	8.81429	6.88248	5.70876	4.03707	4.01012
Ghir_A03G021440	3.36827	2.61586	1.63043	1.79773	1.60972	1.35973	1.34921	1.19994
Ghir_A03G021510	3.27772	11.1922	9.87308	8.02831	5.80289	5.64646	6.28195	9.64376
Ghir_A03G021620	8.27271	25.8364	48.2884	39.0317	24.2879	16.1077	9.85073	11.1744
Ghir_A03G021690	8.13002	15.3823	17.6383	13.964	14.7859	13.5263	10.5531	13.0106
Ghir_A03G021790	2.70142	6.3553	4.68435	4.8409	2.62207	2.50749	1.36303	2.67593
Ghir_A03G021850	5.08185	14.0266	12.3287	15.0827	7.81623	5.00477	0.994587	3.11985
Ghir_A03G022130	2.75446	6.03482	5.3481	5.87552	4.7927	2.6862	0.783763	1.1638
Ghir_A03G022170	68.4876	22.2437	15.2966	26.2416	35.6622	47.19	55.2946	69.9608
Ghir_A03G022180	3.77244	3.88201	3.81839	3.81373	3.13399	2.08685	1.27843	2.0083
Ghir_A03G022190	0.874265	2.45158	1.86202	2.66796	1.08044	0.965158	0.486778	0.705278
Ghir_A03G022200	10.7493	22.4208	20.8737	21.9811	12.2904	9.09418	2.97333	5.54344
Ghir_A03G022250	2.89836	4.75551	5.28814	5.27675	6.40745	4.54217	5.08691	4.50497
Ghir_A03G022290	0.910116	0.848561	1.24367	2.35948	2.23764	1.94396	2.54129	2.24676
Ghir_A03G022310	31.2052	20.4711	14.3226	24.0036	24.4709	52.0503	45.8996	66.8929
Ghir_A03G022320	5.263	2.51715	3.01497	3.24587	3.19435	2.97086	3.04721	2.75038
Ghir_A03G022460	1.72003	4.72108	3.97405	3.71517	3.62393	3.49228	2.02062	2.69699
Ghir_A03G022570	20.6165	5.67549	9.95448	18.3225	24.7021	27.3884	84.7052	59.8439
Ghir_A03G022620	1.69868	1.52588	1.87104	1.68577	1.21022	0.818265	0.284759	0.411962
Ghir_A03G022640	0.654346	1.45768	1.65833	1.33893	0.959685	0.757095	0.171771	0.373935
Ghir_A03G022690	1.1801	2.61924	2.61494	1.88461	0.833204	0.882208	0.186248	0.326323
Ghir_A03G022730	0.681796	4.72109	7.0711	4.55899	2.42339	2.02064	0.753597	0.856827
Ghir_A03G022740	16.9906	17.3271	17.4956	20.2101	34.0248	28.6907	38.5322	41.2474
Ghir_A03G022820	2.34452	3.34975	2.34981	3.19342	2.1263	1.6563	0.910813	1.35918
Ghir_A03G022860	7.98703	3.46664	3.66218	4.51923	6.36886	8.92819	10.5187	12.8986
Ghir_A03G022900	2.92609	5.42291	5.88109	3.87779	2.47888	1.94487	0.857732	1.38115
Ghir_A03G022950	4.30014	12.6791	11.0087	9.03518	7.85669	8.06154	4.80987	5.43481
Ghir_A03G023000	1.50779	1.62696	1.71291	1.35211	1.96376	3.05671	3.5113	3.56365
Ghir_A03G023030	4.53915	4.6554	3.16325	3.90742	2.06277	1.91099	0.477682	1.15486
Ghir_A03G023090	10.4185	8.57249	13.1902	9.74677	7.77328	10.3188	4.97084	10.4987
Ghir_A03G023130	32.5115	2.21414	1.50439	0.704136	2.9462	6.93637	7.13409	6.24984
Ghir_A03G023160	0.86369	0.179307	0.326761	0.365936	0.681421	0.664964	1.75068	5.58605
Ghir_A03G023190	8.64354	9.19536	8.48245	6.31167	5.59585	4.42338	3.13049	2.46401
Ghir_A03G023270	13.0528	7.80935	9.49477	10.714	9.38993	7.07869	7.72543	39.8573
Ghir_A03G023320	1.32789	3.27785	2.66031	2.4505	2.23828	1.31328	0.753322	0.839889
Ghir_A03G023330	2.64988	6.5797	5.34517	4.30893	3.0508	2.17635	0.480116	0.878117
Ghir_A03G023370	20.5864	13.0809	11.3731	9.59589	8.08408	8.14799	5.7591	6.3959
Ghir_A03G023420	1.69313	0.473222	1.27384	0.708784	0.673664	0.620745	0.295881	0.504082
Ghir_A03G023430	9.40417	2.97815	2.78941	3.33072	4.32992	5.89796	7.39933	10.4922
Ghir_A03G023450	10.9665	10.9868	12.4343	12.4803	14.8033	16.1371	16.0673	22.2724
Ghir_A03G023620	8.06216	10.0037	8.90172	8.47385	6.09745	5.55163	3.30676	4.6376
Ghir_A03G023630	2.71365	4.26616	4.94702	5.4816	4.14341	2.51122	1.72317	2.32232
Ghir_A03G023640	1.22279	3.92029	3.91254	4.24495	2.70132	2.24884	0.95936	1.53624
Ghir_A03G023740	5.48971	8.34909	8.74132	9.24157	6.40012	5.21445	2.87289	2.71098
Ghir_A03G023770	12.6999	18.1131	18.818	14.9642	10.1761	9.06434	6.23185	4.07473
Ghir_A03G023780	2.10793	8.34874	9.69298	14.8899	12.625	7.17637	1.96283	3.18806
Ghir_A03G023800	8.08377	6.54163	7.59462	7.30648	7.612	5.49157	4.37632	3.10837
Ghir_A03G023820	3.45709	1.56143	1.90036	2.43285	2.83929	2.07315	3.65088	3.63131
Ghir_A03G023880	14.8191	12.2914	24.59	18.6172	7.01514	5.93536	2.22445	2.55819
Ghir_A04G000140	14.8846	22.0152	19.8433	22.083	25.1334	31.0182	30.0788	36.2704
Ghir_A04G000200	3.35443	8.47682	6.35008	4.27878	2.75665	2.12711	1.13834	0.729853
Ghir_A04G000260	6.88828	6.32456	4.01628	5.05302	2.93432	2.31328	0.547802	1.71268
Ghir_A04G000310	2.12815	4.32502	3.47756	3.75054	3.06986	2.10608	1.77942	1.75066
Ghir_A04G000320	0.361728	0.799142	0.628614	0.521663	0.416181	0.390774	0.326208	0.354821
Ghir_A04G000330	16.3622	7.27111	11.2995	5.9111	5.2882	3.8847	4.29602	5.16469
Ghir_A04G000390	1.19162	2.86644	2.72975	3.1389	2.7559	2.15341	1.86019	2.39403
Ghir_A04G000470	7.06403	9.25309	8.5658	6.69406	4.01485	4.05653	0.944049	2.1633
Ghir_A04G000480	3.23725	5.67401	4.52333	4.38841	2.64919	1.78912	0.669513	1.13008
Ghir_A04G000500	41.6386	10.6253	12.6612	13.8173	21.3004	14.7486	24.1892	20.4054
Ghir_A04G000520	4.19927	6.22136	5.5546	4.59014	2.77127	1.80674	0.938659	0.962923
Ghir_A04G000630	3.39335	5.9783	6.48675	3.81658	2.1626	1.73202	0.634084	1.22423
Ghir_A04G000670	10.8553	8.51001	6.35069	7.61358	4.07083	3.50048	0.841677	2.03889
Ghir_A04G000730	4.71896	10.3197	9.21096	5.09488	5.9644	9.94073	2.93622	2.08429
Ghir_A04G000840	30.2184	66.983	61.3699	71.5153	47.5022	54.5235	40.5433	55.0745
Ghir_A04G000850	37.5007	8.72056	11.8493	11.7172	33.1164	17.5325	48.3122	32.4316
Ghir_A04G000860	53.5207	12.1972	16.0332	15.8532	46.2758	23.6577	66.8071	43.1185
Ghir_A04G000940	2.9756	1.47284	1.58206	2.00071	3.00103	4.11111	3.77769	6.33224
Ghir_A04G000980	1.75185	2.68848	5.22902	3.39179	2.03302	1.65819	1.31498	1.55518
Ghir_A04G000990	5.0336	6.11887	9.63374	7.43346	3.98663	3.60492	2.4475	2.30652
Ghir_A04G001010	8.90269	8.4938	11.1825	10.6156	10.3589	11.3169	15.4312	19.7896
Ghir_A04G001080	3.20252	10.4631	8.83527	6.68639	3.35078	2.04114	0.691681	1.12931
Ghir_A04G001150	2.69965	6.4708	5.3346	5.78989	4.4418	4.00227	2.01083	3.3473
Ghir_A04G001180	21.1574	16.7509	13.2933	12.3178	10.0898	7.77101	8.32679	3.44059
Ghir_A04G001190	43.1605	49.2136	41.1315	41.2603	30.8008	27.5202	15.6698	20.969
Ghir_A04G001230	30.6063	39.3447	31.5447	33.9717	24.5312	21.4744	12.5537	16.1192
Ghir_A04G001240	6.22716	10.4732	27.9139	7.97759	14.2206	11.566	2.56509	9.55409
Ghir_A04G001250	3.39461	3.25187	2.87286	4.16514	5.54693	7.99064	6.59337	9.3761
Ghir_A04G001320	1.11105	2.38226	2.14745	2.08541	1.61371	0.989073	0.934234	0.869825
Ghir_A04G001390	0.74319	3.33259	5.93555	10.5028	14.5471	9.36084	12.6213	8.29035
Ghir_A04G001640	1.87726	3.66447	4.16456	4.02557	3.72779	3.77146	2.23732	3.04717
Ghir_A04G001690	16.5704	14.7708	13.9852	19.6636	16.1311	10.1036	7.68035	8.44139
Ghir_A04G001700	5.35221	3.60051	3.20067	3.46358	2.54576	2.28445	5.66334	8.50311
Ghir_A04G001780	16.6124	38.5135	32.1049	24.5837	13.7486	11.5378	2.37226	4.34862
Ghir_A04G001880	2.20512	3.42435	3.96041	3.24745	2.14476	1.62888	0.475082	0.884245
Ghir_A04G002000	4.18741	12.753	10.2831	8.69982	8.46709	4.78782	3.57812	2.40342
Ghir_A04G002090	2.41838	5.02963	4.53054	4.67269	4.28192	3.46914	2.66	2.82994
Ghir_A04G002100	0.53021	1.27107	1.32675	1.48252	1.57704	0.737481	0.58897	0.702237
Ghir_A04G002130	1.56004	3.77199	3.50673	3.62017	4.15792	4.98009	2.83001	4.49797
Ghir_A04G002190	2.70644	4.27131	4.28361	2.94921	1.80074	1.32802	0.284868	0.720011
Ghir_A04G002230	4.7297	1.00555	0.653368	0.707008	2.00931	2.03436	1.42387	2.10894
Ghir_A04G002350	120.001	36.7609	32.8616	32.3229	78.8522	77.2309	129.389	133.507
Ghir_A04G002360	125.42	41.5522	39.8494	36.9791	67.5664	84.2399	133.73	123.752
Ghir_A04G002370	152.74	27.9372	27.9413	40.2505	89.1368	99.931	222.351	199.372
Ghir_A04G002420	3.64137	9.00937	8.42631	6.93454	4.29606	3.26881	1.23635	1.60719
Ghir_A04G002440	0.891933	3.92406	3.63543	2.65674	1.95382	1.2203	0.876997	0.955012
Ghir_A04G002470	3.90821	0.981246	1.05031	1.81558	3.35003	4.74141	6.5863	7.66587
Ghir_A04G002480	5.0264	14.5959	11.4353	14.5204	19.2481	30.1391	22.465	27.4564
Ghir_A04G002500	0.831017	1.80586	1.56402	1.72323	1.82125	2.3826	2.19805	2.37441
Ghir_A04G002590	9.78271	12.1946	13.7647	8.14882	5.99335	5.90414	3.36438	4.06136
Ghir_A04G002610	0.853062	3.37609	2.34488	1.39209	1.35309	1.43991	0.900704	0.691031
Ghir_A04G002620	3.55802	9.03721	6.8947	6.58224	4.53608	4.58643	2.81344	3.60253
Ghir_A04G002640	0.871848	4.07963	3.36749	1.78109	1.55922	1.75341	0.885893	0.521317
Ghir_A04G002650	14.342	48.283	33.519	34.1829	19.7584	16.639	6.60844	9.60987
Ghir_A04G002670	7.97832	13.6169	14.5222	15.5575	9.87654	7.68186	2.81082	5.4425
Ghir_A04G002750	4.4647	18.7771	20.5536	11.1085	5.82785	4.92006	1.38719	3.26567
Ghir_A04G002780	20.1234	6.50146	6.95892	5.57314	5.13601	5.59867	7.20859	10.2902
Ghir_A04G002790	1.09007	0.702555	0.784467	1.81424	2.75648	2.78311	3.5648	3.13356
Ghir_A04G002810	73.2627	105.349	144.309	158.93	159.004	161.421	120.3	144.082
Ghir_A04G002850	1.5564	1.0461	0.728232	1.25857	3.96524	8.54142	9.72457	17.3062
Ghir_A04G002870	3.78307	2.95457	2.34969	2.61865	3.65701	1.84068	2.64114	2.3514
Ghir_A04G002920	3.38361	9.32057	8.5694	5.45795	6.95511	5.52045	3.88216	3.21984
Ghir_A04G002960	1.50111	0.778233	1.41857	1.68019	1.41249	0.99752	0.148944	0.737234
Ghir_A04G003140	9.2631	6.01123	6.02271	6.16299	5.32618	4.84651	4.80686	4.11074
Ghir_A04G003190	1.74577	1.59762	1.81112	3.80587	3.47534	3.02896	3.56473	3.51826
Ghir_A04G003200	9.77349	11.9908	25.9983	29.0818	26.5903	30.0658	22.3119	25.5138
Ghir_A04G003210	1.79566	1.00112	3.03208	7.09323	8.67543	7.46861	6.83163	6.58551
Ghir_A04G003270	2.18604	1.02538	1.42874	3.75578	3.29901	2.03541	2.9254	2.44761
Ghir_A04G003320	1.47299	1.84621	1.13002	1.49062	0.954412	0.636203	0.131991	0.461387
Ghir_A04G003380	1.37206	2.64672	2.25581	1.59623	1.38351	2.49111	2.88831	2.74877
Ghir_A04G003590	15.5149	20.6177	21.7482	16.3321	12.1374	12.1152	7.67702	10.0976
Ghir_A04G003630	56.7588	24.8923	19.1787	16.1977	24.0734	28.8226	38.9487	48.3856
Ghir_A04G003690	9.81216	11.2737	10.5017	10.2557	8.7038	5.86129	4.00709	4.99363
Ghir_A04G003700	5.81088	8.87402	7.93331	7.12365	5.01745	3.85899	3.02558	2.9706
Ghir_A04G003730	0.901818	1.7227	1.41401	0.981297	0.953708	0.69567	0.427647	0.377552
Ghir_A04G003810	1.56397	3.59281	3.89844	5.35976	5.03427	5.32153	4.14293	5.09477
Ghir_A04G003890	1.11214	1.66002	1.68174	1.55961	2.0626	2.19324	1.90316	2.57408
Ghir_A04G003950	0.298372	0.986372	1.74599	2.19038	1.87902	0.888243	0.756281	0.650315
Ghir_A04G004100	0.59107	1.49351	1.52807	1.53564	1.35763	1.10659	0.692448	0.908806
Ghir_A04G004210	9.7686	10.5271	10.9151	10.2102	8.15163	6.85655	4.72866	4.83046
Ghir_A04G004290	1.86237	4.58413	2.91601	2.72164	3.62416	2.76498	2.48971	2.24845
Ghir_A04G004390	7.02246	3.99902	3.83699	2.74647	1.70369	1.38825	1.36313	1.05643
Ghir_A04G004520	4.05315	0.998554	1.18344	1.32766	1.28474	1.06639	3.22225	2.82932
Ghir_A04G004530	1.82881	2.27609	3.41389	2.97457	2.80938	4.45254	4.16017	5.79917
Ghir_A04G004600	52.4219	110.33	85.4068	64.1906	86.7789	97.7432	91.0905	82.0496
Ghir_A04G004620	1.25865	1.51878	0.173269	0.254504	11.9323	23.7257	10.3751	12.3682
Ghir_A04G004660	2.73692	0.892921	1.15012	0.553953	0.297396	0.292132	0.246676	0.0470793
Ghir_A04G004760	2.01713	6.38728	7.09437	4.93994	3.97517	3.31564	1.39573	1.85181
Ghir_A04G004870	6.82149	8.40929	7.37869	7.09113	7.62359	9.23225	13.3074	14.8809
Ghir_A04G004930	2.17108	4.37429	4.71447	3.43095	2.52647	2.13132	1.08331	1.54607
Ghir_A04G004970	46.2783	69.9736	85.9497	83.5487	90.5658	138.433	103.781	93.9537
Ghir_A04G005000	4.43639	33.6724	31.964	19.1358	10.2198	19.6934	8.77389	8.64521
Ghir_A04G005120	4.78189	10.0196	11.8188	9.13482	5.5627	3.54497	1.75537	1.97579
Ghir_A04G005150	1.03607	1.89322	2.0666	1.5737	1.53492	2.21221	2.51653	3.51457
Ghir_A04G005190	0.669277	1.50289	1.32167	1.10687	0.84448	0.514758	0.318787	0.37372
Ghir_A04G005260	2.19691	1.4788	1.60019	1.56361	1.17768	0.889444	0.829348	0.969217
Ghir_A04G005400	0.326227	1.058	0.982114	0.85914	0.62666	0.430354	0.192988	0.269984
Ghir_A04G005470	28.8427	9.74603	9.9943	10.9778	10.905	9.6432	19.0173	17.0607
Ghir_A04G005590	9.73815	19.6345	19.7477	17.2323	15.6895	16.65	13.8645	16.1316
Ghir_A04G005680	12.5843	19.4452	19.7823	22.9731	30.3764	32.482	32.5799	31.8894
Ghir_A04G005690	5.73116	8.97521	4.39144	9.01801	10.1455	15.4082	18.6386	17.6572
Ghir_A04G005910	8.21015	4.25055	5.65329	6.18608	3.17304	6.20907	6.99734	8.09476
Ghir_A04G005980	6.79465	5.2146	5.57784	6.43147	5.81104	4.73795	3.16578	4.10293
Ghir_A04G006040	20.0206	15.6944	23.1655	17.2065	13.2163	11.8492	8.02476	10.7553
Ghir_A04G006070	6.22185	2.97613	2.70784	3.2798	3.57319	2.8689	5.34877	4.09794
Ghir_A04G006100	15.7427	14.679	11.9794	12.293	9.7941	8.26866	5.16267	7.60664
Ghir_A04G006260	1.59024	3.1078	2.91466	2.86435	2.73914	3.59027	3.15617	3.9192
Ghir_A04G006360	4.23208	0.324393	0.455472	0.948832	1.61556	1.83993	5.96094	5.57827
Ghir_A04G006500	5.70413	1.93978	2.55827	1.98529	1.75075	2.14812	2.00039	1.62289
Ghir_A04G006670	1.21101	1.76782	1.56395	1.3448	1.02563	0.596252	0.282865	0.557595
Ghir_A04G006740	12.6076	23.6696	22.6451	10.558	7.3148	6.24415	1.02094	3.52255
Ghir_A04G006760	4.19592	2.94798	2.36253	1.86622	2.69979	0.970499	1.3292	0.938218
Ghir_A04G006850	2.15259	1.96675	2.05125	3.36255	4.29713	4.20214	5.20498	4.743
Ghir_A04G006910	0.633935	0.775225	0.7618	0.794837	0.687274	1.06897	1.38463	1.4658
Ghir_A04G006940	12.6952	6.39099	6.26647	5.8844	5.40547	6.16284	5.57389	6.6844
Ghir_A04G007160	2.43791	3.3339	2.83857	2.32902	1.80144	1.74244	1.07715	1.1386
Ghir_A04G007610	5.42001	9.36981	8.57657	6.69522	9.66716	12.7022	10.3163	12.3873
Ghir_A04G007650	15.814	1.49866	1.1838	1.43322	1.26181	0.493685	2.07876	1.02076
Ghir_A04G007680	6.7973	1.15257	1.64473	1.74775	3.85706	3.34931	7.76638	9.51131
Ghir_A04G007690	4.7804	0.397922	0.594565	0.81053	4.70497	13.6314	11.745	17.8346
Ghir_A04G007790	5.46156	8.77404	7.60487	7.57371	4.95273	4.29872	2.17482	2.74386
Ghir_A04G007880	10.6065	8.57041	7.64815	7.7655	6.75059	5.84519	4.43455	4.68741
Ghir_A04G008180	19.1021	15.9185	15.3789	17.894	14.9299	14.3122	10.315	8.78446
Ghir_A04G008200	21.4792	18.0637	18.023	17.9267	13.6347	10.4262	10.4807	10.2212
Ghir_A04G008250	23.5988	15.0859	362.393	313.105	127.093	152.518	142.834	144.458
Ghir_A04G008290	1.88152	1.86711	1.39873	1.57662	1.64181	1.16759	0.728931	0.999189
Ghir_A04G008330	63.1083	31.6995	29.3487	33.0264	36.5096	38.8193	68.167	68.1981
Ghir_A04G008340	2.09971	7.71209	6.09324	5.48335	5.40135	6.77789	3.42047	4.83794
Ghir_A04G008350	4.2994	10.6587	33.15	22.6287	12.2879	9.8921	6.32665	10.6833
Ghir_A04G008360	1.45823	2.28634	1.992	1.96276	1.1899	0.940097	0.462379	0.655642
Ghir_A04G008390	1.22123	3.53818	2.71373	2.65399	1.81186	1.64347	0.883528	0.979641
Ghir_A04G008400	1.24931	2.86297	2.09815	1.64048	1.56572	1.38338	0.821599	1.03951
Ghir_A04G008450	19.736	29.3639	25.0077	16.9917	10.7802	9.64137	6.67858	6.32379
Ghir_A04G008460	5.61367	10.1864	11.546	7.9033	5.75507	4.26241	2.24769	2.75947
Ghir_A04G008560	2.99148	1.12491	1.00679	0.59169	0.426397	0.336798	0.0481903	0.201539
Ghir_A04G008580	4.73335	4.60224	4.90208	5.66547	3.38605	2.13726	1.31656	1.0274
Ghir_A04G008620	10.4724	8.69318	9.80761	7.74828	7.12242	6.1853	4.84959	5.46417
Ghir_A04G008660	1.10416	0.660726	0.767155	0.851144	0.460458	0.378181	0.573967	1.23464
Ghir_A04G008720	2.93712	2.00461	2.22287	2.20881	2.06585	1.66296	1.17252	1.43586
Ghir_A04G008760	1.57639	1.47513	1.12099	1.49949	0.943678	0.674556	0.202599	0.492313
Ghir_A04G008780	1.14183	6.52913	9.07951	4.18834	1.27976	1.7502	0.742216	0.29852
Ghir_A04G008820	25.8055	19.5008	18.7783	19.0429	24.3254	34.6433	40.1289	54.6383
Ghir_A04G008830	8.47542	4.07022	4.90824	5.81166	6.08996	4.23629	4.60254	4.15778
Ghir_A04G008930	1.24883	2.77955	2.79913	2.8585	2.47565	2.14612	1.69671	1.955
Ghir_A04G008960	14.8344	10.1572	7.35849	6.96436	6.79812	3.03498	0.734764	1.10575
Ghir_A04G008980	380.905	554.294	677.005	746.472	941.135	1926.93	1648.42	2061.8
Ghir_A04G008990	2.90128	2.72359	1.70422	2.13034	1.20717	1.09665	0.221556	0.413722
Ghir_A04G009000	3.17231	7.29613	7.08337	6.16574	5.04436	3.73985	2.53153	3.46263
Ghir_A04G009030	1.6328	4.2149	3.89095	3.56592	1.93542	0.738634	0.160769	0.34252
Ghir_A04G009040	3.22813	13.1632	13.8689	8.65399	5.27711	5.48494	1.31033	1.81054
Ghir_A04G009180	1.9715	0.246124	0.48451	0.332636	0.275889	0.277507	0.0987993	0.217885
Ghir_A04G009190	2.44647	0.978404	1.06431	0.778074	0.914786	0.581239	0.789869	0.767825
Ghir_A04G009220	140.165	63.1083	42.3389	43.0949	56.423	93.4167	181.446	153.365
Ghir_A04G009250	5.14209	3.48083	3.37244	3.49525	3.26993	1.79633	2.10994	1.5153
Ghir_A04G009260	2.32204	2.19512	2.00761	1.93845	3.66776	5.20228	6.12646	6.10996
Ghir_A04G009330	48.2911	20.0185	17.7013	23.9864	59.7867	122.063	100.237	144.734
Ghir_A04G009340	12.304	4.58716	3.35328	4.23106	10.8595	25.8004	16.0814	25.0564
Ghir_A04G009350	14.025	4.75268	4.22121	6.90525	15.5203	34.8973	31.6405	47.0599
Ghir_A04G009370	11.4571	3.87609	5.02525	6.07854	10.3935	15.5968	17.4803	28.5143
Ghir_A04G009380	13.881	24.2859	30.5507	23.6347	15.2397	16.0648	8.40071	13.3827
Ghir_A04G009510	2.86978	3.48994	2.68908	2.45441	2.24558	1.85859	1.33465	1.67087
Ghir_A04G009560	10.1649	7.81411	8.45411	7.73783	7.6802	8.09252	27.2399	33.7078
Ghir_A04G009580	19.3067	14.6278	15.9882	15.2357	13.0134	12.0225	8.41218	10.9827
Ghir_A04G009620	12.4601	11.0531	10.4174	10.8229	10.9223	7.87125	5.81472	8.08241
Ghir_A04G009640	7.15368	6.54556	7.03412	5.41844	5.07636	4.92071	3.52553	4.95724
Ghir_A04G009650	35.5386	17.4856	25.6552	26.8738	18.2971	10.0125	15.8897	10.3906
Ghir_A04G009680	5.63804	12.2562	10.0457	9.12248	8.31364	9.31224	7.52376	8.38263
Ghir_A04G009700	5.23742	8.15583	8.33206	10.9674	9.78129	8.41624	6.95343	6.93113
Ghir_A04G009740	20.9065	24.4231	17.2211	17.0922	13.3069	12.376	8.19853	6.68043
Ghir_A04G009770	3.73335	7.27578	5.53972	4.61421	4.75482	6.42095	6.34413	9.92003
Ghir_A04G009840	107.261	22.2233	29.4614	43.2783	51.8435	28.816	74.415	25.5043
Ghir_A04G009880	2.88017	5.06576	5.07925	4.23158	5.21003	6.28351	3.69006	4.05918
Ghir_A04G009900	1.73076	1.36755	1.1495	0.942406	0.828387	0.955175	0.683775	0.731451
Ghir_A04G009960	17.9675	6.88799	5.79321	5.34518	5.08649	3.60461	6.5012	12.1942
Ghir_A04G010010	10.4642	15.3624	17.4551	9.99179	6.47041	5.58593	1.95475	3.15785
Ghir_A04G010090	2.24482	3.20417	2.74234	2.70887	2.17601	1.17365	0.414402	0.775098
Ghir_A04G010120	1.29101	0.876158	1.94386	1.92555	2.98504	4.16903	5.11438	8.33652
Ghir_A04G010260	4.24515	4.13496	4.50132	4.40892	3.56556	3.43869	2.05635	2.45631
Ghir_A04G010380	23.1707	13.3201	13.977	10.7551	9.58873	10.4649	9.99531	11.6769
Ghir_A04G010400	25.71	3.48801	5.60668	5.69312	7.15874	8.37231	17.4056	18.1013
Ghir_A04G010420	0.600009	1.5811	1.91588	1.41247	1.13137	1.17564	0.869074	0.828352
Ghir_A04G010500	17.364	21.1037	16.968	15.8731	29.1566	58.8926	34.8691	42.5023
Ghir_A04G010510	2.519	3.44017	3.18786	4.67154	5.1479	3.43528	4.16762	3.57814
Ghir_A04G010520	57.0864	47.1946	49.9656	43.1685	64.3647	27.8298	31.7226	31.5577
Ghir_A04G010530	8.78559	5.06764	5.25636	5.69353	5.14935	3.92537	3.80257	4.07964
Ghir_A04G010580	2.23498	3.95801	3.5452	4.3557	4.20662	5.89303	5.25744	4.5191
Ghir_A04G010590	5.46427	4.89231	4.92748	5.15398	5.08937	5.54088	8.65593	10.9096
Ghir_A04G010660	6.12989	10.0103	10.4821	7.09435	4.59133	4.34715	1.61223	2.63105
Ghir_A04G010850	2.31497	7.91151	5.93991	5.86262	5.47599	11.7207	9.41576	3.72344
Ghir_A04G010920	5.96472	3.28082	2.47305	2.74335	4.07986	6.33594	10.5824	12.6475
Ghir_A04G010950	4.40103	3.73719	4.29131	4.76126	6.81818	15.2802	21.0141	25.8547
Ghir_A04G011110	0.800919	0.409979	0.666921	0.545903	0.360067	0.456874	0.455245	0.903722
Ghir_A04G011130	1.01683	4.06751	3.7111	4.86618	3.19535	2.1454	1.0677	1.68564
Ghir_A04G011160	11.1418	10.6045	12.359	13.2442	17.8698	19.3909	20.083	24.1299
Ghir_A04G011170	1064.53	143.962	157.216	247.063	1059.34	801.689	1325.65	1500.95
Ghir_A04G011190	5.37085	5.27961	4.84883	4.63603	7.0939	14.0123	12.4351	18.0661
Ghir_A04G011240	9.54264	16.8371	17.4948	7.66783	4.41672	4.43817	0.685598	1.44696
Ghir_A04G011260	15.3193	23.57	23.6832	21.7519	28.71	34.9772	30.2154	30.6757
Ghir_A04G011380	0.574777	2.0742	1.80192	2.06997	1.95556	3.16727	1.50983	1.54944
Ghir_A04G011610	1.10754	1.16347	1.11351	1.36788	1.49465	0.866375	0.363855	0.51111
Ghir_A04G011700	4.15522	3.36277	3.74505	3.46414	1.71702	1.5277	0.467707	0.743238
Ghir_A04G011830	3.70079	4.97106	5.78353	5.89178	4.35839	2.69283	1.28389	1.9579
Ghir_A04G012030	8.79543	18.343	88.6374	93.7132	57.2059	48.0608	62.4946	57.659
Ghir_A04G012050	5.61043	6.50365	6.45281	9.89478	9.36792	10.6027	13.3135	14.88
Ghir_A04G012060	8.98757	19.2937	21.0372	17.5376	15.9428	13.8058	9.82236	13.0119
Ghir_A04G012080	10.2981	16.2806	25.5058	18.07	10.2239	10.9237	2.67818	5.04828
Ghir_A04G012150	2.71696	0.867697	2.22523	6.01469	1.43842	0.922486	1.27838	1.02224
Ghir_A04G012190	2.58949	4.77093	5.4534	3.72833	2.9986	2.80073	2.73306	2.73498
Ghir_A04G012200	0.691899	3.32957	3.43616	4.44898	2.65216	2.90545	1.29325	2.32965
Ghir_A04G012210	48.6543	134.83	135.802	124.046	66.4013	67.1546	21.9747	39.4285
Ghir_A04G012220	6.82147	8.38384	6.38145	9.61072	13.8226	14.1926	8.39819	14.1333
Ghir_A04G012250	5.51534	9.90934	6.93342	8.4617	10.114	10.8782	8.73844	11.7633
Ghir_A04G012270	0.543678	1.16472	1.26505	1.11179	1.45119	2.39019	2.81755	2.47855
Ghir_A04G012280	3.75902	8.94268	8.37754	7.36079	6.85807	8.37768	6.78545	7.49574
Ghir_A04G012310	19.4156	3.85912	4.02593	15.6648	18.422	14.8543	41.3265	20.1642
Ghir_A04G012330	2.43328	1.11483	0.88663	1.01849	0.982391	0.793875	0.593508	0.767431
Ghir_A04G012340	17.4851	18.4332	11.4945	13.2026	11.667	9.67194	6.8929	10.2834
Ghir_A04G012350	4.79478	5.28106	5.4251	4.75778	3.65362	2.87701	1.04443	1.73615
Ghir_A04G012360	5.21586	20.8887	18.3378	13.0085	14.9909	20.2627	14.5345	14.4758
Ghir_A04G012370	101.583	47.0854	29.1975	28.7788	21.6282	16.3511	7.522	10.8844
Ghir_A04G012400	6.50411	12.8322	11.8785	11.2755	10.1542	12.4997	12.8013	15.3839
Ghir_A04G012410	15.5044	5.53005	5.72724	7.94124	11.1966	12.6393	18.9367	18.9052
Ghir_A04G012420	5.16283	11.283	11.115	7.6977	3.65167	3.31672	1.46371	1.8505
Ghir_A04G012440	7.56034	5.64715	6.01169	7.10956	7.04773	4.83576	1.17497	2.22845
Ghir_A04G012450	9.30545	8.22364	8.93013	8.74831	9.63391	7.11254	1.36354	2.75377
Ghir_A04G012520	1.8784	1.20451	0.798667	1.33657	3.33556	13.5316	27.8456	43.6789
Ghir_A04G012580	0.560492	1.05829	1.16406	2.72913	2.87691	1.85288	1.80847	1.64268
Ghir_A04G012600	7.76155	2.55776	2.37162	3.58983	2.87464	1.52268	5.77775	8.10395
Ghir_A04G012800	164.992	193.471	184.212	141.088	82.1889	67.5006	31.563	37.4014
Ghir_A04G012860	14.9055	22.8644	19.5958	16.8621	10.6285	6.34763	1.55188	2.78283
Ghir_A04G012870	1.21564	2.20611	3.13387	3.39654	3.24754	4.26721	2.71503	1.77238
Ghir_A04G013010	3.30354	2.96462	5.58511	6.60058	5.33389	4.79234	3.45027	4.98452
Ghir_A04G013120	3.01254	3.71344	5.11241	11.1988	28.9077	30.8559	31.4151	31.9786
Ghir_A04G013140	2.66694	19.2023	10.8977	18.0152	11.3364	21.8804	14.6717	3.73146
Ghir_A04G013150	2.23031	5.05727	4.81485	4.15208	3.96877	2.83276	2.36807	2.07864
Ghir_A04G013310	18.7665	74.9397	89.7726	71.3889	32.1073	41.2853	10.0013	28.723
Ghir_A04G013320	11.4656	32.7187	25.5412	23.774	30.4612	19.7153	12.4089	10.1189
Ghir_A04G013330	124.701	372.899	330.332	296.968	282.933	173.211	76.6224	48.2733
Ghir_A04G013350	6.03376	9.51846	13.4116	7.47588	7.60605	5.62413	2.61566	3.56645
Ghir_A04G013540	0.492994	1.15115	1.01592	0.782036	0.461271	0.394775	0.0682547	0.0846633
Ghir_A04G013680	89.8344	9.32641	8.81423	20.4582	52.4558	106.473	116.698	116.081
Ghir_A04G013720	2.28585	1.44341	1.00344	0.879385	0.854932	0.755597	1.62681	1.3134
Ghir_A04G013790	38.3023	88.4531	51.5246	43.465	34.8022	28.1279	15.6481	18.7118
Ghir_A04G013900	23.6524	29.2645	31.2584	34.3807	38.172	44.0382	114.636	116.166
Ghir_A04G014000	4.19469	5.59804	5.66857	4.00367	3.15086	2.90395	1.59243	2.27963
Ghir_A04G014090	22.5023	44.7902	54.713	55.2656	74.7185	133.664	136.772	152.133
Ghir_A04G014100	39.8658	17.0404	19.9005	23.0639	18.9082	13.1503	12.3184	10.6199
Ghir_A04G014110	0.730908	2.56147	2.30318	1.20974	0.30463	0.215878	0.180852	0.0626687
Ghir_A04G014150	1.26391	2.93305	2.99492	2.40879	1.36316	0.885786	0.30606	0.394226
Ghir_A04G014160	401.503	12.8546	31.1529	11.5467	39.256	22.4768	128.326	49.8461
Ghir_A04G014170	9.14615	4.67705	5.24484	6.5978	6.05781	3.7787	7.03496	3.28993
Ghir_A04G014190	1.32372	1.96484	2.1399	2.04457	3.57686	3.76206	2.89664	4.04089
Ghir_A04G014210	4.08954	1.7422	1.92409	3.20767	3.689	3.99311	5.96804	4.85779
Ghir_A04G014380	28.2705	2.94839	13.8443	4.62058	14.2753	6.42106	16.2695	13.3399
Ghir_A04G014540	5.27987	5.34747	5.62186	6.72996	4.34168	2.87671	1.73262	2.05622
Ghir_A04G014610	27.5301	10.9875	17.2198	19.9815	20.7843	11.5477	17.3441	14.2402
Ghir_A04G014670	2.39845	3.30975	2.98968	3.42539	2.95692	2.1289	1.18896	1.54839
Ghir_A04G014690	5.08566	9.89524	11.0534	6.7173	4.22598	3.55717	1.61614	2.10846
Ghir_A04G014710	2.29981	3.32912	3.11795	2.43051	1.89087	1.61309	0.83589	1.17765
Ghir_A04G014810	3.11038	3.98125	3.12647	3.10919	2.15473	2.6096	0.478097	1.06813
Ghir_A04G014830	173.231	64.4721	75.5309	80.3408	100.902	72.0684	166.461	109.595
Ghir_A04G014950	7.66755	3.84219	3.15862	3.1291	3.07266	3.30581	4.59978	5.95155
Ghir_A04G014960	3.46057	0.418888	0.715999	0.465361	0.377891	0.926977	1.42336	2.01528
Ghir_A04G015010	2.50985	1.46905	1.31872	1.16074	1.53015	1.88722	1.63755	2.14759
Ghir_A04G015060	10.1819	5.43382	2.5057	3.11516	2.30969	1.40326	2.17013	1.99445
Ghir_A04G015160	5.7216	13.3294	6.28069	5.23429	5.02656	3.21967	2.62744	2.44589
Ghir_A04G015170	9.23721	3.74782	13.1443	11.8448	4.64335	7.68482	6.71876	6.0424
Ghir_A04G015200	2.02746	5.92331	6.71687	6.66912	3.03318	2.37941	3.36474	1.87924
Ghir_A04G015210	5.11051	5.28637	4.80962	4.48316	3.11199	2.45437	1.88806	1.55631
Ghir_A04G015250	7.12354	13.5137	11.1925	10.5774	8.86664	13.7175	14.2719	15.7286
Ghir_A04G015390	19.6179	2.61138	2.53958	2.3393	2.49841	2.89893	4.58323	8.50764
Ghir_A04G015410	5.9754	13.22	13.8023	12.7918	9.61026	10.0322	6.03589	9.54297
Ghir_A04G015440	6.89839	13.1509	15.2108	12.1204	10.029	9.7397	8.21743	8.42436
Ghir_A04G015560	4.62671	8.47462	12.2189	7.87432	6.57817	4.57699	2.62258	2.9217
Ghir_A04G015590	1.37359	1.73015	2.25081	2.93603	2.98079	2.62976	2.83119	2.73555
Ghir_A04G015640	0.360067	0.795883	0.962214	0.83472	0.590463	0.491115	0.435255	0.277574
Ghir_A04G015660	1.18843	1.19488	1.30837	1.31826	1.15205	0.827442	0.437944	0.721008
Ghir_A04G015740	2.81895	0.324607	0.214066	0.926079	1.27658	1.40251	3.6213	1.75207
Ghir_A04G015770	10.328	15.3727	20.504	11.8661	7.19905	6.33184	0.924892	2.36041
Ghir_A04G015870	18.2162	23.3327	21.3134	15.7399	11.9849	10.5629	3.5064	5.09127
Ghir_A04G015900	3.74593	2.36361	2.11322	2.43357	2.93476	3.99086	6.99425	8.28305
Ghir_A04G015990	0.918026	3.3535	2.70759	2.56927	2.11165	1.69249	0.974737	0.864542
Ghir_A04G016050	2.66069	2.94328	2.82844	3.22639	1.83428	1.54555	0.860379	0.876509
Ghir_A04G016290	183.634	66.2015	60.1417	62.0518	110.464	135.481	207.326	145.209
Ghir_A04G016310	3.12434	0.70607	0.737837	0.704499	1.13347	1.56228	3.78492	4.00401
Ghir_A04G016340	1.77264	2.04365	2.89735	2.62125	2.26638	2.13599	1.54364	0.878226
Ghir_A04G016360	11.2352	6.5137	8.52335	10.377	22.0017	33.4257	31.2816	24.4133
Ghir_A04G016370	99.4013	49.6567	70.4331	62.1749	68.1126	54.6407	49.4401	33.5979
Ghir_A05G000090	14.9388	22.6274	19.3111	19.1095	13.4298	16.261	2.69036	5.92777
Ghir_A05G000100	18.7413	16.3621	15.5143	17.771	30.4569	42.8268	65.1125	71.543
Ghir_A05G000190	17.0162	22.6499	21.5893	12.851	9.67019	7.51979	2.68291	5.93521
Ghir_A05G000200	3.01169	4.99818	5.25226	4.1759	2.88341	2.45711	1.31643	1.86451
Ghir_A05G000220	6.47654	1.15212	0.722193	4.80765	7.87273	6.24983	16.8913	14.8367
Ghir_A05G000240	4.0551	3.532	3.45519	3.00541	2.89859	2.7093	1.85906	2.27836
Ghir_A05G000280	8.48427	6.06666	4.73072	6.72274	13.6745	18.54	19.6173	25.9953
Ghir_A05G000360	3.66073	1.43854	4.7899	3.23196	1.94343	1.5954	0	0.406411
Ghir_A05G000380	0.899318	0.355743	0.582515	1.03987	2.21464	8.22137	4.31054	6.85599
Ghir_A05G000400	2.77585	1.35719	1.39589	1.05617	0.727291	0.793712	0.485803	0.879767
Ghir_A05G000520	3.68991	1.70706	3.26144	1.99618	2.01732	2.45542	1.75208	2.64579
Ghir_A05G000590	3.01567	2.76344	2.86152	3.50937	3.33431	2.28087	1.3121	1.64724
Ghir_A05G000640	29.5782	5.20886	12.4489	2.80146	1.64683	3.66249	0.723298	2.39512
Ghir_A05G000770	3.24945	1.52499	1.29682	1.60048	1.02574	0.964466	0.53248	0.559299
Ghir_A05G000900	5.05915	3.10602	3.94431	4.90842	4.5011	3.45974	0.74105	1.7598
Ghir_A05G000960	41.9358	41.9708	47.08	43.4306	35.924	32.5772	20.7294	28.6047
Ghir_A05G000980	37.5277	51.5347	54.1436	30.3438	18.0429	14.3604	4.22924	6.41818
Ghir_A05G001020	27.78	32.4869	31.6908	32.9389	23.8037	17.871	9.16385	13.7942
Ghir_A05G001030	6.11183	15.5593	15.1096	19.9186	17.3339	14.62	8.82818	7.40114
Ghir_A05G001090	6.05441	2.90181	3.35698	4.62107	5.23897	4.96331	7.11859	5.93741
Ghir_A05G001110	2.62064	5.24395	5.19154	4.38689	3.5649	2.69286	1.63089	1.90257
Ghir_A05G001120	2.33196	2.29281	1.61663	1.98351	1.5625	0.959824	0.42232	0.640673
Ghir_A05G001240	6.41469	3.92583	3.33206	3.63043	2.77519	3.31289	3.30576	3.29502
Ghir_A05G001250	18.5054	21.1333	20.4836	26.738	43.0038	45.5053	47.6401	53.0568
Ghir_A05G001300	0.430327	1.16823	1.18871	1.22679	1.71552	2.04398	1.14892	0.558289
Ghir_A05G001340	10.2002	17.5383	14.1567	9.23808	4.87939	5.31227	2.06614	2.25235
Ghir_A05G001350	8.10349	4.61521	3.74937	3.05818	2.9285	3.10608	2.4545	2.81135
Ghir_A05G001420	1.11734	2.59209	2.83017	2.00633	1.79908	2.60038	1.36955	1.76015
Ghir_A05G001430	31.9377	20.3009	25.2806	18.1811	14.5477	11.1816	5.73155	8.61429
Ghir_A05G001450	1.87478	2.37828	3.84815	2.33556	1.32263	0.788715	0.469816	0.515321
Ghir_A05G001490	19.8369	10.5591	14.5842	37.0847	52.3573	63.7405	70.9982	72.1155
Ghir_A05G001510	1.00221	1.85846	1.571	2.00218	2.75721	3.01642	6.61103	9.72496
Ghir_A05G001520	40.4278	68.9645	52.7658	77.8854	53.8373	40.3651	12.154	30.8507
Ghir_A05G001550	3.88271	15.2053	11.0259	8.27199	4.70197	4.06627	1.20702	0.947143
Ghir_A05G001570	3.02569	5.988	5.68558	6.13942	6.64094	8.26906	6.28149	7.6623
Ghir_A05G001580	0.708863	1.71774	1.39056	1.48245	1.14468	0.638262	0.370334	0.303809
Ghir_A05G001630	11.8885	0.276502	0.665843	0.497087	0.823179	0.950045	3.57147	2.44444
Ghir_A05G001650	85.0843	20.2774	15.8978	19.5468	24.6483	27.6395	53.1297	36.5824
Ghir_A05G001660	8.78542	8.23736	6.58806	5.69664	4.18412	4.03947	3.30199	3.17092
Ghir_A05G001700	5.04712	4.36559	4.83963	4.23808	2.48568	1.78441	1.59225	2.26301
Ghir_A05G001710	1.94534	4.08883	3.89205	3.9847	1.43857	1.40251	0.678034	1.00958
Ghir_A05G001760	21.7783	27.9011	16.6357	19.0747	12.8084	10.5613	2.54329	6.4843
Ghir_A05G001800	12.1108	11.759	9.43084	7.29612	12.1917	20.917	25.9714	27.9102
Ghir_A05G001820	5.40255	0.224165	0.331677	1.00168	1.51289	0.854023	16.7575	60.7116
Ghir_A05G001890	92.8728	0.0592243	1.98859	0.132292	2.93324	0.446816	1.39068	0.445816
Ghir_A05G001990	5.82817	2.73236	3.09928	4.68206	6.02963	3.69177	6.38202	5.11789
Ghir_A05G002000	7.25581	1.66716	1.73473	2.14658	2.55175	1.4595	4.491	2.29178
Ghir_A05G002030	17.7489	7.08345	9.97781	8.00155	7.46393	7.69724	12.7565	9.68683
Ghir_A05G002060	3.92933	17.7308	5.25854	0.726024	2.48769	6.27868	2.55609	2.85302
Ghir_A05G002070	9.41419	30.6268	6.84955	1.25967	9.21199	16.8072	10.3796	12.3199
Ghir_A05G002100	1.72244	6.73787	6.02587	4.97965	3.24722	2.19879	0.625509	0.995202
Ghir_A05G002110	3.24897	12.0598	10.8545	10.631	4.8015	4.11489	1.30098	1.83951
Ghir_A05G002140	1.23926	2.57166	3.00158	2.38947	1.69353	1.59454	1.02408	1.25138
Ghir_A05G002160	15.0053	27.2377	25.6195	20.3361	13.9824	11.7674	4.1575	6.27498
Ghir_A05G002170	1.39874	2.08436	1.55324	1.34379	1.10267	0.729733	0.503824	0.382391
Ghir_A05G002180	16.2103	13.6297	15.4151	14.5689	10.6698	9.29013	7.50453	7.51388
Ghir_A05G002200	7.64281	8.00077	5.86466	6.97366	4.19937	3.32915	0.830842	2.14409
Ghir_A05G002210	4.49702	0.869969	1.56183	2.06498	4.93801	6.94711	14.3296	19.7503
Ghir_A05G002220	46.8209	19.0897	18.3392	24.8186	46.6403	66.7626	72.3175	74.5606
Ghir_A05G002240	2.01043	4.67532	3.86703	3.26675	3.37514	3.35596	2.25328	3.624
Ghir_A05G002270	6.37716	24.1952	16.4744	8.43494	4.44024	3.68579	1.23357	1.13834
Ghir_A05G002280	11.5951	23.1143	19.8253	17.6255	13.3592	12.1607	8.95073	10.4194
Ghir_A05G002290	3.45001	6.95791	8.72209	6.68355	4.75424	4.45463	2.82781	3.21544
Ghir_A05G002300	14.751	13.0587	15.9444	11.7092	7.74031	7.73983	3.46191	5.81891
Ghir_A05G002310	3.36244	1.53009	2.40318	3.70672	7.41452	3.33462	10.5661	8.02861
Ghir_A05G002360	1.85345	1.60069	1.56299	2.06287	1.93196	1.52599	1.82614	2.11888
Ghir_A05G002370	9.72981	9.83772	8.4933	8.65896	6.53207	4.57489	2.62276	3.95966
Ghir_A05G002420	2.80798	4.7673	5.23591	5.7753	3.62287	4.18819	3.17266	5.60407
Ghir_A05G002480	1.63597	0.960649	1.15913	1.13075	0.797899	0.654622	0.191298	0.323796
Ghir_A05G002500	4.31434	6.24834	5.46067	7.15938	4.52314	3.23827	0.752868	2.64606
Ghir_A05G002520	2.66241	7.63617	7.72376	6.05172	4.1132	4.90861	2.86979	3.14697
Ghir_A05G002540	3.92933	4.63514	3.29646	3.64885	1.79727	1.79276	0.272523	0.88458
Ghir_A05G002570	3.17801	0.952086	0.875324	0.759757	1.14017	0.775607	1.54473	1.64868
Ghir_A05G002580	9.57843	21.204	24.5267	23.0113	18.7186	15.1611	11.6246	16.5805
Ghir_A05G002590	40.9301	70.6567	44.5253	84.2471	32.4548	31.3847	12.4203	18.4698
Ghir_A05G002760	4.7311	3.06508	1.26002	3.65378	9.47232	3.6121	10.6071	7.52393
Ghir_A05G002800	1.93739	2.2665	2.31593	2.55349	1.36049	1.12882	0.313586	0.623839
Ghir_A05G002840	8.50475	3.32711	3.23557	5.20135	5.74952	3.29431	5.15551	4.00605
Ghir_A05G002860	2.24945	4.18806	3.66559	2.9776	1.99943	1.7133	0.810149	0.94993
Ghir_A05G002940	4.13842	3.23265	3.18663	3.79378	4.26478	5.30759	6.74818	8.29171
Ghir_A05G003000	8.49953	3.36577	3.29057	3.21751	2.76244	2.17217	3.93741	2.03938
Ghir_A05G003010	6.5714	2.58449	1.72331	1.5588	1.02757	0.872519	2.10964	0.935569
Ghir_A05G003030	2.32393	2.91545	5.10518	4.08447	2.83648	2.00001	1.63817	1.89117
Ghir_A05G003080	5.71219	11.6331	10.9196	11.8526	9.1457	8.45539	3.13658	4.68164
Ghir_A05G003170	12.8189	8.07542	6.7719	10.1934	10.3451	10.6343	25.0771	25.6268
Ghir_A05G003220	1.27136	0.224247	0.249604	0.539457	0.855172	0.954197	1.92281	1.47055
Ghir_A05G003330	1.68048	1.6118	1.13921	0.91568	0.970438	0.955731	0.798119	0.80765
Ghir_A05G003380	2.72536	6.34535	5.47835	4.85421	4.37511	3.66843	5.26114	4.26444
Ghir_A05G003510	4.88363	6.03965	5.64972	6.31365	8.67406	11.2707	10.009	12.3508
Ghir_A05G003530	40.238	69.0516	73.1455	53.879	35.6491	27.8186	16.113	18.4708
Ghir_A05G003540	2.43544	0.649814	1.08499	0.607006	0.792039	0.657208	1.03846	1.31311
Ghir_A05G003590	6.45987	12.9754	13.9354	7.82924	5.07486	4.44164	1.25086	2.35205
Ghir_A05G003600	10.352	5.22539	5.7488	7.39397	11.667	16.3983	15.1393	21.4714
Ghir_A05G003660	0.944199	2.11624	1.01425	0.571673	0.223457	0.160193	0.13858	0.107632
Ghir_A05G003740	470.44	499.995	528.874	429.399	274.141	230.464	94.5226	160.974
Ghir_A05G003850	3.39507	1.74462	1.78944	2.42513	1.79352	1.04696	0.472629	0.8607
Ghir_A05G003880	29.5161	8.36901	10.8443	8.02459	11.772	10.1574	32.4991	35.0045
Ghir_A05G003900	4.37493	7.22693	6.18351	4.60227	2.7629	2.09607	0.567713	1.45539
Ghir_A05G003910	2.62106	2.29918	2.29057	2.00557	4.425	6.66975	11.4545	13.8506
Ghir_A05G003980	11.8111	3.83879	2.40994	3.00612	6.69586	11.1972	12.7113	22.177
Ghir_A05G004000	14.4618	15.0959	16.576	9.54654	6.58964	5.60283	1.03974	2.84081
Ghir_A05G004020	2.64079	2.31724	2.57971	2.76667	2.60737	2.69511	5.3292	3.19045
Ghir_A05G004130	1.77277	1.38228	1.33779	1.1163	0.816631	0.807994	0.481333	0.706454
Ghir_A05G004160	2.08161	3.50102	4.80657	4.18796	3.48526	3.46508	4.28141	4.13902
Ghir_A05G004170	1.51643	1.83224	0.156457	0	3.36165	8.96039	0	0
Ghir_A05G004200	6.07632	15.3846	16.1641	13.5971	9.98989	8.76659	5.6707	7.36966
Ghir_A05G004220	5.53648	2.97828	3.64244	4.08117	5.47222	6.74487	10.0624	12.999
Ghir_A05G004290	4.38949	9.91015	10.1057	9.96172	7.95086	3.63877	3.4638	3.37338
Ghir_A05G004330	0.693125	0.408531	0.619684	0.678979	1.33274	2.66275	2.26055	3.20245
Ghir_A05G004360	1.30182	2.17792	2.81622	2.17235	1.68355	1.22429	0.60555	0.825232
Ghir_A05G004390	11.4496	11.8105	12.3977	11.571	7.9687	7.5858	3.23505	5.02619
Ghir_A05G004400	11.555	11.7367	12.6601	8.93494	6.39972	7.23155	3.66634	5.09202
Ghir_A05G004440	4.00919	7.05732	5.85261	3.62732	2.32438	1.79998	0.587726	0.856504
Ghir_A05G004490	5.96327	5.05522	4.23349	5.25387	7.08725	11.4635	23.8317	40.1899
Ghir_A05G004510	10.2432	8.1851	9.40233	6.94492	4.17532	2.84241	0.429311	1.7513
Ghir_A05G004570	1.1393	0.895615	0.682104	0.667738	1.12585	2.34304	2.41698	3.36444
Ghir_A05G004580	37.2924	18.4916	13.4912	17.5059	47.6593	101.055	111.417	144.167
Ghir_A05G004640	12.4019	21.6604	22.338	14.9434	8.8643	9.50161	1.81721	3.53776
Ghir_A05G004690	206.738	106.046	83.5799	103.155	104.046	122.115	151.765	149.918
Ghir_A05G004720	3.67024	4.81269	3.71338	4.00675	2.69061	2.13293	1.22153	1.50867
Ghir_A05G004820	3.77403	5.24328	5.05639	6.16659	6.58091	5.87919	7.37415	9.068
Ghir_A05G004870	12.596	6.40503	7.5703	6.65337	6.88618	5.76591	3.83772	3.55789
Ghir_A05G004880	10.8064	4.12186	3.53433	5.05406	5.65362	5.30488	6.39288	6.11294
Ghir_A05G004890	12.3979	9.36702	8.53177	8.93672	6.18721	6.28442	4.12651	6.01348
Ghir_A05G004900	11.1221	2.31088	2.34045	2.52125	2.71197	2.54725	4.11575	4.82793
Ghir_A05G004920	4.76204	5.86605	4.27422	5.75542	6.65286	12.3706	8.48359	11.3648
Ghir_A05G004930	1.26096	2.93801	2.33683	1.85659	1.05042	1.09795	0.407655	0.591759
Ghir_A05G004940	5.88072	4.56866	6.23242	4.18602	3.17964	2.8969	1.62738	1.97323
Ghir_A05G004950	7.05028	2.38827	2.00452	2.00829	0.761177	0.971048	1.47606	0.72928
Ghir_A05G005000	2.59727	2.01465	1.98096	1.7709	1.61029	1.2228	0.969116	1.11552
Ghir_A05G005010	2.04468	4.59415	4.09778	3.0866	3.03208	6.0126	6.31993	7.51935
Ghir_A05G005040	5.07522	4.61848	3.43449	4.20977	2.63573	2.01582	1.00732	1.56103
Ghir_A05G005070	66.0897	47.7142	47.8544	44.2237	32.6033	37.8696	48.0531	52.8582
Ghir_A05G005090	7.3643	3.41855	3.82799	6.14212	5.72253	4.5488	3.55006	3.1919
Ghir_A05G005150	15.1658	2.20063	1.06878	2.73396	11.6986	28.7013	75.6061	97.4385
Ghir_A05G005190	0.574705	1.15612	1.04813	0.948764	0.884272	0.666224	0.438865	0.419636
Ghir_A05G005320	3.08076	5.33026	7.25462	5.76655	3.57215	3.03359	1.48546	2.62768
Ghir_A05G005410	3.14671	1.07684	1.28845	1.71161	2.14608	2.12361	2.31546	2.34014
Ghir_A05G005420	9.45387	13.5371	18.8857	18.2276	18.8038	20.7306	17.9349	20.9272
Ghir_A05G005440	96.6323	51.7235	42.8326	75.1758	155.229	239.836	291.696	352.468
Ghir_A05G005450	9.80654	15.8024	14.192	14.4356	8.53764	5.61914	2.26633	3.14762
Ghir_A05G005460	4.36775	2.13947	2.7826	3.26044	5.07226	5.55127	6.57451	7.07898
Ghir_A05G005490	14.904	17.6435	15.1035	15.5654	19.6864	26.1597	26.7028	30.2134
Ghir_A05G005560	3.74369	2.64379	1.97099	2.00095	1.70103	1.2712	2.69863	1.59473
Ghir_A05G005580	2.07835	2.39425	2.68825	2.58645	2.18198	1.71021	1.03324	1.51088
Ghir_A05G005780	7.58395	13.0929	11.607	11.569	11.4004	15.5318	12.2439	14.983
Ghir_A05G005790	13.2837	1.72466	2.43561	5.62222	12.0653	24.6479	21.7565	31.8084
Ghir_A05G005910	3.70832	7.74274	8.0231	7.25358	4.02794	3.9144	0.988326	2.14143
Ghir_A05G005930	1.17531	2.26519	2.17079	1.78413	1.87492	4.33328	2.27829	2.69513
Ghir_A05G005980	1.40235	3.33382	3.99764	3.34207	1.57975	1.58393	0.572856	0.734687
Ghir_A05G005990	3.20173	1.60119	1.56703	1.54059	1.36482	1.2865	1.71779	1.99948
Ghir_A05G006020	11.8917	5.76939	5.56085	4.95	4.95652	3.12409	2.80935	3.37531
Ghir_A05G006060	3.70571	8.39545	9.19987	7.92766	4.62121	3.72506	0.838957	1.89852
Ghir_A05G006110	13.687	1.17429	1.74331	2.00866	1.90612	1.71917	3.10458	1.80052
Ghir_A05G006120	14.1183	3.08657	4.53574	10.2447	8.17197	6.23423	10.086	10.325
Ghir_A05G006160	7.79778	14.6214	15.4814	19.089	22.4779	19.6535	18.3556	20.3773
Ghir_A05G006180	45.0224	32.5174	35.2244	29.8623	24.5063	22.3142	15.5084	19.4322
Ghir_A05G006200	5.97728	9.30345	5.49785	6.48409	4.13182	3.30759	0.983523	1.7961
Ghir_A05G006290	7.38897	5.51336	4.8773	3.9487	4.2605	3.8322	3.64709	4.05757
Ghir_A05G006320	7.73397	2.13916	2.12576	1.98001	2.59248	2.61268	3.76608	3.26305
Ghir_A05G006330	8.83302	2.90994	3.64557	2.59538	3.73267	5.32485	5.48469	6.34216
Ghir_A05G006370	19.0611	35.5183	116.739	235.882	218.435	230.335	280.201	283.936
Ghir_A05G006380	43.9246	73.8717	78.4073	87.506	90.0436	92.1739	77.3019	88.8208
Ghir_A05G006390	3.28651	2.94306	9.84945	16.1675	8.80705	5.82297	6.8506	4.58204
Ghir_A05G006400	3.04937	2.19661	4.51159	7.51343	14.5017	8.59787	15.9728	14.0286
Ghir_A05G006450	17.4203	34.4931	34.7961	37.7457	47.4221	57.4169	45.7304	51.0919
Ghir_A05G006460	12.0549	17.7834	18.9869	20.5522	12.726	8.39233	3.97525	3.91398
Ghir_A05G006470	0.570582	1.58692	1.07669	1.13997	0.429807	0.44413	0.209539	0.275606
Ghir_A05G006500	4.58963	2.42873	2.25612	3.31839	3.45141	4.19753	4.91021	5.84127
Ghir_A05G006510	7.20027	6.57615	6.34666	5.20549	3.60464	2.90675	1.14647	1.67249
Ghir_A05G006540	5.87223	2.91054	2.95138	3.85737	4.82044	5.22616	5.09178	6.41225
Ghir_A05G006560	7.47317	3.07898	2.84523	3.11457	3.87518	3.86143	7.51184	7.02454
Ghir_A05G006590	4.31075	1.48924	2.0302	1.62403	2.90538	3.23097	3.76983	7.63838
Ghir_A05G006600	2.98595	4.71042	5.21113	3.36473	1.9319	1.27963	0.482528	0.473949
Ghir_A05G006620	3.55091	6.49308	6.30354	4.81106	3.6326	3.44512	1.76375	2.46005
Ghir_A05G006680	0.922104	0.894031	0.748755	0.58913	0.531299	0.417253	0.417752	0.297805
Ghir_A05G006740	1.71284	1.92267	1.66212	1.60093	1.73408	2.09642	2.7412	4.41718
Ghir_A05G006770	5.08432	5.48119	4.55777	5.4987	3.90151	3.3809	2.18039	2.69583
Ghir_A05G006840	2.261	4.93218	5.06215	4.5101	4.42176	4.46837	4.157	4.27965
Ghir_A05G007020	10.3113	16.4961	20.5032	18.7486	12.2842	14.8394	11.2534	12.2816
Ghir_A05G007050	3.55804	13.5886	11.9171	11.1538	10.4273	10.0654	5.52522	8.03882
Ghir_A05G007070	20.6142	2.8769	1.5454	2.12483	2.19629	0.871491	0.835831	3.42801
Ghir_A05G007080	6.17147	19.9957	21.6701	21.1035	15.3778	11.194	8.57065	7.40766
Ghir_A05G007130	2.85391	3.05722	2.94356	3.3469	3.14243	2.35856	1.18576	1.80382
Ghir_A05G007140	4.84413	0.61689	1.19471	0.652463	0.692765	0.693273	0.560981	1.3792
Ghir_A05G007250	4.82103	2.85995	1.58919	1.37797	0.889398	1.01654	0.661636	0.258153
Ghir_A05G007300	0.297915	1.04876	1.11126	0.910754	0.537701	0.531084	0.25713	0.306087
Ghir_A05G007340	13.296	6.73761	5.592	6.18976	18.0824	35.8863	77.0955	85.9302
Ghir_A05G007390	1.27011	0.289074	0.222607	0.160859	0.467392	0.555081	1.24119	1.03027
Ghir_A05G007510	4.87086	2.98247	2.84123	3.00432	2.33459	2.40542	2.34408	2.46333
Ghir_A05G007590	2.30675	2.20479	2.64738	3.35207	4.77176	3.4346	4.3939	3.80973
Ghir_A05G007620	2.81574	3.36049	2.9893	3.05896	2.18313	1.9744	1.36638	1.49701
Ghir_A05G007630	3.85823	7.5802	6.6336	5.94371	3.53471	3.03326	2.61353	2.22108
Ghir_A05G007670	17.646	4.03348	4.29736	5.33672	8.37058	8.31596	12.0878	10.2884
Ghir_A05G007700	1.96044	0.148553	0.152514	0.246662	0.431562	0.574711	3.90611	6.37669
Ghir_A05G007720	0.958005	2.39879	1.98278	2.27554	1.30032	0.756453	0.503791	0.300502
Ghir_A05G007760	6.01011	13.0646	11.8584	10.3172	5.18088	3.90361	0.838118	1.93987
Ghir_A05G007890	1.13267	3.94882	4.48903	2.81356	2.34644	2.0688	1.69276	1.31795
Ghir_A05G007910	1.31981	2.45824	2.32687	2.31312	2.23099	3.27218	1.9943	3.01582
Ghir_A05G007920	9.46349	20.0684	19.6349	20.1851	20.257	20.6336	18.1168	21.6291
Ghir_A05G007930	0.456859	1.28064	1.10003	1.62246	0.978539	1.05883	0.174164	1.22513
Ghir_A05G007970	4.06688	6.03553	5.57742	6.34688	8.44531	7.7943	6.73614	7.77934
Ghir_A05G008010	3.04785	3.2994	2.50861	2.82126	1.72406	2.19273	1.38652	1.8067
Ghir_A05G008040	7.39557	5.60284	5.36094	5.44768	4.21702	3.42777	2.22684	3.13508
Ghir_A05G008120	4.12755	6.38105	5.61604	5.5255	3.41792	2.28065	0.981414	1.87072
Ghir_A05G008180	2.26809	3.10815	3.50706	3.41574	2.17372	1.79116	0.775228	1.33478
Ghir_A05G008230	6.91251	18.8483	18.9056	11.684	8.89337	9.69104	5.7149	4.44591
Ghir_A05G008270	2.49726	2.66932	3.14784	2.96308	2.33785	1.89321	1.33703	1.2349
Ghir_A05G008330	29.5193	49.7127	43.5044	30.9697	17.5787	11.3678	1.76694	4.23361
Ghir_A05G008390	25.5003	8.09563	8.06321	8.85137	8.96376	7.86661	9.98915	8.18872
Ghir_A05G008400	3.70516	0.075703	0.141253	0.059478	0.172509	0.14063	1.08319	0.352609
Ghir_A05G008460	2.16711	5.83655	1.84096	4.49646	2.14809	1.70391	0.891397	1.4563
Ghir_A05G008580	0.489144	1.20755	0.9952	1.00146	0.656644	0.487528	0.293545	0.34745
Ghir_A05G008660	92.1758	70.2788	66.8851	96.1425	62.8821	27.5079	13.4023	21.9325
Ghir_A05G008680	4.44362	3.16893	3.69279	3.56615	3.03251	2.35718	1.78453	2.32581
Ghir_A05G008710	1.71219	1.37923	1.04544	1.17259	0.880514	0.747113	0.556744	0.446092
Ghir_A05G008860	2.87086	3.57853	2.62774	1.13708	3.95177	1.83065	1.35902	0.878012
Ghir_A05G008890	7.27672	3.35331	2.76714	2.49898	1.85669	1.09112	0.736988	1.04101
Ghir_A05G008940	6.39176	14.226	11.2173	7.46045	7.79219	8.3971	8.58872	3.63235
Ghir_A05G008980	2.16117	1.09789	0.958684	1.26205	1.25618	1.13585	1.14493	0.963378
Ghir_A05G009000	15.3707	34.6488	36.9991	29.1374	16.5305	14.9229	8.28684	10.7498
Ghir_A05G009020	1.85506	2.35095	2.77704	2.27566	1.43188	1.22159	0.775968	0.631008
Ghir_A05G009030	1.02399	0.728459	1.04497	1.16455	0.77402	0.715812	0.465148	0.545827
Ghir_A05G009130	1.3154	2.4862	3.19839	4.38607	3.11835	2.2695	2.3652	2.15179
Ghir_A05G009150	2.65911	2.05986	2.36722	3.037	2.95976	1.88978	0.652211	1.47278
Ghir_A05G009160	4.47718	1.84354	3.15256	2.21444	1.64805	1.18994	0.694466	0.911042
Ghir_A05G009210	1.15713	0.960685	0.880765	1.02521	1.87683	1.80854	2.3753	2.90677
Ghir_A05G009220	3.506	8.13475	7.14498	4.99761	3.49294	2.92789	1.49028	2.02505
Ghir_A05G009230	0.947847	0.988576	4.07168	6.9043	8.24848	5.36585	6.3014	6.56033
Ghir_A05G009270	1.01627	0.613802	0.576785	0.621483	0.394774	0.302658	0.298784	0.337694
Ghir_A05G009280	3.10982	4.94903	2.88985	3.32217	2.5629	2.41184	1.62583	1.30612
Ghir_A05G009290	7.03409	5.13242	5.73137	5.62792	4.11764	4.28458	3.00074	3.52747
Ghir_A05G009310	1.70127	2.3013	1.86051	1.77446	2.05783	2.50338	5.19051	5.0582
Ghir_A05G009320	159.228	209.912	201.628	196.338	156.18	152.131	74.768	102.506
Ghir_A05G009390	2.15629	1.48258	1.38108	1.42028	1.46012	1.28231	1.05258	1.4224
Ghir_A05G009400	8.11277	4.73575	3.97625	5.29778	5.38949	8.51955	9.42622	9.45609
Ghir_A05G009410	6.58846	3.42295	3.28906	3.78117	3.57279	4.0062	3.71887	4.53726
Ghir_A05G009460	37.1302	47.7292	50.2955	26.0971	16.9209	14.1867	2.61879	4.68849
Ghir_A05G009480	3.31723	9.41477	7.68882	5.83281	4.43122	5.77912	2.99247	6.76181
Ghir_A05G009490	1.61908	2.26101	3.88406	3.16866	6.72901	7.40206	15.9292	10.2767
Ghir_A05G009570	3.33016	3.7569	3.33541	3.54468	4.44258	6.34048	7.3677	7.71461
Ghir_A05G009590	49.9722	18.1087	18.2527	19.9227	18.3035	24.7869	31.5978	25.9495
Ghir_A05G009660	11.8871	3.49372	3.45269	6.66718	7.89668	5.51192	9.79259	7.89963
Ghir_A05G009720	0.48626	1.25715	1.22412	1.0166	0.683194	0.442747	0.230258	0.286153
Ghir_A05G009730	25.7849	76.9299	69.6179	56.4345	36.0314	26.5461	7.76687	12.2063
Ghir_A05G009760	100.257	52.0421	57.7722	52.9003	57.4854	39.2952	33.6532	37.7637
Ghir_A05G009780	1.88261	0.528481	0.526709	0.591791	0.783343	0.545589	1.83774	2.08869
Ghir_A05G009820	14.8972	42.6255	35.9023	28.0238	22.9862	24.2768	22.2025	21.3442
Ghir_A05G009860	3.83336	3.64061	3.99106	2.62134	2.73613	2.45534	1.36087	2.20087
Ghir_A05G009880	2.07373	4.41044	6.78132	5.56124	4.95127	6.52337	5.31072	3.13752
Ghir_A05G009890	20.2017	10.7468	10.1015	18.9612	26.1574	44.9321	50.3629	65.4451
Ghir_A05G009900	2.10254	2.84174	3.6161	3.59272	4.24111	6.39773	6.10309	8.59154
Ghir_A05G009920	7.80685	9.58739	12.573	9.29577	7.12333	6.37819	3.82502	4.7222
Ghir_A05G010000	2.45561	2.53622	23.4702	23.4972	34.9774	41.6968	90.3965	60.4591
Ghir_A05G010010	36.5515	34.7201	32.5834	39.0074	35.3985	21.1807	17.2058	16.2702
Ghir_A05G010050	1.44609	0.597994	0.5333	0.51957	0.461116	0.302594	0.358898	0.458472
Ghir_A05G010110	5.25005	0.133985	0.457758	0.308277	0.362396	0.289079	0.912154	0.656506
Ghir_A05G010120	0.724779	2.9114	4.37778	3.27047	2.52906	1.18766	1.54998	1.19212
Ghir_A05G010150	0.486863	0.20216	0.927519	2.3606	1.9015	1.02529	1.90163	2.31627
Ghir_A05G010160	7.97086	16.2854	13.8682	13.0218	8.03841	5.84201	2.27931	3.16983
Ghir_A05G010250	3.63968	1.51806	2.73654	6.50711	14.4816	9.27912	20.8396	25.2359
Ghir_A05G010260	32.8998	26.2154	21.9338	18.8353	15.2925	11.8905	9.62169	11.8134
Ghir_A05G010290	20.1769	6.03874	6.80401	9.7618	11.9079	9.30561	32.2121	38.841
Ghir_A05G010360	6.65347	0.511593	0.715475	0.853861	1.00724	1.07548	1.7875	4.54351
Ghir_A05G010440	1.00904	1.01422	0.933484	1.10594	2.04202	3.51409	3.05882	3.93807
Ghir_A05G010460	31.0172	21.3909	15.9051	24.1365	31.4611	40.7655	53.4946	69.4639
Ghir_A05G010490	6.491	6.39415	5.8096	4.53524	2.96406	3.23312	1.26427	2.31516
Ghir_A05G010560	23.046	42.0421	32.6882	36.2498	39.2421	37.4271	46.1989	47.2593
Ghir_A05G010640	1.7199	2.93875	3.74212	3.09182	2.03216	2.30404	1.6786	2.09899
Ghir_A05G010650	6.54302	7.62143	10.4192	6.0166	3.82171	3.11854	1.41939	2.19843
Ghir_A05G010690	15.8284	6.69829	8.37592	6.62713	4.17921	4.55977	1.58257	2.3391
Ghir_A05G010710	6.90848	5.48996	5.01965	5.1175	3.30926	2.84351	1.65289	2.29544
Ghir_A05G010760	3.09493	7.98595	7.522	4.02636	2.55719	1.83876	0.399545	0.781084
Ghir_A05G010770	17.8603	2.04393	2.81919	4.33174	14.6694	7.50744	10.4811	17.5533
Ghir_A05G010780	19.7594	57.0544	36.6255	25.5757	15.7954	10.7958	2.01431	2.89867
Ghir_A05G010790	1.82128	4.77234	4.66004	3.65279	2.56206	2.31385	1.02284	1.2148
Ghir_A05G010810	4.88351	4.62366	6.30673	4.18495	2.4312	2.49353	1.64588	1.77912
Ghir_A05G010860	16.869	6.0673	6.55779	3.89922	2.64354	3.1383	4.3775	3.23093
Ghir_A05G010890	1.7276	3.77555	3.71161	3.28735	1.79724	1.35103	0.828977	0.792211
Ghir_A05G010930	17.7813	27.4633	13.0912	3.19749	0.522514	1.01465	0.207813	0.094231
Ghir_A05G010970	3.99049	4.97387	3.48667	4.20739	2.43226	1.62173	0.561791	1.35555
Ghir_A05G010980	6.28335	13.3072	12.1158	9.56783	6.14594	5.26364	0.831997	2.033
Ghir_A05G010990	8.48346	3.17982	3.05687	3.50451	2.78184	2.50385	2.44148	4.00837
Ghir_A05G011020	15.1342	27.4891	27.9904	15.9582	8.23658	6.63039	1.0007	2.48533
Ghir_A05G011080	4.19573	9.28897	7.36959	6.74006	4.40283	3.18531	1.69467	1.98179
Ghir_A05G011100	5.97745	11.7181	10.4393	12.3003	9.99051	11.6002	9.24786	10.947
Ghir_A05G011260	2.17013	5.31219	4.70904	3.22525	2.41662	3.79686	10.7321	18.0805
Ghir_A05G011280	4.67766	5.50818	3.83473	4.56103	3.03919	2.05745	0.776308	1.46442
Ghir_A05G011360	12.6457	20.2216	23.2719	11.939	6.69284	6.53094	0.913737	1.99253
Ghir_A05G011390	8.46465	9.6549	10.4421	14.7469	18.6202	15.2803	18.182	16.3184
Ghir_A05G011410	1.05539	1.37462	0.835471	1.02119	0.600124	0.44906	0.172209	0.310576
Ghir_A05G011490	4.96077	7.735	7.36466	6.35795	4.04965	3.57922	1.36733	2.25969
Ghir_A05G011510	10.8021	21.133	23.9099	17.9321	14.0353	11.6138	9.03831	13.9661
Ghir_A05G011520	1.35435	0.657748	0.552657	0.479832	0.397158	0.415597	0.528505	0.489442
Ghir_A05G011600	26.8496	8.10314	8.03633	12.4404	9.38758	4.52684	4.28403	5.81685
Ghir_A05G011610	29.4578	24.9064	24.8248	24.6027	18.1285	16.8938	14.0633	15.3579
[truncated: 12,942 more rows]
