# Supplementary material for: Polyethyleneimine-coated MXene quantum dots improve cotton tolerance to Verticillium dahliae by maintaining ROS homeostasis
Source: Nat Commun. 2023 Nov 15;14:7392. doi: 10.1038/s41467-023-43192-4 (PMC10651998; doi:10.1038/s41467-023-43192-4)
Supplement: Supplementary file 9 — Source Data [file 41467_2023_43192_MOESM9_ESM.zip › Source data of figures/Supplementary Figure 8.xlsx]

## Sheet: V991-qRT-PCR
v991_EVM0003481	rep1	rep2	rep3
CK	0	0	0.03474
3	0.171334	0.00369631	0.0875149
6	0	0	0
9	0	0	0
12	0	0	0
15	0	0	0
18	0	0	0
21	0.00285047	0	0.00570095
v991_EVM0001523	rep1	rep2	rep3
CK	0.422417	0.061479	0.0199519
3	0.235972	0.276923	0.256447
6	0.00476314	0.0177771	0.0112701
9	0.0375434	0.0203877	0.0289655
12	0.00226776	0	0.191797
15	0	0	0
18	0.017298	0.029392	0.023345
21	0.0674703	0.142079	0
v991_EVM0000788	rep1	rep2	rep3
CK	0.173557	0.0996602	0.326045
3	0.152632	0.1	0.205264
6	0.33494	0.135843	0.215708
9	0.0172421	0.0253744	0.0213082
12	0.0518899	0.0173464	0.166253
15	0.225877	0.066064	0.0386756
18	0.0835489	0.0683414	0.0463424
21	0.0258385	0.0347164	0.0335111
v991_EVM0004368	rep1	rep2	rep3
CK	0.0811688	0.053064	0.0847877
3	0.0808181	0.550956	0.0905709
6	0.00955788	0	0.0191158
9	3.90203	2.73731	1.63457
12	5.00631	1.14752	1.81783
15	1.0926	5.15719	3.52851
18	0.751704	1.93913	2.25181
21	1.25414	0.816493	1.03532
v991_EVM0004484	rep1	rep2	rep3
CK	0.00116727	0	0.00233453
3	0	0	0
6	0	0	0
9	0	0	0
12	0	0	0
15	0.0313925	0.0204467	0.0793481
18	0.040929	0.0118581	0.0263935
21	0.014044	0.0059492	0.00692249
v991_EVM0004823	rep1	rep2	rep3
CK	0.0149427	0	0.0298853
3	0	0	0
6	0	0	0
9	0	0	0
12	0	0	0
15	0.0231371	0.172874	0.0980057
18	0.0268265	0.1827	0.104763
21	0.0129553	0.025726	0.0360745

## Sheet: Cotton-qRT-PCR
Ghir_A03G008330	rep1	rep2	rep3
CK	0.831749	0.724783	0.279624
3	0.865191	0.922715	1.21655
6	0.660132	1.0952	0.985518
9	0.491943	0.255455	0.299476
12	0.105638	0.336489	0.0882791
15	0.320699	0.254526	0.148523
18	0.00778183	0.000980377	0.0522688
21	0.00214119	0.000606083	0.00137364
Ghir_A11G018980	rep1	rep2	rep3
CK	0.0467921	0.0726812	0.0521332
3	0.166751	0.1185	0.0838147
6	0.100156	0.137324	0.0849033
9	0.0663219	0.0687514	0.0793754
12	0.0255228	0.0625589	0.0140957
15	0.0328933	0.0369544	0.0291494
18	0.00253532	0.00578999	0.0120622
21	0.00344632	0.00151316	0.0503109
Ghir_D02G018300	rep1	rep2	rep3
CK	0.0453539	0.101975	0.0439562
3	0.11067	0.122927	0.129203
6	0.20538	0.242272	0.185423
9	0.0965333	0.0544195	0.0675979
12	0.0359618	0.0572489	0.0192926
15	0.0440517	0.0382229	0.0231795
18	0.00745098	0.0108999	0.0119052
21	0.00372905	0.00421353	0.0518468
Ghir_A12G002130	rep1	rep2	rep3
CK	0.0120425	0.0180542	0.0165484
3	0.0104575	0.00613239	0.00979493
6	0.0147715	0.0151005	0.0133367
9	0.0228186	0.0073412	0.0061378
12	0.201939	0.180975	0.258797
15	0.0684427	0	0.136885
18	0.0224692	0.0247833	0.018569
21	0.0302725	0.04289	0.0315443
GhPR5	rep1	rep2	rep3
CK	0.796562	0.929594	0.856219
3	0.0346571	0.0733948	0.054026
6	0.359539	0.0441423	0.133677
9	0.0616406	0.847206	0.368613
12	3.31965	5.79366	11.6604
15	14.1662	7.68285	7.29291
18	23.0038	14.377	15.6114
21	21.2715	19.8006	9.13427
GhPR2	rep1	rep2	rep3
CK	0.000328986	0	0.00121392
3	0.000170265	0.00242898	0.00129962
6	0.0251448	0.000200246	0.00973417
9	0.00957033	0.0409426	0.0204551
12	0.0155758	0.0329473	0.0206386
15	0.0352369	0.0221034	0.0379825
18	0.0682645	0.0550713	0.0116375
21	0.0351031	0.0491244	0.0287949

## Sheet: FPKM
ID	CK-1	CK-2	CK-3	3-1	3-2	3-3	6-1	6-2	6-3	9-1	9-2	9-3	12-1	12-2	12-3	15-1	15-2	15-3	18-1	18-2	18-3	21-1	21-2	21-3
v991_EVM0004484	2.76855	2.73415	2.5997	0	0	0	0	0	0	0	0	0	0	0	52.5932	78.615	35.3673	0	42.7174	46.1167	15.728	27.7681	37.19	29.9799
v991_EVM0004823	157.261	152.923	144.132	0	0	175.732	100.584	0	0	0	164.125	271.737	399.182	57.034	240.362	339.956	217.919	43.4386	168.343	180.386	70.978	62.2772	55.5319	127.301
v991_EVM0001523	58.0302	65.174	60.3834	0	0	328.819	0	0	0	0	0	0	0	0	38.8913	0	0	0	0	0	25.2438	0	7.36788	19.582
v991_EVM0003481	21.6688	27.5876	27.5365	0	192.464	107.998	0	0	0	0	0	0	0	0	0	0	0	0	0	0	0.609582	14.7396	1.92682	0
v991_EVM0000788	828.238	747.629	781.462	0	278.031	1224.23	550.233	1474.75	1376.96	0	121.247	0	101.095	155.513	127.012	340.125	200.016	155.99	124.253	91.7798	117.968	98.8292	91.1123	90.1711
v991_EVM0004368	52.226	74.283	70.6854	0	0	215.737	84.9067	0	0	0	1117.69	951.974	931.673	917.557	1119.18	1178.96	986.438	1126.21	423.725	1564.74	52.1755	155.491	156.023	292.806
Ghir_A03G008330	19.8912	37.5296	23.4733	59.2184	79.9096	72.9997	69.7101	71.6738	70.6036	50.1451	26.9917	32.309	17.9041	23.3299	7.83523	17.7335	14.5838	14.9726	0.368559	0.148266	2.10054	0.06159	0.019905	17.3803
Ghir_A11G018980	14.8386	23.2621	13.2444	39.971	34.0448	29.2014	26.9593	35.0372	24.6198	30.8095	19.5994	24.7301	15.924	21.0297	7.04729	11.0606	11.1084	11.0267	0.868661	2.36555	5.22173	1.34191	0.819551	13.6353
Ghir_D02G018300	11.5938	18.6103	11.0874	21.2601	23.8284	23.5776	27.627	28.6679	25.8407	18.9703	11.7586	13.2455	10.393	10.9087	4.84589	9.60669	7.62679	5.76615	1.16622	4.71152	1.9907	0.400728	1.10373	9.169
Ghir_A12G002130	18.0974	14.5342	12.8979	9.37183	10.263	12.6774	14.068	15.1531	14.4681	16.0605	22.8738	16.8883	20.4301	22.1623	31.1824	29.7991	34.2525	32.4195	22.6182	25.599	23.7553	25.3221	33.2078	25.4334
PR2	2.11386	3.05079	0.875425	0.564748	3.05327	8.49685	38.0715	0.764279	23.5578	19.8774	57.0617	46.0742	35.3855	73.6875	59.8054	69.6569	63.1484	61.6947	79.7778	86.5977	53.3311	42.1064	60.2287	61.5615
PR5	582.773	403.682	367.777	12.6634	19.2032	287.624	142.825	13.1544	38.2339	24.3619	361.653	102.288	1449.52	1822.08	3934.07	3042.92	2189.99	2252.82	4487.84	4088.75	3738.51	4133.38	3041.59	2379.78
