# Supplementary material for: Polyethyleneimine-coated MXene quantum dots improve cotton tolerance to Verticillium dahliae by maintaining ROS homeostasis
Source: Nat Commun. 2023 Nov 15;14:7392. doi: 10.1038/s41467-023-43192-4 (PMC10651998; doi:10.1038/s41467-023-43192-4)
Supplement: Supplementary file 9 — Source Data [file 41467_2023_43192_MOESM9_ESM.zip › Source data of figures/Supplementary Figure 9.xlsx]

## Sheet: a
	V991	1cd3-2	V991	1cd3-2
EffectorP	152	150	105	35
P450	217	212	144	78
TCDB	522	525	475	185
Uniq	530	560	197	65
CAZY	610	611	440	207
PHI	1251	1257	797	451

## Sheet: d
	3d	6d	9d	12d	15d	18d	21d
V991	7	5	8	21	25	68	53
1cd3-2	10	10	21	11	5	12	22
